# Supplementary material for: Analysis of Molecular Networks in the Cerebellum in Chronic Schizophrenia: Modulation by Early Postnatal Life Stressors in Murine Models
Source: Int J Mol Sci. 2021 Sep 17;22(18):10076. doi: 10.3390/ijms221810076 (PMC8469990; doi:10.3390/ijms221810076)
Supplement: Supplementary file 1 [file ijms-22-10076-s001.zip]

Archive with 13 entries (12 files):
- Supplementary data/
- Supplementary data/Figure S1.pdf
- Supplementary data/Figure S2.pdf
- Supplementary data/Figure S3.pdf
- Supplementary data/New Supplementary dataset 5.xls
- Supplementary data/Supplementary dataset 1.xls
- Supplementary data/Supplementary dataset 2.xls
- Supplementary data/Supplementary dataset 3.xls
- Supplementary data/Supplementary dataset 4.xls
- Supplementary data/Supplementary dataset 6.xls
- Supplementary data/Supplementary Methods.docx
- Supplementary data/Tabla S1.pdf
- Supplementary data/Table S2.pdf
