# Supplementary material for: Analysis of Molecular Networks in the Cerebellum in Chronic Schizophrenia: Modulation by Early Postnatal Life Stressors in Murine Models
Source: Int J Mol Sci. 2021 Sep 17;22(18):10076. doi: 10.3390/ijms221810076 (PMC8469990; doi:10.3390/ijms221810076)
Supplement: Supplementary file 1 [file ijms-22-10076-s001.zip › Supplementary data/New Supplementary dataset 5.xls]

## Sheet: Correlation_Chlorpromazine _250
Supplementary dataset 5: Correlation for protein level in cerebellum vs Chlorpromazine dose in schizophrenia subjects, FDR<0.1
Gene Symbol	p-value	FDR-derived significance thresholds	FDR-adjusted p-values a.k.a. q-values
DDT	0.00767535	0.0004	0.986787
UBE2M	0.0144534	0.0008	0.986787
CD99L2	0.0193471	0.0012	0.986787
COX17	0.0199342	0.0016	0.986787
RAB35	0.0241199	0.002	0.986787
MRAS	0.0348898	0.0024	0.986787
DDAH1	0.0389121	0.0028	0.986787
ATG7	0.0466881	0.0032	0.986787
SYN3	0.0473813	0.0036	0.986787
C11orf58	0.0475836	0.004	0.986787
VPS26B	0.0496383	0.0044	0.986787
GSTM3	0.0626151	0.0048	0.986787
MCAM	0.0628224	0.0052	0.986787
NANS	0.0637688	0.0056	0.986787
USP7	0.0645746	0.006	0.986787
PICALM	0.0729555	0.0064	0.986787
HNRNPR	0.0747096	0.0068	0.986787
CAPNS1	0.0808305	0.0072	0.986787
KIF5B	0.0955521	0.0076	0.986787
NUMA1	0.0990946	0.008	0.986787
EPDR1	0.0991503	0.0084	0.986787
DIABLO	0.101055	0.0088	0.986787
IARS	0.105438	0.0092	0.986787
NAPA	0.11152	0.0096	0.986787
ELOB	0.112609	0.01	0.986787
CADPS	0.113611	0.0104	0.986787
NAXE	0.123971	0.0108	0.986787
DIP2B	0.125591	0.0112	0.986787
WDR48	0.129862	0.0116	0.986787
TXNDC17	0.137205	0.012	0.986787
RAP1B	0.142065	0.0124	0.986787
CAMKK2	0.146012	0.0128	0.986787
SLC25A22	0.146084	0.0132	0.986787
ARRB1	0.152204	0.0136	0.986787
HUWE1	0.160169	0.014	0.986787
TARDBP	0.166825	0.0144	0.986787
PPIA	0.172791	0.0148	0.986787
CAPN1	0.178781	0.0152	0.986787
GDAP1	0.192216	0.0156	0.986787
CBLN1	0.193262	0.016	0.986787
CBR1	0.200859	0.0164	0.986787
PAFAH1B1	0.203277	0.0168	0.986787
ARHGDIA	0.208561	0.0172	0.986787
TPPP	0.216563	0.0176	0.986787
HNRNPK	0.218513	0.018	0.986787
DPYSL5	0.220628	0.0184	0.986787
NAP1L1	0.220644	0.0188	0.986787
CSNK1G3	0.238129	0.0192	0.986787
SNX5	0.247943	0.0196	0.986787
MGLL	0.248472	0.02	0.986787
ARPC2	0.252237	0.0204	0.986787
CS	0.25233	0.0208	0.986787
DDX1	0.254479	0.0212	0.986787
PREP	0.263532	0.0216	0.986787
TWF2	0.267735	0.022	0.986787
HNRNPDL	0.26995	0.0224	0.986787
METTL7A	0.272913	0.0228	0.986787
LIN7A	0.277183	0.0232	0.986787
CCT7	0.278136	0.0236	0.986787
GNAQ	0.278791	0.024	0.986787
CAPG	0.283061	0.0244	0.986787
ATP2B3	0.284353	0.0248	0.986787
GPD1	0.289113	0.0252	0.986787
ATP6V1C1	0.293929	0.0256	0.986787
HSPA9	0.297095	0.026	0.986787
SYP	0.298254	0.0264	0.986787
DUSP3	0.298299	0.0268	0.986787
PGAM1	0.304277	0.0272	0.986787
ACADVL	0.305473	0.0276	0.986787
GGH	0.308806	0.028	0.986787
LASP1	0.310314	0.0284	0.986787
ANK3	0.310566	0.0288	0.986787
ACAT2	0.311517	0.0292	0.986787
ERP44	0.311617	0.0296	0.986787
PSPC1	0.313108	0.03	0.986787
GNG10	0.313143	0.0304	0.986787
NDUFB5	0.318846	0.0308	0.986787
MACROD1	0.322236	0.0312	0.986787
RPS7	0.326706	0.0316	0.986787
DYNC1LI2	0.330472	0.032	0.986787
NACA	0.333294	0.0324	0.986787
RPL22	0.338647	0.0328	0.986787
MYO18A	0.338833	0.0332	0.986787
NDUFA12	0.342354	0.0336	0.986787
PAK2	0.343964	0.034	0.986787
ERP29	0.344706	0.0344	0.986787
CLASP1	0.347052	0.0348	0.986787
MAP6	0.348148	0.0352	0.986787
CAPZA2	0.353899	0.0356	0.986787
IGLC3	0.356248	0.036	0.986787
CMBL	0.362621	0.0364	0.986787
SLC25A4	0.366903	0.0368	0.986787
IDH3B	0.367085	0.0372	0.986787
PDIA3	0.377921	0.0376	0.990679
EIF4G2	0.378527	0.038	0.990679
TPD52L2	0.386735	0.0384	0.990679
YWHAB	0.402155	0.0388	0.990679
CYB5R1	0.406128	0.0392	0.990679
NDUFAF2	0.406803	0.0396	0.990679
CYB5A	0.407455	0.04	0.990679
PITPNA	0.412334	0.0404	0.990679
YWHAQ	0.421143	0.0408	0.990679
SYNCRIP	0.424618	0.0412	0.990679
CD47	0.425443	0.0416	0.990679
CTTN	0.430186	0.042	0.990679
PURA	0.437564	0.0424	0.990679
UBE2I	0.442459	0.0428	0.990679
NRCAM	0.447376	0.0432	0.990679
NDUFA4	0.448453	0.0436	0.990679
SLC25A12	0.452095	0.044	0.990679
AHCY	0.457514	0.0444	0.990679
RAB10	0.462802	0.0448	0.990679
ITGAV	0.463004	0.0452	0.990679
STOML2	0.464432	0.0456	0.990679
NDUFB6	0.46533	0.046	0.990679
ENY2	0.475992	0.0464	0.990679
SNCG	0.479851	0.0468	0.990679
MAP1B	0.481045	0.0472	0.990679
UQCRC2	0.483676	0.0476	0.990679
HIBADH	0.494282	0.048	0.990679
CAMK4	0.497799	0.0484	0.990679
HSPD1	0.501223	0.0488	0.990679
ACLY	0.513581	0.0492	0.990679
DPYSL4	0.516425	0.0496	0.990679
DMXL2	0.517914	0.05	0.990679
UCHL1	0.519869	0.0504	0.990679
TXN	0.520904	0.0508	0.990679
YWHAH	0.544231	0.0512	0.990679
AKR1C2	0.546124	0.0516	0.990679
SNRPD1	0.546684	0.052	0.990679
NDUFB10	0.550269	0.0524	0.990679
SF3B3	0.553808	0.0528	0.990679
CEND1	0.5543	0.0532	0.990679
LRP1	0.560979	0.0536	0.990679
SH3GL3	0.563471	0.054	0.990679
PCLO	0.565429	0.0544	0.990679
SPCS3	0.571098	0.0548	0.990679
TKT	0.574586	0.0552	0.990679
LZIC	0.574695	0.0556	0.990679
UQCRB	0.583229	0.056	0.990679
PIP4K2A	0.591563	0.0564	0.990679
CRAT	0.593953	0.0568	0.990679
TXN2	0.597278	0.0572	0.990679
TRIM28	0.601549	0.0576	0.990679
SET	0.607175	0.058	0.990679
MARCKS	0.616465	0.0584	0.990679
TMA7	0.632948	0.0588	0.990679
CIRBP	0.636198	0.0592	0.990679
MAPK1	0.63966	0.0596	0.990679
POLDIP3	0.640487	0.06	0.990679
LSM2	0.644311	0.0604	0.990679
MYH9	0.650765	0.0608	0.990679
PGAM2	0.654445	0.0612	0.990679
AP2M1	0.659466	0.0616	0.990679
ATP1A1	0.66044	0.062	0.990679
SFPQ	0.664209	0.0624	0.990679
NDUFB9	0.66426	0.0628	0.990679
ACTR2	0.668508	0.0632	0.990679
UGGT1	0.670737	0.0636	0.990679
PSAP	0.673286	0.064	0.990679
SOD2	0.680498	0.0644	0.990679
YWHAZ	0.682826	0.0648	0.990679
RTN1	0.691983	0.0652	0.990679
G3V3Y1	0.692682	0.0656	0.990679
GMPR2	0.700357	0.066	0.990679
NDRG2	0.701053	0.0664	0.990679
C1QBP	0.701644	0.0668	0.990679
ERLIN2	0.707719	0.0672	0.990679
NPM1	0.709578	0.0676	0.990679
COPS4	0.714692	0.068	0.990679
IGSF8	0.723435	0.0684	0.990679
PRCP	0.723869	0.0688	0.990679
SV2A	0.725436	0.0692	0.990679
SF3A2	0.726885	0.0696	0.990679
GPS1	0.728861	0.07	0.990679
MOG	0.736577	0.0704	0.990679
TCEAL6	0.738834	0.0708	0.990679
CISD2	0.744831	0.0712	0.990679
RPN1	0.748209	0.0716	0.990679
ATP5ME	0.753276	0.072	0.990679
HRAS	0.75339	0.0724	0.990679
ADH5	0.756791	0.0728	0.990679
PRMT5	0.758931	0.0732	0.990679
RIMS1	0.76731	0.0736	0.990679
PTPRD	0.779689	0.074	0.990679
CADM3	0.781318	0.0744	0.990679
NDUFS1	0.788185	0.0748	0.990679
SCRN1	0.788472	0.0752	0.990679
OMG	0.789895	0.0756	0.990679
TCP1	0.800421	0.076	0.990679
SOD1	0.800603	0.0764	0.990679
PSMB1	0.803325	0.0768	0.990679
ATIC	0.804866	0.0772	0.990679
ARPC5	0.806047	0.0776	0.990679
GPM6A	0.807614	0.078	0.990679
LCP1	0.820154	0.0784	0.990679
SLC25A5	0.821392	0.0788	0.990679
SMS	0.822616	0.0792	0.990679
ATP2B1	0.829362	0.0796	0.990679
THUMPD1	0.833197	0.08	0.990679
TPM1	0.842469	0.0804	0.990679
PPP2R5E	0.847743	0.0808	0.990679
DCTN2	0.849297	0.0812	0.990679
ATP5PF	0.854363	0.0816	0.990679
SIRPA	0.856136	0.082	0.990679
DLD	0.858569	0.0824	0.990679
PPA2	0.865811	0.0828	0.990679
AMER2	0.872415	0.0832	0.990679
SLC17A7	0.873002	0.0836	0.990679
HSD17B4	0.877471	0.084	0.990679
TRAP1	0.880524	0.0844	0.990679
BCL2L13	0.884042	0.0848	0.990679
TPT1	0.888655	0.0852	0.990679
SERPINE2	0.890721	0.0856	0.990679
ATP6AP1	0.900759	0.086	0.990679
DGLUCY	0.901431	0.0864	0.990679
CACNB4	0.901963	0.0868	0.990679
NCKAP1	0.903555	0.0872	0.990679
RAB12	0.906136	0.0876	0.990679
PRDX6	0.906982	0.088	0.990679
YWHAE	0.910522	0.0884	0.990679
RAB21	0.91335	0.0888	0.990679
MARK1	0.913373	0.0892	0.990679
RPS3	0.91773	0.0896	0.990679
ATP1A3	0.917738	0.09	0.990679
IDH2	0.921514	0.0904	0.990679
HMGCL	0.92584	0.0908	0.990679
GNB5	0.925897	0.0912	0.990679
ARPC1A	0.926298	0.0916	0.990679
RAB37	0.929419	0.092	0.990679
RARS	0.930826	0.0924	0.990679
COMT	0.931322	0.0928	0.990679
SPART	0.932823	0.0932	0.990679
TMED10	0.943197	0.0936	0.990679
COPS3	0.948391	0.094	0.990679
SNRPA	0.948426	0.0944	0.990679
STIM1	0.949185	0.0948	0.990679
DBNL	0.950618	0.0952	0.990679
PLEC	0.95117	0.0956	0.990679
DCTN1	0.955577	0.096	0.990679
BCAP31	0.960678	0.0964	0.990679
SPTAN1	0.969826	0.0968	0.990679
CLSTN1	0.973635	0.0972	0.990679
HP1BP3	0.980753	0.0976	0.990679
GABRA6	0.982149	0.098	0.990679
RAP2A	0.984583	0.0984	0.990679
ATP5PO	0.98575	0.0988	0.990679
ATP5PD	0.986526	0.0992	0.990679
CRKL	0.986716	0.0996	0.990679
PFN1	0.994764	0.1	0.994764
