# Supplementary material for: Analysis of Molecular Networks in the Cerebellum in Chronic Schizophrenia: Modulation by Early Postnatal Life Stressors in Murine Models
Source: Int J Mol Sci. 2021 Sep 17;22(18):10076. doi: 10.3390/ijms221810076 (PMC8469990; doi:10.3390/ijms221810076)
Supplement: Supplementary file 1 [file ijms-22-10076-s001.zip › Supplementary data/Supplementary dataset 1.xls]

## Sheet: 1474 quantified proteins
Supplementary data set 1: Total proteins shown by mass spectroscopy in postmortem cerebellum in schizophrenia
ID Uniprot	Gene symbol	Controls														Cases												Controls	SZ	Normalized Mean_Controls	Normalized Mean_SZ	Normalized SD_C	Normalized SD_SZ	p-value	FDR-derived significance threshold	FDR-adjusted p-values	Mol. weight [kDa]	Peptide number	Sequence coverage [%]	MS/MS Count
		C1	C2	C3	C4	C5	C6	C7	C8	C9	C10	C11	C12	C13	C14	SZ1	SZ2	SZ3	SZ4	SZ5	SZ6	SZ7	SZ8	SZ9	SZ10	SZ11	SZ12	N	N
P10114	RAP2A	7.72613e-05	8.86971e-05	7.40212e-05	7.5552e-05	7.52146e-05	7.99158e-05	7.42675e-05	7.74943e-05	8.24204e-05	6.69698e-05	6.05531e-05	9.23424e-05	6.25687e-05	7.7398e-05	5.07185e-05	5.99041e-05	5.14349e-05	5.12494e-05	5.47379e-05	4.85228e-05	5.90753e-05	4.61741e-05	4.84013e-05	4.38172e-05	5.61278e-05	5.37132e-05	14	12	1	0.683641	0.115264	0.0649623	1.81605e-08	6.78426e-05	2.67686e-05	20.615	4	25.1	49
O14807	MRAS	0.000161208	0.000147305	0.000159797	0.000164846	0.000163713	0.00017241	0.000152156	0.000185105	0.000151475	0.000159849	0.000145482	0.000149417	0.00014063	0.000165262	0.000129937	0.000133829	0.000128931	0.000109344	0.000125944	8.62654e-05	0.000114708	0.000108701	0.000117319	0.000116529	0.000137235	9.61591e-05	14	12	1	0.73876	0.0744886	0.0969073	2.12697e-07	0.000135685	0.000156758	23.846	6	36.5	116
O95352	ATG7	2.22378e-05	2.8771e-05	2.05498e-05	2.26513e-05	2.33211e-05	3.11069e-05	2.29311e-05	2.7126e-05	2.46086e-05	2.40899e-05	2.26571e-05	3.19213e-05	2.65899e-05	2.89892e-05	1.55984e-05	2.18372e-05	1.3478e-05	1.44034e-05	1.91268e-05	1.882e-05	2.04658e-05	1.8073e-05	2.15683e-05	1.60802e-05	1.64972e-05	1.53052e-05	14	12	1	0.689307	0.139422	0.10946	1.46068e-06	0.000203528	0.000631238	77.959	2	3.4	31
Q8N0X7	SPART	9.45295e-05	0.000129962	0.000108539	0.000152449	8.32992e-05	9.03969e-05	0.000136417	0.000130417	9.43598e-05	0.000127023	0.000116982	8.84495e-05	0.000105689	9.26099e-05	7.21639e-05	8.2387e-05	6.9879e-05	8.148e-05	5.94586e-05	6.33417e-05	5.99359e-05	7.11774e-05	7.85231e-05	5.73537e-05	6.32684e-05	4.40372e-05	14	12	1	0.603975	0.194122	0.101312	1.71299e-06	0.00027137	0.000631238	72.832	4	6.8	33
Q8TAF3	WDR48	6.25953e-05	6.49559e-05	6.91761e-05	5.64865e-05	7.13449e-05	7.37321e-05	5.5811e-05	5.87066e-05	6.18161e-05	7.46665e-05	5.79042e-05	N,D	7.23849e-05	5.36333e-05	5.87218e-05	5.20066e-05	5.10639e-05	4.57305e-05	4.50519e-05	4.19925e-05	4.54239e-05	5.18615e-05	4.95185e-05	4.59301e-05	5.36014e-05	3.92634e-05	14	12	1	0.754324	0.115993	0.0847712	4.14003e-06	0.000339213	0.00122048	76.21	5	9.5	49
P63104	YWHAZ	0.00286098	0.00401903	0.00363625	0.00325923	0.00367313	0.00347601	0.00265987	0.0023523	0.00321279	0.00390281	0.00332803	0.00289828	0.00405999	0.00306574	0.00463823	0.00389637	0.00522413	0.00365699	0.00470176	0.00540878	0.00509012	0.00446155	0.00426315	0.00392346	0.0040945	0.00454675	14	12	1	1.35526	0.155762	0.167463	1.19266e-05	0.000407056	0.00250622	27.745	14	68.2	562
P61009	SPCS3	2.14662e-05	2.30343e-05	1.65059e-05	2.49071e-05	2.45385e-05	2.05891e-05	2.51179e-05	2.36557e-05	1.95072e-05	2.23499e-05	2.45444e-05	2.29017e-05	2.08574e-05	2.14558e-05	8.41578e-06	2.03124e-05	6.43338e-06	1.1762e-05	4.9493e-06	1.08794e-05	1.14659e-05	7.47192e-06	7.04256e-06	N,D	N,D	N,D	14	12	1	0.443208	0.108172	0.206048	1.3263e-05	0.000474898	0.00250622	20.313	2	11.1	22
O00483	NDUFA4	0.000910786	0.000760426	0.000874401	0.0006892	0.000844413	0.000886273	0.000700586	0.000811756	0.000878632	0.000854035	0.000930103	0.000817743	0.00105777	0.000715001	0.000661381	0.000718676	0.000683627	0.000495093	0.000567036	0.000639993	0.000709047	0.000529015	0.000599353	0.000361036	0.000363119	0.000308102	14	12	1	0.659902	0.119778	0.171562	1.39931e-05	0.000542741	0.00250622	9.3697	2	22.2	56
Q16566	CAMK4	7.28775e-05	9.48373e-05	7.58142e-05	5.97465e-05	9.82636e-05	8.45351e-05	6.24666e-05	7.0024e-05	6.69498e-05	7.07905e-05	8.21139e-05	9.10814e-05	9.32118e-05	8.36009e-05	5.46763e-05	4.53593e-05	6.00595e-05	4.32857e-05	5.55416e-05	6.80531e-05	5.48817e-05	4.13644e-05	7.45804e-05	5.21399e-05	6.07365e-05	5.54764e-05	14	12	1	0.702496	0.157596	0.122694	1.53025e-05	0.000610583	0.00250622	51.925	7	16.5	68
P20020	ATP2B1	0.000708121	0.000625538	0.000610162	0.000591258	0.000678559	0.000711617	0.000653009	0.000571534	0.000528594	0.000633442	0.000609149	0.000632815	0.000618514	0.000769033	0.000748572	0.000798577	0.000776505	0.000585489	0.000752922	0.000817892	0.000826507	0.0008386	0.000891407	0.00084004	0.00084078	0.000910195	13	12	1	1.25619	0.0972326	0.131548	1.89067e-05	0.000678426	0.00258803	138.75	16	19.8	298
P62081	RPS7	0.000174814	0.000183849	0.000128691	0.00015865	0.000182045	0.000175006	0.000116156	0.000104565	0.000185668	0.000143375	0.000150323	0.000134612	0.000159235	0.000151196	8.13191e-05	7.55255e-05	0.000163616	6.29813e-05	0.000131512	9.44063e-05	8.76818e-05	7.0485e-05	9.47691e-05	0.000114405	9.10615e-05	7.05594e-05	14	12	1	0.618217	0.167878	0.189263	1.93137e-05	0.000746269	0.00258803	22.127	5	26.8	68
Q13492	PICALM	0.000136378	0.000132863	0.000105442	8.24748e-05	0.000110257	0.000133162	0.000116102	0.000137052	9.93781e-05	0.000148334	0.000162488	0.000114341	0.000154803	7.18821e-05	8.78797e-05	4.92806e-05	7.43637e-05	6.3425e-05	6.08972e-05	9.93831e-05	4.8259e-05	3.44689e-05	8.76671e-05	6.96526e-05	0.000112153	7.7072e-05	14	12	1	0.591561	0.218149	0.18497	2.72975e-05	0.000814111	0.00325923	70.754	6	18.7	78
E7EN11	CACNB4	3.27491e-05	3.78179e-05	3.63396e-05	2.56905e-05	2.39457e-05	3.88836e-05	2.2743e-05	1.98241e-05	2.05033e-05	2.62262e-05	2.25322e-05	2.09925e-05	2.40871e-05	1.62343e-05	1.706e-05	1.31063e-05	1.68656e-05	1.17797e-05	1.43694e-05	N,D	1.86212e-05	1.27547e-05	1.98569e-05	1.41701e-05	1.03845e-05	1.12659e-05	14	10	1	0.553314	0.273927	0.118724	2.96845e-05	0.000881954	0.00325923	53.157	3	5.7	19
P46821	MAP1B	0.00351995	0.00383257	0.00344439	0.00355448	0.00348277	0.0035558	0.00365907	0.00347315	0.00319345	0.00367858	0.00352607	0.00327398	0.00308832	0.00302589	0.00426384	0.00422107	0.00405315	0.00403325	0.00371569	0.00353236	0.00435963	0.00383782	0.00374443	0.0036378	0.00403249	0.00416216	14	12	1	1.1494	0.0664861	0.0775498	3.09561e-05	0.000949796	0.00325923	270.63	49	35.1	1248
A0A0A0MR68	SYN3	0.000143293	9.39703e-05	7.13146e-05	7.85437e-05	9.54676e-05	0.000110082	0.000100613	0.000170883	0.000104783	0.000120707	9.48664e-05	0.000126167	0.000143324	9.74442e-05	8.83295e-05	7.69638e-05	3.8945e-05	6.83846e-05	9.19996e-05	5.895e-05	8.61737e-05	7.2622e-05	6.4141e-05	3.39852e-05	2.94314e-05	3.46206e-05	13	12	1	0.559884	0.247106	0.205335	4.6134e-05	0.00101764	0.00403582	34.931	4	17	66
Q92820	GGH	0.000219714	0.00016792	0.000135286	0.000135296	0.000188874	0.00019219	0.000200117	0.000150254	0.000141436	0.000195656	0.000145636	0.00012488	0.000142114	0.00016569	0.000112976	0.000149005	7.9161e-05	0.000124725	0.00010066	0.000100677	0.000111715	0.000143438	0.000108699	7.84637e-05	0.000131952	0.000124155	14	12	1	0.691188	0.180875	0.135789	4.766e-05	0.00108548	0.00403582	35.964	6	25.5	127
H3BQQ9	UBE2I	0.000280326	0.000252056	0.00026262	0.00022551	0.000240022	0.000270575	0.00029505	0.00025003	0.000193596	0.000213959	0.000189423	0.000278956	0.000150818	0.000150841	0.000177699	0.00021854	0.000129489	0.000140973	0.000156735	0.000185802	0.000163433	0.000141366	0.00015488	0.000112847	0.000168803	0.000127799	9	11	1	0.673501	0.201683	0.125028	4.84054e-05	0.00115332	0.00403582	15.516	4	29.9	113
H7C4E0	MGLL	0.000122192	0.000113178	0.000108636	0.000111883	0.000105616	0.000113203	0.000113415	0.000103625	0.00010819	9.08433e-05	N,D	7.62415e-05	9.18856e-05	9.4039e-05	9.18923e-05	9.3653e-05	8.09811e-05	7.24861e-05	8.19146e-05	6.66475e-05	7.2128e-05	8.26119e-05	8.55091e-05	6.74052e-05	9.82399e-05	5.63935e-05	14	12	1	0.760574	0.120332	0.119675	4.92841e-05	0.00122117	0.00403582	22.908	4	30.1	59
O94985	CLSTN1	3.84255e-05	N,D	3.79328e-05	3.59363e-05	3.86439e-05	3.89434e-05	N,D	3.89019e-05	3.90259e-05	4.18558e-05	N,D	4.1321e-05	3.73503e-05	3.43732e-05	3.81239e-05	3.07363e-05	3.16323e-05	2.97787e-05	2.65215e-05	3.34897e-05	3.31253e-05	3.40215e-05	2.86935e-05	2.77672e-05	N,D	N,D	14	12	1	0.816822	0.0552454	0.0896725	5.76159e-05	0.00128901	0.00446978	109.79	4	5.3	12
E9PM92	C11orf58	9.03621e-05	9.84062e-05	7.84209e-05	5.12664e-05	7.87512e-05	3.91486e-05	8.82804e-05	8.85712e-05	4.66688e-05	8.35077e-05	7.95313e-05	0.000208913	8.24119e-05	1.51828e-05	3.35079e-05	1.12762e-05	6.6376e-06	1.44235e-05	1.12764e-05	4.15431e-05	1.58423e-05	1.31724e-05	7.95498e-06	3.55823e-06	5.08124e-06	3.68696e-06	14	12	1	0.173499	0.543908	0.146856	6.33642e-05	0.00135685	0.0046157	17.634	2	23.6	32
C9JYY6	NRCAM	0.000592316	0.000655111	0.000585237	0.000609096	0.000618088	0.000579165	0.000606535	0.000614565	0.000544128	0.0005805	0.000591527	0.000610285	0.000624867	0.000710576	0.000700767	0.000731033	0.000640183	0.000614428	0.000690368	0.000630431	0.000706399	0.000663192	0.000683552	0.000697431	0.000743867	0.000727239	14	12	1	1.12654	0.0642345	0.0677278	6.57947e-05	0.00142469	0.0046157	133.81	15	21.6	295
P09622	DLD	0.00143521	0.00157038	0.00154189	0.00148836	0.00170257	0.00148316	0.00150682	0.00195748	0.00149754	0.00168276	0.00176685	0.00164801	0.001713	0.00159017	0.00127603	0.00131471	0.00135399	0.00134112	0.00109677	0.0011368	0.00145476	0.00151005	0.00157292	0.00143932	0.0013267	0.00134898	14	12	1	0.835429	0.088079	0.0858833	6.97431e-05	0.00149254	0.0046157	54.177	11	30.5	443
P21283	ATP6V1C1	0.000483508	0.00049454	0.000495787	0.000493876	0.000462466	0.000506726	0.000415322	0.000504736	0.000418613	0.000455483	0.000432514	0.000428336	0.000556039	0.000484802	0.000432501	0.000451828	0.000391496	0.000418763	0.000384237	0.000308082	0.00033157	0.000385577	0.00042657	0.000334968	0.000412483	0.00042173	13	12	1	0.826671	0.0849092	0.0954223	7.20224e-05	0.00156038	0.0046157	43.941	17	60.2	271
B4DIB3	MARK1	2.11576e-05	N,D	N,D	N,D	2.39615e-05	N,D	N,D	N,D	2.60549e-05	N,D	2.35321e-05	2.50459e-05	2.20027e-05	2.00896e-05	1.63222e-05	N,D	1.77546e-05	N,D	1.61138e-05	1.39638e-05	2.08135e-05	1.27589e-05	1.5652e-05	N,D	1.356e-05	2.02237e-05	14	12	1	0.707222	0.0925678	0.12216	8.50472e-05	0.00162822	0.00486286	87.455	4	4.4	17
P21695	GPD1	7.36756e-05	8.98254e-05	7.90005e-05	0.000128848	7.56638e-05	6.79929e-05	0.000110372	0.000101511	8.54147e-05	6.6996e-05	0.000112146	9.95353e-05	0.000107478	7.49712e-05	4.38425e-05	7.35027e-05	2.65668e-05	9.15282e-05	3.69297e-05	5.91913e-05	6.97477e-05	5.46425e-05	4.40372e-05	7.18368e-05	5.82426e-05	3.98912e-05	14	12	1	0.61379	0.210902	0.204486	8.54185e-05	0.00169607	0.00486286	37.567	6	19.8	49
P01112	HRAS	0.000117606	0.000130164	0.00014081	0.000162962	0.000190477	0.000167107	0.000136267	0.00016559	7.99315e-05	0.00012615	0.000127476	0.000101823	8.84984e-05	0.000176785	0.000109402	9.41276e-05	8.84488e-05	9.38923e-05	0.000102012	9.52056e-05	3.82054e-05	6.81969e-05	9.95518e-05	8.05245e-05	8.86732e-05	7.44135e-05	14	12	1	0.630222	0.243154	0.139294	8.57763e-05	0.00176391	0.00486286	21.298	4	33.3	42
P48047	ATP5PO	0.00173336	0.00202611	0.00179023	0.00167687	0.00181807	0.00190135	0.0018809	0.00193888	0.00179543	0.00209922	0.0020488	0.00186307	0.00177995	0.00221094	0.00138483	0.00153786	0.00141718	0.00155523	0.00151755	0.00124288	0.00172978	0.00157513	0.00196798	0.00173979	0.00160682	0.00161189	14	12	1	0.829523	0.0799605	0.0985178	9.5637e-05	0.00183175	0.00504268	23.277	6	29.1	199
P27348	YWHAQ	0.00108833	0.0016063	0.00123574	0.00105382	0.00169052	0.00137995	0.0011285	0.000772704	0.000928959	0.00178335	0.00122261	0.000947429	0.00136019	0.00117697	0.00169799	0.00137811	0.00200411	0.00154378	0.00176337	0.00185639	0.00207427	0.00213284	0.00148485	0.00154255	0.00155584	0.0018232	14	12	1	1.40046	0.238759	0.198263	9.57903e-05	0.00189959	0.00504268	27.764	8	50.2	261
P49748	ACADVL	0.000239759	0.000230474	0.000145036	0.00020903	0.000204876	0.000246145	0.000212504	0.000279521	0.000200434	0.000231801	0.000242602	0.000238714	0.000232358	0.000249879	0.000172262	0.000202858	0.000178446	0.000186098	0.00017929	0.000144298	0.000177488	0.00018772	0.00017943	0.000193572	0.000201755	0.000157367	14	12	1	0.796894	0.138263	0.074695	0.00011516	0.00196744	0.00573587	70.389	12	29	119
Q6IBS0	TWF2	0.000155048	0.00013305	0.000127349	0.000122272	N,D	0.000182535	0.000117395	0.000121617	8.94859e-05	0.000147673	7.39133e-05	0.000157871	7.87524e-05	0.000151069	0.000153609	0.000145608	0.000242865	0.000176935	0.000228399	0.000249675	0.00027299	0.000200539	0.000182951	0.00022371	0.000135662	0.000202204	14	12	1	1.57802	0.253666	0.343069	0.000117282	0.00203528	0.00573587	39.548	7	39	61
H0YI09	METTL7A	0.000222713	0.000189544	0.000199645	0.000236724	0.000199909	0.000180087	0.000157035	0.000129048	0.000267565	0.000196387	0.000166755	0.000247099	0.000204993	0.000232125	0.000156143	0.000156011	0.000144313	0.000112039	0.00016212	0.000169337	0.000166562	0.000101233	0.000161589	0.000117539	5.40942e-05	5.68466e-05	14	12	1	0.642297	0.184852	0.205067	0.000120942	0.00210312	0.00573587	28.188	4	26.2	102
O94760	DDAH1	0.00161992	0.00155874	0.00152137	0.00143502	0.00173633	0.00169062	0.00150874	0.00172638	0.00120491	0.00154083	0.0012518	0.0020233	0.00145519	0.0018627	0.00220386	0.00223795	0.00201097	0.00201006	0.00200331	0.00167035	0.00177531	0.00176188	0.00182286	0.00179097	0.00231714	0.00199025	14	12	1	1.24357	0.139408	0.131612	0.000124524	0.00217096	0.00573587	31.121	10	54.4	485
P52788	SMS	0.000317543	N,D	0.000326309	N,D	0.000450152	0.000349397	0.000272883	0.000362018	0.000341174	0.00052019	0.00037451	0.000434265	0.0003692	0.000305832	N,D	0.000212582	0.000269659	0.000215145	0.000244011	0.000368045	0.000289865	0.000237889	0.000238627	0.000248343	0.000240967	0.000231098	14	12	1	0.689602	0.187661	0.118511	0.000133834	0.00223881	0.00588448	41.268	4	15	25
P23435	CBLN1	7.14022e-05	7.17107e-05	7.13917e-05	5.36793e-05	6.46137e-05	5.97175e-05	7.21121e-05	0.000100278	8.69739e-05	6.27327e-05	6.46382e-05	6.14739e-05	7.40858e-05	6.74051e-05	4.73504e-05	4.72606e-05	3.89743e-05	4.76454e-05	4.27046e-05	5.08604e-05	N,D	7.06588e-05	5.37978e-05	4.92175e-05	5.30219e-05	6.26959e-05	14	12	1	0.731059	0.16747	0.126643	0.000135734	0.00230665	0.00588448	21.097	2	20.2	55
Q13561	DCTN2	0.000293488	0.000382871	0.000309692	0.000273919	0.000368176	0.000345379	0.000285462	0.000390677	0.000392049	0.000430177	0.00035733	0.000322308	0.000391742	0.000258292	0.000424903	0.000366775	0.000437189	0.000416961	0.00040602	0.000369765	0.000559294	0.000431595	0.000458077	0.000477302	0.000436231	0.000540898	14	12	1	1.29385	0.154151	0.171962	0.000149648	0.00237449	0.00630233	44.23	10	42.4	111
C9J9W2	LASP1	8.03805e-05	9.12803e-05	0.000136905	0.000117007	0.000126232	8.89835e-05	0.000131088	0.000107804	0.000107059	0.000118438	9.60734e-05	9.25478e-05	0.000116999	9.35746e-05	8.26219e-05	9.52881e-05	6.80647e-05	5.19918e-05	5.53494e-05	4.5042e-05	0.00012591	5.00977e-05	5.69627e-05	8.09581e-05	5.49174e-05	6.69566e-05	14	9	1	0.646906	0.162463	0.217534	0.000160979	0.00244233	0.00638128	18.98	5	25.3	37
Q9Y6M4	CSNK1G3	1.1556e-05	1.80117e-05	1.43791e-05	1.06721e-05	1.36539e-05	1.22464e-05	1.14269e-05	1.20937e-05	1.061e-05	8.97949e-06	8.67735e-06	1.16374e-05	9.56359e-06	9.83319e-06	9.24875e-06	8.33912e-06	7.49568e-06	7.08052e-06	8.0974e-06	8.06792e-06	N,D	9.87707e-06	N,D	N,D	7.13323e-06	8.67561e-06	14	12	1	0.704875	0.210218	0.080564	0.000161767	0.00251018	0.00638128	51.388	2	5.1	16
Q9UI09	NDUFA12	0.000335022	0.000216058	0.000332933	0.000253357	0.00023673	0.000261926	0.000206733	0.000185514	0.000232752	0.000172347	0.000163347	0.000205072	0.00020567	0.000253425	0.000163916	0.00013435	0.000166838	0.000155193	0.000166211	0.000156421	0.000172932	0.000137853	0.000165574	0.000166663	0.000160127	0.000184103	13	12	1	0.690572	0.223932	0.0593209	0.000164511	0.00257802	0.00638128	17.114	5	37.2	121
P23526	AHCY	0.000373549	0.000389254	0.000424324	0.000430352	0.000369336	0.000361935	0.000415662	0.000420194	0.000439114	0.000402308	0.000350204	0.000404504	0.000388551	0.000344611	0.000348107	0.000379364	0.000289748	0.000394073	0.000317868	0.000277162	0.000262404	0.000324145	0.000327635	0.0003106	0.000375494	0.000328273	14	12	1	0.832566	0.077382	0.103943	0.000173645	0.00264586	0.00645447	47.716	9	28.5	198
Q7L0J3	SV2A	0.000388639	0.000402318	0.000377815	0.000289856	0.00035958	0.000412346	0.000328484	0.000400599	0.000287737	0.000446427	0.0003333	0.00037402	0.000436622	0.000356044	0.00028763	0.000361016	0.000326373	0.00034897	0.000273611	0.000269365	0.000286555	0.000295423	0.000315105	0.000261501	0.000299079	0.000254209	14	12	1	0.803905	0.13169	0.0911452	0.000176597	0.0027137	0.00645447	82.694	3	5.8	65
Q9P2U7	SLC17A7	0.000193437	0.000181509	0.000294846	0.00018078	0.000230843	0.00019924	0.000170061	0.000349277	0.000189941	0.000180134	0.000179019	0.000202964	0.000270689	0.000186962	0.000159347	0.000161324	0.000117215	0.000145287	0.000132159	0.000117496	0.000139849	0.000158448	0.000167664	0.000118755	0.000157065	0.000131514	14	12	1	0.661353	0.247666	0.0865413	0.000183751	0.00278155	0.00645447	61.613	4	6.2	49
Q8TB36	GDAP1	0.000135588	9.96889e-05	0.000102763	9.8311e-05	0.000115161	9.19471e-05	8.95023e-05	0.000123551	9.93838e-05	8.79545e-05	9.41814e-05	0.000117554	8.14282e-05	7.41467e-05	7.48435e-05	7.81503e-05	5.34128e-05	7.40703e-05	8.45735e-05	9.03735e-05	6.50533e-05	8.12813e-05	8.3484e-05	5.83168e-05	8.74547e-05	7.8726e-05	12	12	1	0.75212	0.168016	0.114085	0.000184196	0.00284939	0.00645447	41.345	6	14.8	71
Q8WZA0	LZIC	1.98596e-05	2.60646e-05	1.87711e-05	2.63235e-05	1.75828e-05	2.33185e-05	2.04535e-05	2.68121e-05	2.15636e-05	N,D	2.11067e-05	2.20378e-05	1.33267e-05	2.15215e-05	1.77592e-05	2.23408e-05	1.14831e-05	1.61405e-05	1.21925e-05	1.78998e-05	1.46648e-05	1.3746e-05	1.2859e-05	1.20473e-05	1.65816e-05	1.58623e-05	14	10	1	0.713473	0.175235	0.146559	0.000188292	0.00291723	0.00645447	21.494	5	35.8	25
Q4G0F5	VPS26B	1.76427e-05	2.01643e-05	2.33458e-05	1.9202e-05	2.01271e-05	2.49958e-05	2.00558e-05	N,D	N,D	2.07109e-05	N,D	N,D	2.30144e-05	N,D	2.3085e-05	2.23848e-05	2.53648e-05	2.60865e-05	N,D	3.54593e-05	3.28951e-05	3.02889e-05	3.33829e-05	2.74928e-05	2.52895e-05	2.95683e-05	14	12	1	1.34576	0.109553	0.206838	0.000212405	0.00298507	0.00711556	39.154	2	9.5	28
K7EJT5	RPL22	6.45821e-05	6.41453e-05	6.12646e-05	6.33393e-05	6.87571e-05	6.00936e-05	4.47087e-05	4.06486e-05	6.35427e-05	5.26422e-05	5.14272e-05	6.57977e-05	5.88184e-05	6.29446e-05	3.9125e-05	3.85354e-05	4.92525e-05	4.41463e-05	4.60828e-05	5.42084e-05	5.52732e-05	3.54434e-05	5.68213e-05	4.41575e-05	3.20255e-05	4.34941e-05	14	12	1	0.763725	0.141466	0.134661	0.000218116	0.00305292	0.00714451	5.0827	2	55.3	36
P51674	GPM6A	0.00557358	0.00571292	0.00522254	0.00441312	0.00548873	0.00508436	0.00509429	0.00722681	0.00396958	0.00586383	0.00514493	0.00633972	0.00479248	0.0068433	0.00748956	0.0076958	0.00927435	0.00698746	0.00571317	0.00939689	0.007865	0.00784119	0.00657362	0.00608112	0.00657541	0.0062109	14	12	1	1.33283	0.161814	0.216047	0.000280647	0.00312076	0.00885003	31.209	5	15.1	170
O43237	DYNC1LI2	0.000130662	0.000109092	0.000141618	0.000127568	0.000138793	0.000110515	0.000122404	9.21668e-05	0.000141225	0.000159027	0.0001242	0.000116926	0.000120254	9.01282e-05	0.000107482	0.000106352	0.000100784	7.86533e-05	8.50889e-05	0.000111861	0.000112584	9.60581e-05	9.61493e-05	0.00010066	7.11942e-05	8.05438e-05	14	12	1	0.776215	0.154881	0.111701	0.000282192	0.0031886	0.00885003	54.099	6	19.5	63
G3V2K7	TMED10	0.00011626	0.000115577	0.000103143	0.000104135	9.45782e-05	0.000123499	0.00011393	0.000115321	N,D	0.000101295	0.000117825	0.000145579	8.92449e-05	0.000122907	7.98792e-05	9.68711e-05	3.06389e-05	8.74723e-05	8.55607e-05	7.62242e-05	9.27417e-05	7.14965e-05	8.10799e-05	9.56169e-05	0.000113095	6.93585e-05	14	12	1	0.725558	0.12901	0.179229	0.000305334	0.00325645	0.00937631	16.904	3	34	62
Q00577	PURA	N,D	7.91781e-05	N,D	N,D	8.12052e-05	8.52732e-05	7.79419e-05	N,D	N,D	0.00011845	N,D	N,D	6.80374e-05	8.96472e-05	0.000154237	0.000157238	0.000237255	0.00018101	0.000166101	0.000125136	0.000101198	0.00013043	N,D	0.000116357	0.000117317	0.000131645	10	12	1	1.71674	0.185972	0.447976	0.00031299	0.00332429	0.00941524	34.91	2	9.9	30
P28482	MAPK1	0.00051352	0.000572539	0.000566365	0.000484845	0.00048412	0.000611679	0.000510137	0.000601548	0.000496255	0.000750131	0.000603653	0.000664803	0.000588623	0.000669929	0.000742456	0.000761709	0.000706912	0.000825209	0.000774415	0.000743511	0.00060641	0.000881027	0.000698345	0.000623835	0.000992175	0.000626604	14	12	1	1.2909	0.136233	0.193555	0.000322421	0.00339213	0.00950498	41.389	8	36.4	319
J3KTF8	ARHGDIA	9.18121e-05	0.000125369	0.000134558	0.000100486	0.000127705	0.000133706	0.000148269	0.000133592	8.49902e-05	0.000161779	0.000120255	0.000120923	0.00012608	0.000138556	0.000172043	0.000216873	0.000137406	0.000196808	0.000181399	0.000163334	0.000166222	0.000204802	0.000139262	0.000197444	0.000150904	0.000115263	14	12	1	1.36267	0.167251	0.246737	0.000379668	0.00345997	0.0109732	21.614	4	42.8	56
Q9Y2S6	TMA7	8.44777e-05	8.6785e-05	9.14715e-05	8.58131e-05	8.96496e-05	0.000106104	8.49766e-05	0.000129875	9.9482e-05	0.000106822	8.38927e-05	0.000159719	8.56528e-05	7.659e-05	7.47311e-05	8.2497e-05	1.45005e-05	3.16776e-05	2.96841e-06	7.47432e-05	6.00337e-05	2.48557e-05	4.1718e-06	N,D	N,D	N,D	14	12	1	0.419915	0.228634	0.327113	0.000459869	0.00352782	0.0130355	7.0662	2	15.6	61
Q08722	CD47	0.000749008	0.000773105	0.000793031	0.000692975	0.000675287	0.000730339	0.000778768	0.00107826	0.000800614	0.000927391	0.000565122	0.000706942	0.000577615	0.000922306	0.000570185	0.000600865	0.000601238	0.000602648	0.000597032	0.000611247	0.000603446	0.000640368	0.000575623	0.000461579	0.000706012	0.00061918	14	12	1	0.778743	0.17823	0.0722927	0.00049317	0.00359566	0.0132746	35.213	3	9	53
F8W543	NAP1L1	5.46174e-05	8.438e-05	5.80955e-05	3.12111e-05	5.63448e-05	1.64722e-05	4.97719e-05	N,D	5.78199e-05	6.11019e-05	2.38274e-05	2.27296e-05	0.000108274	2.60199e-05	6.85298e-05	8.20745e-05	8.17758e-05	5.93423e-05	8.99319e-05	0.000117137	9.58157e-05	9.13196e-05	8.52234e-05	9.97439e-05	8.27972e-05	7.37748e-05	14	12	1	1.71069	0.527673	0.301577	0.000498256	0.0036635	0.0132746	38.2	4	13.4	34
O14910	LIN7A	0.000186027	0.00024088	0.000160068	0.000138768	0.000185783	0.000178782	0.000170437	0.000147416	0.000186823	0.0001753	0.000161275	0.00022327	0.000173454	0.000223287	0.000199956	0.00021793	0.000277801	0.000183288	0.000259757	0.000312094	0.000244487	0.000247978	0.000259573	0.000215722	0.000194961	0.0002318	11	12	1	1.30099	0.160798	0.205136	0.000504931	0.00373134	0.0132746	25.996	5	33	114
P10809	HSPD1	0.00440598	0.00445935	0.00409849	0.00438264	0.0042472	0.00421208	0.00462531	0.00454961	0.00386852	0.00430992	0.00408291	0.00448234	0.00411474	0.00483044	0.00387602	0.00457066	0.00406454	0.0039956	0.00369152	0.00350219	0.00381162	0.00391504	0.00395515	0.00349703	0.00407257	0.00386847	14	12	1	0.90035	0.058283	0.0657297	0.000511905	0.00379919	0.0132746	61.054	23	55.5	823
F8WA11	CLASP1	N,D	4.5125e-05	3.3516e-05	4.216e-05	3.70437e-05	4.78372e-05	3.61607e-05	4.65602e-05	4.51674e-05	3.61335e-05	4.48479e-05	3.4076e-05	4.54568e-05	4.04717e-05	5.6086e-05	5.61102e-05	5.98375e-05	4.40845e-05	7.26188e-05	4.70056e-05	6.38905e-05	7.62379e-05	4.11523e-05	5.33391e-05	4.71324e-05	5.62652e-05	14	12	1	1.36544	0.124572	0.263525	0.000513331	0.00386703	0.0132746	162.76	8	8.1	36
Q92747	ARPC1A	8.69393e-05	0.000132189	0.00010109	7.44504e-05	0.000108787	0.000106976	0.000104055	0.000128125	0.00010614	0.000139572	0.000100487	9.97147e-05	0.00011141	7.08543e-05	0.000125373	0.000133462	0.000123046	0.0001006	0.000121462	0.000139889	0.000137023	0.000133923	0.000174341	0.000167226	0.000130569	0.000148761	14	12	1	1.29746	0.187044	0.190558	0.000550602	0.00393487	0.0138941	41.569	4	17	80
P38646	HSPA9	0.00185321	0.00207953	0.00186755	0.00209114	0.00207384	0.0020629	0.00240326	0.00225087	0.00136819	0.00236717	0.00209391	0.00181758	0.00195971	0.00230878	0.00209262	0.00290868	0.00223503	0.00255231	0.0026299	0.00213154	0.00239102	0.00310382	0.00242635	0.00225724	0.00265337	0.00267329	14	12	1	1.22613	0.131377	0.151445	0.000556141	0.00400271	0.0138941	73.68	18	45.7	641
Q99757	TXN2	3.79534e-05	5.08198e-05	4.0214e-05	4.86998e-05	5.09194e-05	5.33285e-05	4.30144e-05	5.17449e-05	3.9716e-05	5.80675e-05	4.31326e-05	4.69029e-05	5.04045e-05	4.40939e-05	4.83817e-05	6.5773e-05	6.77024e-05	5.52569e-05	7.1055e-05	5.59609e-05	4.96492e-05	7.62806e-05	N,D	5.38221e-05	5.72516e-05	6.29579e-05	14	12	1	1.28254	0.124941	0.191645	0.000602468	0.00407056	0.0148006	18.383	2	13.9	41
P33176	KIF5B	6.25391e-05	7.62535e-05	6.54873e-05	7.22556e-05	8.69101e-05	6.94861e-05	6.36829e-05	5.5813e-05	7.25629e-05	7.35483e-05	6.23015e-05	8.07447e-05	6.19246e-05	5.07394e-05	5.6097e-05	5.40845e-05	5.71934e-05	5.15829e-05	5.88557e-05	6.55526e-05	6.31422e-05	5.64518e-05	5.53703e-05	4.76644e-05	5.22123e-05	5.58995e-05	14	12	1	0.824164	0.142725	0.0712043	0.000631268	0.0041384	0.0152539	109.68	15	21	52
Q86UR5	RIMS1	2.47495e-05	1.83353e-05	2.45367e-05	1.96356e-05	2.34558e-05	1.66112e-05	1.88107e-05	2.11979e-05	N,D	2.03938e-05	1.87015e-05	1.54314e-05	2.30976e-05	1.63393e-05	1.91703e-05	2.03023e-05	1.25591e-05	1.18211e-05	1.53741e-05	1.37207e-05	1.04108e-05	1.73139e-05	1.74695e-05	1.25113e-05	1.7651e-05	1.28962e-05	14	12	1	0.751256	0.155946	0.159733	0.000673239	0.00420624	0.0159575	189.07	5	3.8	27
Q16799	RTN1	0.00124575	0.00128668	0.00134132	0.00102701	0.00140057	0.00124684	0.00123151	0.00129413	0.00110795	0.00140011	0.00126683	0.00111035	0.00117455	0.00107918	0.00171942	0.00140231	0.00133488	0.00151989	0.00128225	0.00140733	0.00131911	0.00141081	0.00144783	0.00124117	0.00143878	0.00160449	14	12	1	1.16094	0.0946049	0.110513	0.000682036	0.00427408	0.0159575	83.617	12	28.6	333
P18669	PGAM1	0.00122364	0.00134529	0.00117233	0.00157708	0.00136179	0.00123812	0.00137175	0.0013415	0.00165693	0.00194596	0.00182654	0.00157177	0.00126522	0.00124295	0.00158085	0.00158633	0.00213841	0.00167328	0.00201324	0.00234624	0.00194763	0.00250833	0.00155047	0.00181215	0.00184571	0.0016076	13	9	1	1.30971	0.166583	0.22062	0.000711326	0.00434193	0.016145	28.804	7	60.2	273
E9PH64	NDUFB9	0.000478928	0.000393144	0.000461269	0.000483027	0.000423084	0.000425597	0.00022379	0.000210791	0.000577073	0.000259635	0.000288555	0.000484329	0.000523513	0.000509372	0.000233524	0.000196937	0.000294703	0.000177026	0.000302637	0.000311732	0.00035379	0.00018899	0.000330491	0.000304893	0.000185375	0.000297839	14	12	1	0.645685	0.287949	0.155605	0.000711958	0.00440977	0.016145	20.383	2	13.7	32
A0A087WY61	NUMA1	5.27599e-05	4.70015e-05	4.26723e-05	N,D	5.20973e-05	4.59565e-05	5.38592e-05	4.85224e-05	4.42174e-05	6.99489e-05	4.11716e-05	4.93729e-05	5.15111e-05	5.13055e-05	5.87766e-05	7.37631e-05	5.26299e-05	5.91513e-05	6.07166e-05	8.12734e-05	7.38492e-05	5.73608e-05	6.4735e-05	5.35751e-05	6.52045e-05	N,D	14	12	1	1.27383	0.143884	0.1827	0.000728462	0.00447761	0.016269	236.16	11	9.4	34
Q96DG6	CMBL	1.33126e-05	N,D	2.47665e-05	2.60017e-05	2.61251e-05	N,D	2.36716e-05	3.19733e-05	N,D	2.83191e-05	2.93278e-05	3.01542e-05	2.51759e-05	N,D	2.90894e-05	4.0567e-05	2.91655e-05	3.43779e-05	2.95764e-05	3.53688e-05	3.73103e-05	5.3819e-05	6.26986e-05	4.25796e-05	3.74547e-05	4.40973e-05	14	12	1	1.53289	0.198622	0.393412	0.000750632	0.00454545	0.0164271	28.048	4	18	27
A0A0C4DFV9	SET	0.000107085	9.16009e-05	0.000111235	9.53892e-05	0.000132374	0.000121279	0.000141653	0.000121307	0.000103008	0.000143756	9.33638e-05	0.000120845	0.000102478	0.000134659	0.000139418	0.000214654	0.000164755	0.000202779	0.000156933	0.000137587	0.00013974	0.000164591	0.000161433	0.000127621	0.000209781	0.000107426	13	12	1	1.38753	0.153648	0.291261	0.000757831	0.0046133	0.0164271	31.124	2	11.7	80
P04843	RPN1	0.000381473	0.000335572	0.000354175	0.000381563	0.000441912	0.000369401	0.000348963	0.000329461	0.00040536	0.000408365	0.000384979	0.000349986	0.000384833	0.000443908	0.000308447	0.000358672	0.000260494	0.000291171	0.000308694	0.000314024	0.000366252	0.000281946	0.000300313	0.000359664	0.000341051	0.000386028	14	12	1	0.850174	0.0940072	0.101622	0.000772969	0.00468114	0.0165124	68.569	13	36.7	179
P31939	ATIC	0.000169784	0.000251563	0.000120085	0.000125756	0.000156078	0.000190702	8.43995e-05	8.59678e-05	0.000116593	0.000247658	0.000146843	0.000206197	0.000191658	0.000123457	0.000180916	0.000166571	0.000291258	0.000166688	0.000253583	0.000239323	0.000262504	0.000215666	0.000261104	0.000259083	0.000200926	0.00030338	14	12	1	1.47416	0.339535	0.295011	0.000850576	0.00474898	0.0176866	64.615	12	40	97
O15144	ARPC2	0.000337692	0.000311671	0.00034204	0.000326147	0.000297132	0.000378321	0.000337875	0.000356076	0.000292579	0.000357112	0.000334598	0.000357274	0.000347857	0.000421674	0.000440098	0.000409895	0.000354187	0.000379469	0.000432143	0.000360716	0.000398057	0.000424329	0.000407111	0.000381178	0.000357081	0.000350928	14	11	1	1.14166	0.0959969	0.0928465	0.000851933	0.00481682	0.0176866	34.333	8	48.7	154
P16152	CBR1	0.000803721	0.00108406	0.00051957	0.000975701	0.000780969	0.000701159	0.000658694	0.000727269	0.000861943	0.000391359	0.000733388	0.00102725	0.000863466	0.000995659	0.000948517	0.000857237	0.00105225	0.00112872	0.00116625	0.0011552	0.00131854	0.000981439	0.000880433	0.00105531	0.000911698	0.00106236	14	12	1	1.31284	0.245432	0.170779	0.000888904	0.00488467	0.017968	30.375	6	38.3	219
P07602	PSAP	0.00353962	0.0031657	0.00286423	0.00292819	0.00364547	0.00354555	0.00372016	0.00380314	0.00243932	0.00348347	0.00350895	0.00338128	0.0028877	0.00393998	0.00290564	0.00353319	0.00245327	0.00269601	0.00297919	0.00258808	0.00310041	0.00251409	0.00267233	0.00216984	0.00297969	0.00205594	14	12	1	0.81295	0.128034	0.122624	0.000889867	0.00495251	0.017968	58.112	12	23.9	440
H0Y8A0	MOG	8.3067e-05	0.000298369	0.000197658	0.000306156	0.000139507	9.75837e-05	0.000194941	0.000188358	0.000127781	0.000183128	0.000104909	7.67129e-05	0.00011983	0.000109309	4.67361e-05	0.000114761	9.53379e-05	0.000189006	4.89455e-05	3.97364e-05	9.44428e-05	5.35853e-05	2.49536e-05	4.09003e-05	4.28297e-05	1.60973e-05	13	12	1	0.422881	0.460913	0.305624	0.000919602	0.00502035	0.0182656	16.194	1	12.7	50
P40121	CAPG	0.000114065	7.18858e-05	6.89277e-05	6.87607e-05	7.25168e-05	9.98093e-05	5.46908e-05	7.97716e-05	0.000116119	4.89002e-05	0.000110646	0.000120776	8.69643e-05	6.35383e-05	3.03839e-05	6.60942e-05	4.19222e-05	4.45767e-05	8.79924e-05	4.79678e-05	6.58621e-05	5.40754e-05	5.49857e-05	4.47365e-05	6.37206e-05	5.19363e-05	14	12	1	0.648305	0.286033	0.177588	0.000929388	0.0050882	0.0182656	38.498	6	21	75
H0YNW7	GNB5	3.86391e-05	7.31596e-05	5.97771e-05	3.80248e-05	5.4349e-05	6.7688e-05	5.0233e-05	2.41661e-05	5.36101e-05	5.47972e-05	3.06259e-05	4.20701e-05	6.43047e-05	5.33832e-05	5.8091e-05	5.4724e-05	7.05919e-05	5.8253e-05	6.0938e-05	9.1209e-05	7.92372e-05	5.68536e-05	8.58853e-05	9.89125e-05	7.0306e-05	7.87124e-05	13	12	1	1.42966	0.280492	0.294679	0.000948256	0.00515604	0.0183912	11.429	3	48	35
O75746	SLC25A12	0.00055497	0.000473429	0.000441797	0.000484957	0.000616839	0.000578224	0.000426354	0.000410935	0.0006287	0.000521996	0.000485491	0.000457027	0.000637602	0.000578218	0.00041012	0.000428589	0.000428395	0.000325597	0.000444257	0.000418357	0.000472545	0.000451768	0.000450328	0.00039874	0.000396859	0.000508418	13	12	1	0.820887	0.148951	0.0867852	0.00100189	0.00522388	0.0188999	74.761	9	23.2	175
P23246	SFPQ	0.000535748	0.000923492	0.000586208	0.000672648	0.000560295	0.000502509	0.000626081	0.000601493	0.000575341	0.000596808	0.000603045	0.000620523	0.000532999	0.000338043	0.000478249	0.000583646	0.000423896	0.000355935	0.000465458	0.000529718	0.000453664	0.000370561	0.000439552	0.000403075	0.00044208	0.000396892	13	12	1	0.753233	0.209345	0.109436	0.00100721	0.00529172	0.0188999	76.149	4	9.3	36
P31946	YWHAB	0.00143847	0.00200358	0.00178369	0.00132206	0.00195174	0.00183313	0.00149997	0.00118378	0.00190888	0.00215057	0.00185703	0.0016811	0.00205831	0.00160697	0.00193749	0.00165929	0.00248275	0.00170493	0.00236361	0.00284884	0.00238091	0.00246571	0.00220984	0.00234878	0.00195811	0.00220732	14	12	1	1.27662	0.166989	0.199435	0.00101295	0.00535957	0.0188999	28.082	9	50.8	524
C9JFE4	GPS1	N,D	N,D	1.65464e-05	N,D	2.39478e-05	1.5937e-05	N,D	N,D	1.22982e-05	2.05479e-05	1.35729e-05	1.42742e-05	N,D	N,D	2.0455e-05	2.01116e-05	3.04782e-05	2.76056e-05	2.39672e-05	3.33901e-05	2.65731e-05	2.08215e-05	2.9805e-05	2.41768e-05	2.13883e-05	2.29245e-05	14	12	1	1.50259	0.247593	0.26338	0.00104242	0.00542741	0.0192065	53.371	2	6.6	19
P47755	CAPZA2	0.000261782	0.000208668	0.000246874	0.000240845	0.000269761	0.00023286	0.000260392	0.000257586	0.000199879	0.000274574	0.00024129	0.00023883	0.000249057	0.000249143	0.000293444	0.000313903	0.000225414	0.000286115	0.000276465	0.000314899	0.00026759	0.000268554	0.000310806	0.000266059	0.000302248	0.000255093	14	12	1	1.14934	0.0859815	0.110614	0.00108149	0.00549525	0.0196805	32.949	6	37.1	113
Q12765	SCRN1	0.000284524	0.00035692	0.000334531	0.000298187	0.00035259	0.000427677	0.000310975	0.000206833	0.000335688	0.0004261	0.000303304	0.00034021	0.000310852	0.000271366	0.000465797	0.000384747	0.000486068	0.000266693	0.000465983	0.000466919	0.000482964	0.000434188	0.000413361	0.000409414	0.000351178	0.000370716	14	12	1	1.2788	0.176662	0.200406	0.00113872	0.00556309	0.0203136	46.382	7	22.2	195
Q96RR4	CAMKK2	7.53167e-05	5.96946e-05	2.99785e-05	5.65228e-05	7.16304e-05	N,D	4.4474e-05	N,D	N,D	N,D	2.58166e-05	N,D	N,D	N,D	1.06835e-05	1.05886e-05	3.96433e-06	N,D	9.5835e-06	1.41026e-05	2.60803e-05	1.21534e-05	N,D	N,D	N,D	N,D	13	12	1	0.239813	0.371804	0.130494	0.00114885	0.00563094	0.0203136	64.745	3	5.4	16
M0R0Y2	NAPA	0.00031552	0.000260551	0.00028525	0.000300284	0.000335041	0.000339451	0.000273284	0.000310364	0.000326275	0.000319284	0.000381305	0.000316784	0.000345896	0.000297835	0.000341579	0.000394673	0.000323451	0.000302252	0.000402729	0.0003688	0.000463047	0.000410994	0.000382702	0.000338425	0.000366694	0.000464364	11	12	1	1.20706	0.0989818	0.161592	0.00117854	0.00569878	0.0203136	29.163	9	54.7	145
H0Y3P2	EIF4G2	N,D	1.65072e-05	1.54538e-05	6.3454e-06	2.13458e-05	1.61798e-05	1.12106e-05	1.27172e-05	1.00983e-05	9.52755e-06	9.84019e-06	9.48153e-06	1.27359e-05	1.1807e-05	1.90798e-05	1.1288e-05	1.71741e-05	8.96966e-06	2.2952e-05	2.44324e-05	2.4632e-05	2.31181e-05	2.33157e-05	2.6073e-05	1.60474e-05	2.0884e-05	11	7	1	1.57915	0.314726	0.43608	0.00118254	0.00576662	0.0203136	98.117	5	6.2	16
Q8N111	CEND1	0.00115139	0.00123308	0.00125304	0.000951432	0.00130715	0.00138026	0.00129145	0.00161776	0.000957197	0.00147164	0.00101009	0.00129079	0.00117493	0.00127717	0.00111958	0.00127188	0.00108777	0.00114949	0.00108031	0.000710423	0.000909141	0.000894932	0.000854723	0.000590193	0.00103455	0.000716594	14	12	1	0.767119	0.150901	0.16669	0.00118835	0.00583446	0.0203136	14.954	4	34.9	77
P54136	RARS	3.34994e-05	4.12681e-05	3.9072e-05	N,D	4.12376e-05	3.83621e-05	N,D	3.71691e-05	3.51048e-05	4.5726e-05	3.72439e-05	4.3198e-05	5.45968e-05	3.47689e-05	4.19006e-05	3.63418e-05	6.79216e-05	3.85709e-05	6.49015e-05	5.81175e-05	6.87547e-05	4.81259e-05	5.93498e-05	6.05066e-05	4.88167e-05	6.05805e-05	14	12	1	1.35874	0.144974	0.282941	0.00119897	0.00590231	0.0203136	75.378	6	13.8	30
Q7Z6Z7	HUWE1	4.30538e-05	4.7726e-05	4.95045e-05	3.9311e-05	4.71687e-05	5.96348e-05	3.63559e-05	4.16684e-05	4.28517e-05	4.51814e-05	4.6193e-05	5.0229e-05	3.91157e-05	3.90755e-05	3.59791e-05	3.80319e-05	3.70314e-05	2.95259e-05	3.69967e-05	4.62063e-05	3.23914e-05	4.71686e-05	3.22657e-05	3.62079e-05	3.25968e-05	3.55841e-05	14	12	1	0.818596	0.134399	0.118609	0.00125372	0.00597015	0.0209881	481.89	6	1.9	29
P30040	ERP29	0.000252143	0.000204271	0.000246269	0.00021566	0.000222887	0.000249325	0.000262222	0.000262925	0.000205928	0.000242593	0.000236843	0.000177174	0.000245084	0.000224452	0.000212427	0.000232879	0.000176906	0.00017584	0.000187995	0.000199282	0.000199497	0.000218285	0.000232175	0.000177025	0.000198042	0.000184624	14	12	1	0.860325	0.106584	0.088466	0.00126726	0.00603799	0.0209881	28.993	5	30.3	86
H7C4W3	SYP	0.000168739	0.000265946	0.000288108	0.000199966	0.000297402	0.000262391	0.000311258	0.000342865	0.000185936	0.000349832	0.000236694	0.000417635	0.00027205	0.000190936	0.000254446	0.000191928	0.000226866	0.000234048	0.000184116	0.00015411	0.000157893	0.00018344	0.000217564	0.000116219	0.000194265	0.000139708	14	11	1	0.694073	0.263053	0.151702	0.00132696	0.00610583	0.0215765	21.428	3	20.2	58
Q9BS26	ERP44	8.19935e-05	0.000106004	8.59498e-05	9.05439e-05	0.000101226	8.05342e-05	9.27099e-05	8.11479e-05	8.46957e-05	9.20955e-05	9.05244e-05	8.22081e-05	9.84259e-05	9.85215e-05	6.51425e-05	7.4721e-05	7.30636e-05	5.22284e-05	7.27586e-05	8.35326e-05	8.3471e-05	9.903e-05	5.53109e-05	8.16715e-05	7.48118e-05	7.60593e-05	14	12	1	0.821452	0.0905435	0.140382	0.00133207	0.00617368	0.0215765	46.971	4	17.2	88
Q9H2U2	PPA2	0.000189975	0.000186034	0.000195577	0.000267234	0.000243868	0.000258994	0.000205098	0.000257235	0.000148726	0.00020222	0.00020778	0.000176882	0.000197528	0.000202432	0.000187704	0.000205726	0.000131204	0.000163232	0.000178108	0.000141074	0.000167109	0.000156035	0.00019696	0.000151566	0.000179448	0.000170166	14	12	1	0.805006	0.163873	0.105436	0.00135858	0.00624152	0.0217668	37.92	11	41.9	104
Q9NR45	NANS	5.15038e-05	6.6004e-05	5.95801e-05	5.8013e-05	5.37838e-05	2.76713e-05	3.97417e-05	5.00148e-05	5.81982e-05	7.86416e-05	5.7153e-05	3.83189e-05	6.34821e-05	4.24147e-05	6.19308e-05	7.50278e-05	7.71801e-05	6.11712e-05	6.76739e-05	8.90524e-05	8.11109e-05	7.36107e-05	6.22489e-05	6.70869e-05	4.99946e-05	7.19187e-05	11	12	1	1.31316	0.244918	0.19615	0.00137964	0.00630936	0.0218666	40.307	6	29.8	73
P43034	PAFAH1B1	0.000231941	0.000292825	0.000264336	0.000253254	0.000277167	0.000255834	0.000212379	0.00021817	0.000253492	0.000310402	0.0002566	0.000274664	0.000297678	0.000191008	0.000329813	0.000270185	0.000331194	0.000293457	0.000315829	0.000273745	0.000323914	0.000268665	0.000293468	0.000269121	0.000295153	0.000310368	14	12	1	1.16184	0.132773	0.0937913	0.00139988	0.0063772	0.0219513	46.637	6	19.8	129
Q96JE9	MAP6	0.00081572	0.000760219	0.00076745	0.000686376	0.000603543	0.000762854	0.000861052	0.000856749	0.000666986	0.000802345	0.000613127	0.000685771	0.000705376	0.000722174	0.000699121	0.000741017	0.000563257	0.000723167	0.000567997	0.000487218	0.000577053	0.000565344	0.000608884	0.000482818	0.000745465	0.000561588	14	12	1	0.828674	0.110954	0.127445	0.00149105	0.00644505	0.0231348	86.504	28	36.8	235
B8ZZU8	ELOB	9.23123e-05	9.10635e-05	9.02752e-05	7.20403e-05	0.000101991	0.000125781	8.77712e-05	6.89268e-05	0.000106293	0.000120844	9.35627e-05	0.000119037	0.00010419	7.91157e-05	5.74464e-05	7.44548e-05	8.90974e-05	6.573e-05	8.3327e-05	8.87809e-05	0.000102723	7.12543e-05	7.5163e-05	6.12447e-05	3.74574e-05	4.95316e-05	14	11	1	0.738183	0.180892	0.19032	0.00159737	0.00651289	0.0245263	12.527	5	31	37
Q99832	CCT7	0.000359835	0.000388274	0.000402854	0.000323323	0.000383911	0.000371653	0.000313747	0.000258617	0.000344205	0.000320653	0.000330593	0.000351316	0.000358367	0.000304183	0.000276055	0.000291041	0.000269933	0.000252651	0.000258724	0.000314115	0.000330102	0.000298159	0.000346839	0.000332114	0.000260084	0.000306956	14	12	1	0.857572	0.111921	0.0926195	0.00162888	0.00658073	0.0247523	59.366	12	28.2	149
P29401	TKT	0.00319482	0.00382663	0.00339699	0.00387993	0.00357557	0.00320131	0.0038203	0.00343363	0.00369643	0.00341037	0.00343934	0.00446239	0.00309535	0.00260422	0.00323642	0.00337257	0.00299114	0.00361153	0.00297162	0.00278658	0.00265475	0.00288271	0.00273031	0.00264917	0.00319199	0.00236833	14	12	1	0.843337	0.12518	0.100175	0.00166443	0.00664858	0.0248041	67.877	18	40.4	760
A0A087WZH7	MARCKS	0.00274914	0.00247169	0.00253295	0.00238388	0.00263699	0.00282703	0.00256435	0.00212733	0.00200315	0.00216606	0.00177848	0.00255133	0.00223364	0.00253776	0.00422572	0.00452377	0.00346824	0.0040892	0.00350572	0.00380201	0.00343745	0.00292745	0.0029887	0.00214844	0.00290658	0.00197747	14	12	1	1.39041	0.124213	0.327261	0.00166595	0.00671642	0.0248041	31.595	12	47.6	424
P78324	SIRPA	0.000951224	0.00104992	0.00099994	0.000760944	0.000957085	0.00150365	0.000920367	0.00104802	0.000673079	0.00100698	0.00088544	0.000913735	0.000765099	0.0012714	0.000858665	0.000862822	0.00074764	0.00082069	0.000661945	0.000819219	0.000729396	0.000788137	0.000574209	0.000618978	0.000853994	0.000661104	14	12	1	0.765766	0.215063	0.102486	0.00178417	0.00678426	0.0262987	54.966	7	24.6	193
P46109	CRKL	4.22894e-05	6.22361e-05	3.62369e-05	4.22747e-05	4.28944e-05	3.535e-05	3.13182e-05	2.79908e-05	4.43965e-05	3.72051e-05	3.42277e-05	3.06516e-05	3.20514e-05	2.86759e-05	2.57624e-05	3.02067e-05	3.76099e-05	2.20398e-05	N,D	3.26481e-05	3.12631e-05	2.09725e-05	2.5414e-05	2.90047e-05	1.7488e-05	2.83237e-05	14	12	1	0.725184	0.236543	0.153042	0.00193995	0.0068521	0.0281056	33.777	4	17.2	30
E7EV53	GABRA6	2.38452e-05	2.30346e-05	2.61527e-05	N,D	2.80968e-05	1.81341e-05	1.61125e-05	1.54555e-05	1.87747e-05	N,D	2.26554e-05	2.07154e-05	N,D	1.43863e-05	1.20713e-05	1.1782e-05	1.44614e-05	N,D	1.55404e-05	1.53745e-05	1.62334e-05	1.20825e-05	1.89674e-05	1.65058e-05	N,D	1.6174e-05	14	12	1	0.721805	0.217608	0.112899	0.00197276	0.00691995	0.0281056	49.706	2	5.6	12
P18859	ATP5PF	0.000522147	0.000459207	0.000448735	0.000427612	0.000505565	0.000446086	0.000467821	0.000449848	0.000288941	0.000424033	0.000470493	0.000357622	0.000444527	0.000516518	0.000544843	0.000610183	0.0005348	0.000516771	0.000531507	0.000497383	0.00047574	0.000578765	0.000572427	0.000423958	0.000534335	0.000455275	11	12	1	1.17544	0.13781	0.119879	0.00197831	0.00698779	0.0281056	12.587	4	55.6	88
P06756	ITGAV	2.26931e-05	N,D	N,D	N,D	N,D	2.39052e-05	2.13615e-05	N,D	N,D	N,D	2.37638e-05	3.02583e-05	2.23844e-05	2.59875e-05	2.78442e-05	3.87583e-05	N,D	4.4106e-05	3.72471e-05	2.61707e-05	N,D	3.24686e-05	3.9461e-05	2.96084e-05	2.81397e-05	N,D	14	12	1	1.38707	0.122895	0.259788	0.00198303	0.00705563	0.0281056	116.04	3	4.7	29
A8MSP2	RAB37	6.53829e-05	3.40768e-05	9.17513e-05	6.20728e-05	6.72491e-05	6.96884e-05	9.48116e-05	7.51092e-05	8.66476e-05	6.63758e-05	0.000118518	7.37773e-05	7.71979e-05	6.62866e-05	6.74875e-05	5.947e-05	5.67931e-05	4.85384e-05	4.17523e-05	4.01285e-05	4.9393e-05	6.01304e-05	6.70372e-05	5.14155e-05	3.56648e-05	6.55017e-05	14	12	1	0.71551	0.258637	0.144758	0.0020315	0.00712347	0.0285184	20.162	4	30.8	49
C9J8Z4	IGSF8	0.0004268	0.000345192	0.000408136	0.000445925	0.000468236	0.000459679	0.000496955	0.000576537	0.000430538	0.000527296	0.000352911	0.000576706	0.000441716	0.000417826	0.000389522	0.000387091	0.000251042	0.000380814	0.000413301	0.000411058	0.000302673	0.000333918	0.000431123	0.000396654	0.000424343	0.000312906	14	12	1	0.811602	0.154673	0.123875	0.0021089	0.00719132	0.0293257	32.284	3	27.2	105
A0A0D9SGF6	SPTAN1	0.0197498	0.019039	0.0175434	0.019037	0.0181887	0.0200576	0.0192409	0.0180597	0.0171808	0.0202066	0.0185311	0.0176578	0.0182378	0.0194135	0.0213137	0.0228026	0.0204139	0.0190412	0.0209696	0.0205366	0.0188716	0.0206899	0.0210355	0.0182466	0.0208343	0.0190061	12	10	1	1.08486	0.0510578	0.0688835	0.002155	0.00725916	0.0294191	287.6	99	59.1	3433
E7EWP0	NDUFB5	0.000111154	5.66928e-05	6.74174e-05	5.72274e-05	5.54703e-05	4.49021e-05	2.63048e-05	2.06742e-05	3.97911e-05	1.77889e-05	2.21317e-05	3.60456e-05	6.41613e-05	3.08113e-05	1.69531e-05	1.59756e-05	7.30519e-06	7.05819e-06	2.74525e-05	4.05085e-05	1.84272e-05	1.26655e-05	N,D	2.91502e-05	N,D	N,D	14	12	1	0.41962	0.537987	0.236716	0.00216858	0.007327	0.0294191	20.038	3	23.2	42
A0A0D9SFK2	MYO18A	3.87178e-05	9.74501e-05	6.03767e-05	4.77156e-05	5.93371e-05	4.13258e-05	7.33482e-05	3.40571e-05	5.35033e-05	7.34988e-05	5.97134e-05	7.34071e-05	6.61755e-05	3.99852e-05	7.91222e-05	5.68221e-05	0.000141856	3.63305e-05	9.1455e-05	0.000127199	7.26691e-05	0.000102837	8.63576e-05	0.000118854	0.000100991	0.000115735	13	12	1	1.61077	0.300635	0.517148	0.00218205	0.00739484	0.0294191	231.1	7	5.3	72
P12235	SLC25A4	0.00572898	0.00481535	0.00535873	0.0044243	0.00543608	0.0048732	0.0054408	0.00571258	0.00522877	0.00534139	0.0051441	0.00547784	0.00555688	0.00559886	0.00450438	0.00466471	0.00465412	0.00491839	0.00498046	0.0037821	0.00471106	0.00451854	0.00538826	0.00490666	0.00492391	0.00521274	14	12	1	0.899579	0.0702218	0.0769001	0.00219545	0.00746269	0.0294191	33.064	10	30.5	433
P61160	ACTR2	0.000129352	0.000145111	0.000161321	0.00014941	0.000158362	0.000148889	0.000153675	0.00015141	0.000125535	0.000149097	0.000141827	0.000171817	0.000148391	0.000136907	0.000142051	0.000130698	0.000116283	0.000107375	0.000156444	0.000124472	0.000103388	0.000118004	0.000146847	0.000128985	0.000132386	0.000134732	13	11	1	0.86843	0.0821905	0.106151	0.00223241	0.00753053	0.0296448	44.76	8	24.4	129
P07737	PFN1	0.00112365	0.00112136	0.00118643	0.00101384	0.00118088	0.00121643	0.001033	0.00126481	0.00132854	0.00109938	0.00102957	0.00125036	0.00118855	0.00107781	0.00100598	0.00103084	0.00085048	0.000842529	0.000955408	0.000873693	0.0011023	0.00115126	0.000915363	0.00113184	0.00114411	0.00106209	14	12	1	0.873548	0.0832322	0.100852	0.00234123	0.00759837	0.0308123	15.054	7	55	151
P30041	PRDX6	0.0016886	0.00153885	0.00144425	0.0021866	0.00185197	0.00146387	0.00203325	0.00204379	0.00176295	0.00123963	0.00169517	0.00226333	0.00172128	0.00313088	0.00295392	0.00259148	0.00210207	0.00419194	0.002439	0.00251029	0.0024487	0.00215367	0.00247211	0.00288044	0.00246057	0.00187591	11	12	1	1.39117	0.251552	0.315749	0.00238131	0.00766621	0.0310624	25.035	8	44.2	361
O43390	HNRNPR	0.000276659	0.000418411	0.000223677	0.000443772	0.000399854	0.000365326	0.000375213	0.000350548	0.000320153	0.000543429	0.000400695	0.000246422	0.000434134	0.000240837	0.000427756	0.000445201	0.000499478	0.000369894	0.000523528	0.000658603	0.000593343	0.000513115	0.00043019	0.000365948	0.000412429	0.00051374	14	12	1	1.33199	0.252504	0.244753	0.00240833	0.00773406	0.0311393	70.942	11	25.3	219
Q99963	SH3GL3	4.7328e-05	5.01369e-05	N,D	5.21975e-05	4.81353e-05	4.59052e-05	N,D	N,D	5.01914e-05	4.42029e-05	N,D	N,D	4.48186e-05	4.37614e-05	3.84667e-05	N,D	4.38796e-05	4.2183e-05	4.00487e-05	4.1148e-05	4.21543e-05	5.08328e-05	3.84767e-05	3.78928e-05	4.37179e-05	4.47523e-05	14	12	1	0.888893	0.0629283	0.0784195	0.00247222	0.0078019	0.0314776	39.284	4	12.4	8
Q7Z3D6	DGLUCY	3.95299e-05	5.31417e-05	N,D	3.86148e-05	9.48043e-05	4.00833e-05	3.85509e-05	4.45178e-05	N,D	6.81434e-05	0.000105699	4.33021e-05	3.53127e-05	N,D	7.873e-05	8.81285e-05	0.000184979	6.2204e-05	0.000163963	0.000117553	N,D	0.000132174	5.98617e-05	6.68042e-05	9.58516e-05	0.000128705	14	12	1	1.95937	0.446504	0.768376	0.00248737	0.00786974	0.0314776	66.436	6	15.3	49
K7EM73	CAPNS1	0.000334066	0.000123971	0.000139232	0.000171752	0.000113859	2.35507e-05	0.000117044	0.000137881	0.000154316	4.18878e-05	7.39492e-05	5.24386e-05	0.000195988	1.66627e-05	3.93938e-05	4.07956e-05	2.03467e-05	3.65295e-05	6.43423e-05	4.60313e-05	2.27025e-05	4.04982e-05	5.53307e-05	2.55862e-05	2.15267e-05	4.80495e-05	14	12	1	0.317098	0.682592	0.11528	0.00249856	0.00793758	0.0314776	15.958	2	11	52
P05141	SLC25A5	0.00122307	0.00101649	0.00112217	0.00102748	0.00120843	0.000992793	0.00107475	0.00140869	0.00126294	0.00132982	0.00116908	0.00101866	0.00122702	0.00105172	0.000784749	0.000881025	0.000766718	0.000886019	0.000895184	0.000814574	0.00101653	0.000922969	0.000919634	0.00138498	0.00093133	0.00113966	14	12	1	0.820297	0.112342	0.148572	0.00259379	0.00800543	0.0324004	32.852	8	29.9	135
E7EX90	DCTN1	0.000113391	0.00024031	0.000139006	0.000160744	0.000167404	0.000177611	0.000158741	0.00012844	0.00016722	0.000197517	0.000137469	0.000142652	0.000213595	0.00012767	0.000186717	0.000151384	0.000210701	0.000192623	0.000219406	0.000163005	0.000207565	0.00027784	0.000227797	0.000259693	0.000198922	0.000292981	14	12	1	1.32939	0.219815	0.266606	0.00263239	0.00807327	0.0324245	139.09	15	20.8	123
F5GWE5	PITPNA	0.000169509	9.96117e-05	0.000119637	0.000136048	0.000100649	0.000126365	0.00018144	0.000144683	8.5842e-05	0.000172502	0.000113381	0.000136307	9.45175e-05	0.000169521	0.000163203	0.000196963	0.000194126	0.000178476	0.000141726	0.000190598	0.00015051	0.00020856	0.000150875	0.000130376	0.000145083	0.000196694	14	12	1	1.29101	0.241082	0.201288	0.00263972	0.00814111	0.0324245	31.802	5	36.7	75
P61224	RAP1B	0.000850144	0.0010979	0.00117573	0.00135394	0.000993314	0.00102038	0.00111792	0.000970365	0.000865061	0.000939913	0.000830226	0.00111544	0.000767382	0.00128209	0.000788315	0.000963531	0.000803033	0.00082884	0.0010417	0.000779465	0.000865507	0.000877949	0.000885892	0.000856065	0.000724181	0.000735428	14	12	1	0.823486	0.1688	0.0891176	0.00280485	0.00820896	0.0339382	20.825	6	53.3	204
P42785	PRCP	0.000107178	0.000158899	6.80112e-05	7.05389e-05	9.83944e-05	0.000133843	0.000163688	0.000125801	0.000103469	0.000117271	0.000130008	0.000111917	0.000144058	0.000135291	7.986e-05	0.000101134	6.42491e-05	6.74163e-05	0.000116523	8.37438e-05	9.80002e-05	6.86243e-05	0.000107364	7.82881e-05	0.000106068	8.88278e-05	14	12	1	0.741312	0.240482	0.145974	0.00281222	0.0082768	0.0339382	55.799	6	21.4	35
P30101	PDIA3	0.00108653	0.00116975	0.00109316	0.00110121	0.00117651	0.00132771	0.00109079	0.00109158	0.00116538	0.00151666	0.00133489	0.00118361	0.00121033	0.00134926	0.00117172	0.00141342	0.00139045	0.0012277	0.00156336	0.00128605	0.00134361	0.00152821	0.0014821	0.00132374	0.00134148	0.00133419	11	12	1	1.13274	0.107082	0.0963434	0.00283202	0.00834464	0.0339382	56.782	14	49.1	376
B1ALC0	ARPC5	2.82332e-05	2.97181e-05	2.69338e-05	3.06435e-05	2.74175e-05	3.58886e-05	3.59203e-05	3.23934e-05	2.73127e-05	3.50152e-05	2.73203e-05	3.47383e-05	2.9762e-05	3.34964e-05	3.40894e-05	3.0363e-05	2.78616e-05	2.68805e-05	2.81185e-05	2.33984e-05	2.43094e-05	2.27166e-05	2.43681e-05	2.11265e-05	2.07487e-05	N,D	14	12	1	0.831269	0.110751	0.131674	0.00286265	0.00841248	0.0340286	14.807	2	12.6	19
Q9Y2A7	NCKAP1	0.000298153	0.000265984	0.000277301	0.000238228	0.000261792	0.000252765	0.000266154	0.000230054	0.000212093	0.000284726	0.0002024	0.000250188	0.000252784	0.000232675	0.000239059	0.000259819	0.000230068	0.000188123	0.000218066	0.000217081	0.000240892	0.000181967	0.000219151	0.000161708	0.000212453	0.000226035	14	12	1	0.858602	0.106984	0.108959	0.00290709	0.00848033	0.0342804	128.79	12	12.8	131
O60506	SYNCRIP	0.000167817	0.000253288	0.000147683	0.000182326	0.000150072	0.000166967	0.00016816	0.000159734	0.00013094	0.000233531	0.000182955	0.000123037	0.00018068	0.000145408	0.00019461	0.000212003	0.000222396	0.000209282	0.000186049	0.000256968	0.000196107	0.000253657	0.000199138	0.000230896	0.000202204	0.000171304	14	12	1	1.23592	0.210033	0.151445	0.00296764	0.00854817	0.0347167	69.602	12	31.3	106
P06748	NPM1	0.000234063	0.000587177	0.000345124	0.000105698	0.000136753	0.00030101	0.000316915	0.000245892	0.000211767	0.000454872	0.000356336	0.000228736	0.000610609	0.000263934	0.000460339	0.000376094	0.000556479	0.000354429	0.000720247	0.000435278	0.000553768	0.000469691	0.0004292	0.000347865	0.000580071	0.00049881	14	12	1	1.53357	0.476535	0.343897	0.00305108	0.00861601	0.0352848	32.575	5	23.1	82
P51572	BCAP31	0.000131356	0.000103103	9.91803e-05	9.63958e-05	8.63182e-05	0.000105523	0.00010696	0.000101022	0.000114768	7.89648e-05	7.27836e-05	8.33158e-05	0.00010027	8.67835e-05	9.48051e-05	0.000111587	7.50766e-05	9.03394e-05	7.76424e-05	6.97754e-05	8.45331e-05	5.95092e-05	7.37574e-05	5.98508e-05	7.19442e-05	6.01493e-05	14	12	1	0.792978	0.156875	0.161142	0.00306408	0.00868385	0.0352848	27.991	9	34.6	77
P10599	TXN	0.000990537	0.000816959	0.00103383	0.000744196	0.000815859	0.000805855	0.000972442	0.000856804	0.000954483	0.00057753	0.000515542	0.000386139	0.000609204	0.000516848	0.000532802	0.000669364	0.000490071	0.000443023	0.000604429	0.000507367	0.00061493	0.000472911	0.000546519	0.000510286	0.000731411	0.000507408	14	12	1	0.730034	0.270206	0.113204	0.00315478	0.0087517	0.0360476	11.737	5	45.7	111
Q13586	STIM1	2.18562e-05	N,D	2.22283e-05	1.9197e-05	2.44758e-05	2.29309e-05	2.163e-05	2.20234e-05	2.55681e-05	3.01083e-05	2.95598e-05	2.16088e-05	2.16552e-05	2.01056e-05	2.17698e-05	1.9804e-05	1.75153e-05	1.82338e-05	2.10165e-05	1.92155e-05	1.52632e-05	2.28124e-05	1.92898e-05	2.1084e-05	1.99399e-05	2.00905e-05	14	12	1	0.844055	0.142569	0.0866395	0.00331053	0.00881954	0.0375364	77.422	4	7.3	23
Q9UL25	RAB21	3.52669e-05	3.68055e-05	3.71562e-05	N,D	4.26267e-05	3.88836e-05	4.38403e-05	5.32456e-05	N,D	3.90398e-05	3.72549e-05	N,D	N,D	3.88034e-05	5.04278e-05	4.82706e-05	N,D	7.06465e-05	5.03958e-05	7.31476e-05	4.469e-05	4.26836e-05	5.40835e-05	N,D	5.5329e-05	4.51099e-05	14	12	1	1.32726	0.130299	0.260975	0.00348442	0.00888738	0.0392064	24.347	4	24.4	23
A0A087WY71	AP2M1	0.000242999	0.000251988	0.000261412	0.00016597	0.000259561	0.000303517	0.00020864	0.000240069	0.0003123	0.000313139	0.000235879	0.000294224	0.00026373	0.00027725	0.000220381	0.000148484	0.00023703	0.00016168	0.000232956	0.000247114	0.000214427	0.000199123	0.000245251	0.000218888	0.000144389	0.000242819	14	12	1	0.807369	0.1577	0.145671	0.00354415	0.00895522	0.0395764	49.526	6	19.8	86
P43155	CRAT	0.000112093	0.000125684	8.20925e-05	0.000141774	0.000163127	0.000142779	0.000122733	0.000111399	0.000133516	0.000127076	0.000101761	0.000113415	0.000117324	7.82665e-05	9.39192e-05	9.66309e-05	0.000112757	7.60444e-05	0.000100934	8.57074e-05	0.000120902	9.36789e-05	7.44164e-05	9.47305e-05	9.70431e-05	0.000103198	14	12	1	0.801908	0.19167	0.111687	0.00357372	0.00902307	0.0396065	70.857	6	12.1	68
Q9ULU8	CADPS	0.000166994	0.000199143	0.000189847	0.000153601	0.000235808	0.000202508	0.00018977	0.000147275	0.000195843	0.000276144	0.00022543	0.000192187	0.000247329	0.000175318	0.000188946	0.000173745	0.000269702	0.000214672	0.000284642	0.000289773	0.000319827	0.00037059	0.000279553	0.000288236	0.000202819	0.000290361	14	12	1	1.32335	0.180409	0.290582	0.00366749	0.00909091	0.0403424	152.78	16	20.4	152
P20618	PSMB1	0.000168461	0.000160966	0.000118763	0.000126033	0.000135489	0.000179939	0.000164867	0.000162871	0.000127005	0.000156526	0.000122145	0.00020137	0.000144363	0.0002021	0.000174651	0.000216943	0.000145923	0.000226194	0.000176623	0.000169991	0.000175401	0.000189891	0.000241045	0.000161694	0.000261045	0.000209604	14	12	1	1.26238	0.177769	0.225491	0.00380685	0.00915875	0.0413115	26.489	4	25.7	96
M0R268	SNRPA	4.15841e-05	6.14879e-05	6.83281e-05	7.4607e-05	5.376e-05	5.26104e-05	8.69311e-05	6.01051e-05	N,D	8.71071e-05	6.73423e-05	6.42099e-05	3.7362e-05	0.000129154	8.65001e-05	0.000151349	0.000102674	8.61329e-05	7.90373e-05	0.000133829	N,D	0.000115531	0.000120824	6.17524e-05	0.000167187	N,D	14	12	1	1.62365	0.347324	0.49366	0.00381165	0.00922659	0.0413115	28.388	3	28.9	46
Q9P265	DIP2B	5.96616e-05	9.20315e-05	8.22496e-05	6.48435e-05	7.61694e-05	7.76162e-05	6.90431e-05	7.25528e-05	5.43204e-05	8.34698e-05	5.15542e-05	5.89201e-05	5.16633e-05	5.35509e-05	6.40015e-05	5.71202e-05	6.82575e-05	6.29732e-05	5.07773e-05	3.73173e-05	5.03054e-05	5.65287e-05	5.31954e-05	4.77961e-05	5.35608e-05	4.07209e-05	13	11	1	0.791062	0.196281	0.134776	0.00398601	0.00929444	0.042886	171.49	6	6.3	46
G3V4S9	NDRG2	0.00371104	0.00221804	0.00282226	0.00274682	0.00339889	0.00253087	0.00351651	0.00350631	0.0024028	0.00281857	0.00250703	0.0027981	0.00306783	0.00306849	0.00301645	0.00328981	0.00169795	0.00213685	0.00224141	0.00155124	0.00230516	0.00230554	0.00251269	0.00239266	0.00263347	0.00186518	14	12	1	0.793084	0.156377	0.1715	0.00410446	0.00936228	0.0437508	33.479	6	33.9	364
Q15149	PLEC	0.000890104	0.00107907	0.000942495	0.00126433	0.000883051	0.000995785	0.00107127	0.000704634	0.00137613	0.00126319	0.00104009	0.000864683	0.00130003	0.00105068	0.00139095	0.00115187	0.00173771	0.000973645	0.0014066	0.00148407	0.00149273	0.00166697	0.00155686	0.00103726	0.00137706	0.000946279	12	12	1	1.28523	0.183287	0.253037	0.00412575	0.00943012	0.0437508	531.78	62	22.2	639
P62314	SNRPD1	3.68912e-05	3.36997e-05	4.7209e-05	3.55001e-05	3.19336e-05	4.78059e-05	4.72743e-05	4.97025e-05	4.87535e-05	5.49836e-05	4.55274e-05	5.36967e-05	2.61824e-05	4.25192e-05	4.64124e-05	6.15942e-05	6.008e-05	5.37319e-05	4.93765e-05	5.60242e-05	5.00348e-05	4.97729e-05	5.43069e-05	4.36718e-05	5.9166e-05	4.31856e-05	14	12	1	1.21646	0.202756	0.144842	0.00430273	0.00949796	0.045231	13.281	2	26.9	65
G3V3Y1		5.58089e-05	4.78388e-05	5.59085e-05	5.02934e-05	6.77518e-05	2.45755e-05	5.09429e-05	4.16159e-05	4.08883e-05	4.86031e-05	N,D	5.66641e-05	N,D	2.92256e-05	5.59269e-05	8.12757e-05	5.01406e-05	7.7989e-05	6.99571e-05	3.99566e-05	5.68303e-05	6.88181e-05	6.2857e-05	5.16405e-05	9.09721e-05	7.59665e-05	14	12	1	1.37223	0.25327	0.313949	0.00432671	0.00956581	0.045231	31.743	6	30.3	36
F8VZJ2	NACA	9.10056e-05	0.000110351	9.49862e-05	9.02139e-05	0.000110048	0.000110416	0.000118903	0.000125331	9.78651e-05	0.000116811	9.71092e-05	0.000104536	0.000107261	9.84776e-05	0.000105049	0.000117068	0.000122611	0.00011507	0.000129803	0.000100436	0.000106281	0.000137933	0.000132771	0.000127253	0.000143791	0.000112762	9	9	1	1.14886	0.102228	0.130549	0.00436965	0.00963365	0.0453582	15.016	4	41.9	105
Q9BQ69	MACROD1	1.70464e-05	2.36127e-05	N,D	1.91614e-05	2.30641e-05	2.48362e-05	N,D	N,D	N,D	2.32803e-05	1.92929e-05	N,D	N,D	N,D	N,D	N,D	2.56345e-05	N,D	4.21193e-05	2.63824e-05	4.25803e-05	3.34061e-05	2.73605e-05	N,D	N,D	3.28491e-05	14	12	1	1.53254	0.136292	0.332024	0.00441962	0.00970149	0.0455561	35.505	1	3.1	19
X6RGJ2	HP1BP3	9.36583e-05	0.000110283	6.85623e-05	8.82316e-05	7.88821e-05	8.2207e-05	7.48304e-05	6.13156e-05	8.19209e-05	7.3921e-05	7.75067e-05	7.92263e-05	5.41167e-05	0.000101031	5.39056e-05	4.96568e-05	8.93165e-05	5.26399e-05	8.12098e-05	8.40816e-05	6.32919e-05	5.63749e-05	5.69457e-05	4.68027e-05	5.64148e-05	5.91912e-05	14	12	1	0.777125	0.18387	0.177251	0.00447576	0.00976934	0.0458143	36.514	6	22.9	61
P50148	GNAQ	0.000269369	0.000362562	0.000318629	0.000402085	0.000326236	0.000356378	0.000275448	0.000255002	0.000312993	0.000320128	0.000274998	0.000310623	0.000350785	0.000288271	0.000254712	0.00022528	0.000287781	0.000276002	0.000300016	0.00030585	0.000286572	0.000249816	0.000277355	0.000268962	0.000210057	0.000310368	14	12	1	0.857894	0.131889	0.0987934	0.00455749	0.00983718	0.0463293	42.142	8	34	152
Q9NYU2	UGGT1	5.66688e-05	4.04189e-05	5.4164e-05	5.8726e-05	5.00687e-05	3.83279e-05	8.25525e-05	4.3813e-05	6.13223e-05	5.04116e-05	4.93114e-05	4.03839e-05	5.23279e-05	4.55835e-05	5.03235e-05	4.2749e-05	3.56553e-05	3.9956e-05	3.75558e-05	4.32865e-05	3.95754e-05	3.66116e-05	4.20093e-05	4.4355e-05	3.3225e-05	4.61389e-05	14	12	1	0.79183	0.219061	0.0934803	0.0046184	0.00990502	0.0466269	177.19	7	7.5	44
P48426	PIP4K2A	7.66206e-05	0.000142537	9.58769e-05	0.000177134	7.81177e-05	6.74457e-05	9.30324e-05	8.54234e-05	9.62626e-05	0.000143369	7.16345e-05	5.98427e-05	7.8609e-05	8.56127e-05	4.94431e-05	4.87915e-05	7.58128e-05	8.25747e-05	6.30406e-05	5.3008e-05	0.000100499	5.35654e-05	6.06254e-05	6.02047e-05	6.72895e-05	5.60851e-05	14	12	1	0.665495	0.351058	0.158921	0.00475584	0.00997286	0.0476878	46.224	6	13.1	79
P13693	TPT1	N,D	4.63572e-05	N,D	8.43508e-05	N,D	7.15407e-05	7.32917e-05	8.63934e-05	5.95437e-05	9.35457e-05	N,D	N,D	8.21397e-05	9.09362e-05	8.32088e-05	9.96232e-05	7.33148e-05	9.41586e-05	9.16356e-05	7.93099e-05	9.85269e-05	0.000117078	0.000110008	0.000101042	0.000124054	0.000108657	9	9	1	1.28682	0.202693	0.198895	0.00480945	0.0100407	0.0478995	19.595	3	34.9	37
F8WCX5	POLDIP3	N,D	1.04662e-05	9.32874e-06	7.61168e-06	9.11011e-06	9.33263e-06	7.76986e-06	8.76178e-06	N,D	9.6254e-06	8.63122e-06	1.08429e-05	8.11384e-06	N,D	6.87272e-06	8.20918e-06	8.76687e-06	6.03159e-06	7.75638e-06	8.7864e-06	9.67338e-06	6.99208e-06	7.12769e-06	6.81845e-06	7.41809e-06	7.96759e-06	14	12	1	0.850638	0.113469	0.113908	0.00488997	0.0101085	0.0483746	30.769	2	6	14
P13796	LCP1	0.000997984	0.00319272	0.00137778	0.00187941	0.00153787	0.00112636	0.00287753	0.00116183	0.00130741	0.00141887	0.000395668	0.000430129	0.00207336	0.000990602	0.000910997	0.00125437	0.000672554	0.000489714	0.000917957	0.000609076	0.000527749	0.000939923	0.000709092	0.000458423	0.000792283	0.000667273	14	12	1	0.502755	0.54258	0.155156	0.00494213	0.0101764	0.0484591	70.288	7	17.7	94
P61978	HNRNPK	0.000904829	0.00102052	0.000623439	0.000650588	0.000846912	0.000924458	0.000833473	0.000500673	0.000449855	0.000817575	0.000512559	0.000701765	0.000749143	0.000911148	0.000945144	0.00119678	0.00117428	0.00097577	0.000998567	0.00133564	0.00108134	0.000959897	0.000874833	0.000668317	0.000748362	0.000770528	14	12	1	1.30989	0.238321	0.26469	0.00496427	0.0102442	0.0484591	50.976	8	30.2	184
P62937	PPIA	0.00160612	0.00194416	0.00195006	0.00173212	0.00228315	0.00234276	0.00197693	0.00145258	0.00162724	0.00246135	0.00186134	0.00181518	0.00195315	0.00149833	0.00254426	0.00256074	0.0021598	0.00212959	0.00246638	0.00242683	0.0022967	0.00230905	0.00252514	0.00187655	0.00188522	0.00178474	14	12	1	1.18694	0.162454	0.147189	0.00517636	0.0103121	0.0501971	18.012	7	67.9	446
P07384	CAPN1	7.75339e-05	5.20342e-05	8.35201e-05	4.98042e-05	2.95276e-05	6.91014e-05	4.94466e-05	5.15597e-05	5.31799e-05	3.81894e-05	4.72868e-05	4.93844e-05	4.19788e-05	4.08922e-05	3.95693e-05	3.43103e-05	2.92453e-05	3.58921e-05	4.11641e-05	3.57157e-05	4.17916e-05	4.93113e-05	3.56229e-05	4.14628e-05	3.97292e-05	4.13023e-05	8	11	1	0.739852	0.284967	0.0961885	0.00535349	0.0103799	0.0515754	81.889	3	5.9	60
Q8N5K1	CISD2	6.00831e-05	4.97954e-05	7.35358e-05	5.7753e-05	5.63597e-05	5.97972e-05	6.55441e-05	5.78195e-05	6.68286e-05	4.88274e-05	2.71529e-05	N,D	6.60349e-05	6.10345e-05	6.12588e-05	4.76918e-05	3.79196e-05	4.34363e-05	3.8712e-05	3.9299e-05	5.6341e-05	4.3037e-05	3.7993e-05	5.30565e-05	4.55754e-05	4.51672e-05	14	12	1	0.793105	0.197635	0.131653	0.00539735	0.0104478	0.0516603	15.278	4	29.6	22
Q14061	COX17	5.25941e-05	8.41425e-05	7.74816e-05	6.04679e-05	7.88881e-05	1.94703e-05	9.27495e-05	8.79494e-05	7.66255e-05	5.6495e-05	4.59748e-05	7.20796e-05	9.25561e-05	4.33684e-05	2.29684e-05	5.66282e-05	2.7246e-05	1.34959e-05	N,D	8.27122e-05	N,D	5.30012e-05	4.13842e-05	4.42892e-05	1.10842e-05	3.87939e-05	14	12	1	0.582717	0.320693	0.324343	0.00551162	0.0105156	0.0524137	6.9151	4	74.6	35
P22695	UQCRC2	0.00329008	0.00277074	0.00303497	0.00313929	0.00354285	0.00325602	0.00262898	0.00222119	0.00310365	0.00119769	0.00339239	0.00291621	0.00301279	0.00290222	0.00100603	0.00143504	0.00240434	0.00131721	0.00277644	0.00244801	0.00288857	0.00159571	0.00278885	0.00265411	0.00135229	0.00256128	14	12	1	0.728364	0.204081	0.241675	0.00569867	0.0105834	0.053715	48.442	9	46.8	357
Q8TDJ6	DMXL2	6.24885e-05	6.13216e-05	6.98956e-05	4.70474e-05	5.87006e-05	6.83918e-05	5.6156e-05	4.88955e-05	3.66525e-05	6.18969e-05	N,D	4.67207e-05	6.41525e-05	N,D	3.86944e-05	4.34001e-05	6.27591e-05	3.90604e-05	4.93124e-05	4.08132e-05	4.50613e-05	4.77555e-05	4.92725e-05	5.11493e-05	3.63119e-05	4.66138e-05	14	12	1	0.806373	0.176493	0.125729	0.00573433	0.0106513	0.053715	339.64	10	5.5	34
Q9UM22	EPDR1	0.000152359	0.000133703	9.9817e-05	0.000161796	0.000131455	0.000155931	0.000127629	0.000158454	0.000105121	0.000147763	0.000163407	0.00010073	0.000144626	0.000125257	0.000105732	9.41855e-05	7.38144e-05	8.11331e-05	0.000105349	4.05658e-05	0.000104249	7.26334e-05	0.000144092	0.000124701	0.000165077	0.000101089	14	12	1	0.741451	0.164262	0.244491	0.00581578	0.0107191	0.053715	25.437	2	9.8	61
E7EWE5	HSD17B4	0.000144122	0.000111316	0.000107751	0.000139923	0.000115551	9.95386e-05	0.000110722	9.50853e-05	9.14262e-05	8.99056e-05	9.32975e-05	0.000111703	9.53109e-05	0.000119865	0.00011091	0.000121834	7.63358e-05	8.07431e-05	8.25116e-05	7.84713e-05	8.1131e-05	7.12771e-05	8.24036e-05	8.52251e-05	6.62226e-05	0.000116829	14	12	1	0.805985	0.156043	0.167174	0.00582773	0.010787	0.053715	77.586	7	16.6	69
E9PJH7	SLC25A22	0.000231894	0.000210227	0.000227491	0.000228132	0.000323173	0.000226297	0.000201348	0.000234835	0.000113532	0.000245412	0.000246883	0.00022661	0.000200491	0.000240329	0.000174243	0.000174275	0.000187678	0.000171212	0.000169249	0.000147643	0.000191496	0.000155405	0.000193472	0.000232617	0.000187541	0.000219504	9	12	1	0.814699	0.193451	0.107855	0.00583067	0.0108548	0.053715	33.281	4	25.9	99
P56385	ATP5ME	0.00070576	0.000768206	0.000715915	0.000729294	0.000775585	0.000764877	0.000800152	0.000921309	0.000541645	0.000785658	0.00067044	0.000724556	0.000654465	0.000775931	0.000645336	0.000738007	0.000660809	0.000604316	0.000661829	0.00056175	0.000618758	0.00078902	0.000683326	0.000515472	0.000669672	0.000519445	14	11	1	0.865674	0.116484	0.110655	0.00608844	0.0109227	0.0557414	7.9331	3	37.7	163
Q07954	LRP1	8.2904e-05	9.36318e-05	6.62211e-05	8.8679e-05	9.63213e-05	0.000112667	9.40931e-05	9.28135e-05	6.75013e-05	9.61899e-05	8.38457e-05	8.68935e-05	8.26169e-05	0.000105989	0.00010975	0.000129002	0.000104903	9.74049e-05	0.000111377	9.08954e-05	0.000101002	9.93463e-05	9.36151e-05	9.50379e-05	0.00010515	9.73191e-05	14	12	1	1.15215	0.142467	0.115913	0.00619192	0.0109905	0.0563388	504.6	12	3.8	76
O75947	ATP5PD	0.00124334	0.00157385	0.00105122	0.00129983	0.00133484	0.000926339	0.00163187	0.00135231	0.00114906	0.0012244	0.0010457	0.000969381	0.00132591	0.00100267	0.00101481	0.000852954	0.00120984	0.00112595	0.00102597	0.00105419	0.00103705	0.00112257	0.000913638	0.000968462	0.0010945	0.000580175	14	12	1	0.817253	0.176112	0.133921	0.00625358	0.0110583	0.0565508	18.491	10	74.5	236
P49407	ARRB1	8.42557e-05	0.000113887	0.00010149	0.000107208	0.000174189	0.000147421	0.000128203	9.66192e-05	0.000125113	0.000168064	0.000106829	0.000101441	6.76627e-05	0.00010669	0.00010836	0.000160977	0.000123984	0.000209535	0.000162839	0.000180258	0.000118591	0.000165896	0.000189176	0.000136534	0.000147365	0.000126235	14	12	1	1.31038	0.257914	0.266892	0.0063315	0.0111262	0.0569063	47.065	5	25.1	75
Q12931	TRAP1	3.53793e-05	6.78181e-05	3.39699e-05	3.60817e-05	3.38223e-05	5.31376e-05	3.07327e-05	2.71009e-05	3.11636e-05	0.000101344	4.80188e-05	4.6151e-05	8.40748e-05	3.2584e-05	4.53949e-05	2.64348e-05	0.000107667	5.32639e-05	5.96246e-05	0.000114428	0.000164357	0.000127356	0.000110577	0.000206441	8.8072e-05	7.75032e-05	14	12	1	2.08348	0.473938	1.09482	0.00640825	0.011194	0.057247	80.109	7	18.9	38
O43837	IDH3B	0.00039291	0.000420697	0.000479228	0.000417686	0.000400687	0.000472872	0.000376231	0.000371055	0.000454821	0.000524238	0.000495324	0.00039039	0.000473217	0.00032191	0.000391963	0.000348312	0.000442945	0.000284501	0.000389741	0.000319604	0.000416305	0.000387002	0.000395034	0.000340374	0.000363553	0.000351064	14	12	1	0.862722	0.132702	0.101718	0.00653145	0.0112619	0.0577623	42.183	6	17.9	145
Q8N7J2	AMER2	4.46527e-05	5.51429e-05	6.11105e-05	5.49655e-05	5.71538e-05	5.60984e-05	5.12767e-05	6.52373e-05	7.09864e-05	7.94366e-05	4.74139e-05	8.04815e-05	6.73553e-05	5.77393e-05	6.3911e-05	5.6498e-05	5.12362e-05	9.92983e-05	7.9614e-05	6.39691e-05	9.30986e-05	7.06161e-05	8.14787e-05	8.4026e-05	9.75873e-05	8.62648e-05	14	12	1	1.2746	0.1796	0.263412	0.00654513	0.0113297	0.0577623	69.506	4	9.5	40
P35579	MYH9	0.000267056	0.000310216	0.000257701	0.000276955	0.00026916	0.00033777	0.000314851	0.000309729	0.000288502	0.000254865	0.000384426	0.000293386	0.000294019	0.000309872	0.000377591	0.000394731	0.00037046	0.000403406	0.000354882	0.000411088	0.000325814	0.000366601	0.000233994	0.000380958	0.000314704	0.000288341	11	11	1	1.1818	0.116365	0.175598	0.00660143	0.0113976	0.0577623	226.53	32	25	208
Q8N183	NDUFAF2	7.09807e-05	7.69185e-05	5.18514e-05	5.25917e-05	6.38225e-05	6.46046e-05	6.15473e-05	6.69618e-05	4.16361e-05	5.7686e-05	4.64057e-05	4.39182e-05	6.50308e-05	5.23746e-05	5.40317e-05	6.97608e-05	4.33567e-05	5.31079e-05	5.31536e-05	4.00139e-05	4.66932e-05	4.3433e-05	4.36073e-05	2.53952e-05	3.12727e-05	1.85907e-05	14	12	1	0.746617	0.180762	0.237309	0.00662267	0.0114654	0.0577623	19.856	4	26.6	65
F5H157	RAB35	0.000142512	0.000136474	0.00014977	0.00012537	0.000135016	0.000157683	8.89819e-05	0.000107569	0.000144981	0.00011423	0.000108227	0.000159181	0.000150689	0.000112794	9.83706e-05	0.000104436	9.80054e-05	9.25879e-05	0.000114747	0.000161072	0.000109625	0.000106421	0.000109454	9.6613e-05	8.34146e-05	0.000111321	14	12	1	0.818342	0.165374	0.1465	0.00667613	0.0115332	0.057886	21.214	4	23.2	53
Q15393	SF3B3	5.44319e-05	4.11077e-05	4.12476e-05	4.44303e-05	4.37302e-05	4.73727e-05	4.62701e-05	3.74648e-05	3.5486e-05	3.77468e-05	3.90392e-05	4.69e-05	3.70985e-05	4.00704e-05	3.87108e-05	4.03152e-05	3.27542e-05	3.82454e-05	4.57304e-05	3.45846e-05	3.44004e-05	3.84523e-05	3.55296e-05	3.09283e-05	3.96832e-05	3.36762e-05	14	12	1	0.872466	0.123001	0.0960262	0.00676189	0.0116011	0.0581215	135.58	5	7.6	47
B4DJV2	CS	0.00177363	0.00148935	0.00151069	0.00155046	0.00161583	0.00150513	0.00199156	0.00212996	0.00155405	0.00130559	0.00206068	0.00158855	0.00149723	0.00179704	0.00151407	0.00147269	0.00128522	0.00147449	0.00135954	0.00120811	0.00132251	0.00143133	0.0015585	0.00137656	0.00181213	0.00137412	14	12	1	0.858124	0.146703	0.0931633	0.00678215	0.0116689	0.0581215	50.431	10	31.3	274
Q13263	TRIM28	4.07804e-05	6.19778e-05	4.4254e-05	4.64155e-05	6.37571e-05	4.65064e-05	4.81653e-05	2.16324e-05	N,D	6.31462e-05	4.49611e-05	N,D	6.99843e-05	5.39466e-05	6.37794e-05	8.2277e-05	0.000124513	6.77498e-05	7.7654e-05	0.000111874	8.88792e-05	8.68148e-05	6.01191e-05	5.55398e-05	5.04143e-05	3.83954e-05	8	10	1	1.49954	0.260075	0.497092	0.00686997	0.0117368	0.0584249	88.549	6	14.5	51
P35914	HMGCL	3.14649e-05	2.25762e-05	N,D	2.80237e-05	3.27426e-05	2.94826e-05	3.08203e-05	3.79595e-05	2.77163e-05	N,D	2.98636e-05	N,D	2.33678e-05	3.63602e-05	1.76503e-05	2.9926e-05	2.01755e-05	1.97946e-05	2.7846e-05	2.50622e-05	N,D	1.88193e-05	1.83409e-05	N,D	2.88221e-05	2.89815e-05	14	12	1	0.78383	0.157103	0.167767	0.00689684	0.0118046	0.0584249	34.36	3	12	16
Q6IQ22	RAB12	3.90999e-05	4.11968e-05	5.21854e-05	3.97304e-05	3.8638e-05	3.91714e-05	3.35924e-05	3.96896e-05	N,D	3.64276e-05	2.20942e-05	N,D	3.75874e-05	3.50437e-05	2.32484e-05	3.32974e-05	2.80118e-05	2.33797e-05	3.11257e-05	3.72479e-05	3.16172e-05	2.33105e-05	2.78356e-05	4.10951e-05	3.13025e-05	3.23524e-05	14	12	1	0.800569	0.178715	0.146629	0.00695728	0.0118725	0.0586002	27.248	5	18.4	13
Q16537	PPP2R5E	2.47074e-05	2.48995e-05	2.74098e-05	4.2079e-05	2.71774e-05	2.67087e-05	2.42105e-05	2.49438e-05	N,D	2.69973e-05	N,D	2.86097e-05	2.81582e-05	2.22201e-05	2.38433e-05	2.73047e-05	2.46435e-05	2.10355e-05	1.20324e-05	2.41727e-05	N,D	2.23249e-05	2.32215e-05	2.32537e-05	1.86044e-05	1.21499e-05	14	12	1	0.773283	0.18276	0.181831	0.00718335	0.0119403	0.0601606	54.699	3	8.8	10
A0A087WYB4	STOML2	6.15387e-05	6.53597e-05	5.93717e-05	0.000130316	9.01225e-05	6.15298e-05	6.06818e-05	6.25344e-05	4.37641e-05	5.19229e-05	6.52624e-05	5.63865e-05	9.37242e-05	9.28408e-05	8.52769e-05	8.72025e-05	9.93318e-05	6.24353e-05	7.32246e-05	0.000114178	0.000139821	0.000100606	0.000101407	8.48684e-05	8.82264e-05	0.00014217	13	12	1	1.38162	0.320594	0.339435	0.00751315	0.0120081	0.0625671	33.409	6	46.1	65
P43121	MCAM	0.000330751	0.000218618	0.000188962	0.000188821	0.000233883	0.000180309	0.000242639	0.000235349	0.000265894	0.00025347	0.00019758	0.000262676	0.000165775	0.000237561	0.000214802	0.000318968	0.000193259	0.000267616	0.000331468	0.000257653	0.00027904	0.000299811	0.000310325	0.000273954	0.000281614	0.000288395	14	12	1	1.20842	0.1896	0.176176	0.00783939	0.012076	0.0649172	71.607	6	17.2	121
Q9BWD1	ACAT2	3.0071e-05	4.18886e-05	4.96986e-05	3.67331e-05	4.18028e-05	3.19732e-05	3.93401e-05	4.31718e-05	3.56794e-05	4.27411e-05	2.76291e-05	N,D	N,D	N,D	3.69528e-05	6.28444e-05	5.0389e-05	5.10558e-05	4.97667e-05	4.78501e-05	5.66461e-05	2.41593e-05	5.24176e-05	5.64756e-05	6.40428e-05	4.16244e-05	14	12	1	1.29467	0.171549	0.29129	0.00792348	0.0121438	0.065247	41.35	3	14.9	57
Q15904	ATP6AP1	0.000140964	9.31746e-05	0.000170281	0.000148328	0.000230465	0.000136584	4.46267e-05	4.01041e-05	0.000131688	3.07665e-05	8.397e-05	0.000129499	0.000113784	8.12676e-05	N,D	1.45003e-05	3.95469e-05	1.67048e-05	7.04725e-05	9.9724e-05	N,D	1.41551e-05	N,D	0.000102938	N,D	7.39686e-05	14	12	1	0.479858	0.488443	0.334235	0.00810204	0.0122117	0.0658223	52.025	2	5.7	36
Q04917	YWHAH	0.000513858	0.000735901	0.000576301	0.000477603	0.000704466	0.000597659	0.000416991	0.000372133	0.000506159	0.000711429	0.000609481	0.000481408	0.000845081	0.000578987	0.000670816	0.000488349	0.00088814	0.000464029	0.000808866	0.00104692	0.000834422	0.000862306	0.000797987	0.00100951	0.000552965	0.000864477	12	12	1	1.33337	0.228295	0.329129	0.00812017	0.0122795	0.0658223	28.218	8	46.7	199
E5RHW4	ERLIN2	0.00013866	0.000124781	0.000132297	0.00015222	0.000154739	0.000130036	7.14389e-05	4.5673e-05	0.000114554	3.47095e-05	8.18763e-05	0.000166611	0.00011208	0.000160254	4.52166e-05	3.73345e-05	9.69419e-05	5.05609e-05	8.4291e-05	0.000111708	0.000111767	3.12377e-05	9.30721e-05	9.04965e-05	4.13214e-05	9.77149e-05	12	9	1	0.642171	0.364354	0.264409	0.00812732	0.0123474	0.0658223	37.725	9	32.2	56
Q12955	ANK3	0.000224124	0.000204684	0.00020527	0.000204146	0.000216411	0.000192158	0.00010272	8.88587e-05	0.000225115	0.000111621	0.000188227	0.000211114	0.000134151	0.000182854	8.05045e-05	7.73197e-05	0.000126643	7.13108e-05	0.00016684	0.000164794	0.000171645	0.000117411	0.000166425	0.000159743	9.24208e-05	0.000150181	14	12	1	0.723585	0.266903	0.221902	0.00818077	0.0124152	0.0658932	480.4	23	6.4	129
P61081	UBE2M	8.08498e-05	9.77441e-05	8.6301e-05	9.23109e-05	8.81416e-05	9.67602e-05	7.37273e-05	7.51839e-05	7.90913e-05	7.00712e-05	7.20986e-05	8.5592e-05	9.50123e-05	6.09356e-05	6.00794e-05	5.9991e-05	5.01815e-05	5.88743e-05	0.00010474	8.19642e-05	6.2391e-05	7.74061e-05	6.51083e-05	6.79622e-05	5.80883e-05	6.1817e-05	14	12	1	0.817607	0.135315	0.176696	0.00838865	0.012483	0.067176	20.9	2	10.9	22
A0A075B6L0	IGLC3	N,D	1.38751e-05	N,D	9.67732e-06	5.0857e-05	1.22609e-05	4.39507e-05	N,D	4.23204e-05	N,D	1.44109e-05	1.54727e-05	2.6635e-05	N,D	6.91195e-05	8.96681e-05	0.00010237	8.27145e-05	4.15601e-05	N,D	1.73879e-05	2.41909e-05	3.33998e-05	6.5059e-05	2.66009e-05	0.000115598	14	12	1	2.3807	0.628158	1.33858	0.00844696	0.0125509	0.067176	11.208	5	74.5	30
P62258	YWHAE	0.003534	0.00418322	0.00416987	0.00343817	0.00425077	0.00400919	0.00315897	0.00298674	0.00320644	0.00396775	0.0038531	0.00396348	0.00410713	0.00331859	0.00462232	0.00386136	0.00454748	0.00377802	0.00464963	0.00440828	0.00452944	0.00425697	0.00402642	0.00384663	0.00402464	0.0035827	14	12	1	1.12162	0.116823	0.0994718	0.0084913	0.0126187	0.067176	29.174	12	68.6	742
Q8NCW5	NAXE	0.000242325	0.000222751	0.000186578	0.00021207	0.000194326	0.000221564	0.000217782	0.000189013	0.00016431	0.000229113	0.000208885	0.000250757	0.000219661	0.000234659	0.000232676	0.000277646	0.00023892	0.000268888	0.000243373	0.000209767	0.000183149	0.000236256	0.000266927	0.000272304	0.000292689	0.000228282	13	9	1	1.14994	0.110441	0.14613	0.00852665	0.0126866	0.067176	31.674	5	22.6	97
P17987	TCP1	0.000220189	0.000294078	0.000261093	0.000193228	0.00027154	0.000285821	0.000221086	0.000206407	0.000290327	0.000303908	0.000236594	0.000304954	0.000370634	0.000317128	0.000267572	0.000312543	0.000362046	0.000260903	0.000358114	0.00037076	0.000328059	0.000293942	0.000335158	0.00040571	0.000270051	0.000314298	14	12	1	1.19823	0.183821	0.168803	0.0085679	0.0127544	0.067176	60.343	8	20.7	145
Q9Y6V0	PCLO	0.000120914	0.000125862	0.000145276	0.000110471	0.000141928	0.000154725	0.000146747	0.000180277	0.000123502	0.000189203	0.000134403	0.000115289	0.000160752	0.000144012	0.000139764	0.000156781	0.000122278	0.000131	0.000111925	9.46265e-05	0.000107334	0.000118708	0.00011771	8.25853e-05	0.000127122	0.00010958	14	12	1	0.830749	0.163608	0.138373	0.00867854	0.0128223	0.0676834	553.27	14	4.3	93
Q9BRA2	TXNDC17	0.000123757	0.000106678	0.000111294	0.000121414	0.000120688	0.000110025	0.000101043	0.000106469	0.000106065	0.000122553	9.72722e-05	0.000119069	9.27844e-05	0.000116776	0.000105359	9.82717e-05	7.75921e-05	0.000103637	9.48477e-05	0.00010404	0.000101751	0.000105296	9.5561e-05	9.86655e-05	9.85297e-05	0.000119068	14	12	1	0.90177	0.0893121	0.0861217	0.00891456	0.0128901	0.0691582	13.941	4	49.6	60
P30046	DDT	0.000388302	0.000269206	0.000434917	0.000212355	0.000359104	0.000297305	0.000283906	0.000236277	0.000331299	0.000309354	0.00023644	0.000346053	0.000182834	0.00019682	0.000364262	0.000363621	0.000346561	0.000453486	0.000402729	0.000389913	0.000414808	0.000500778	0.000375914	0.00024564	0.000243631	0.000399212	14	12	1	1.28561	0.257034	0.253562	0.00905043	0.0129579	0.0697654	12.712	3	43.2	60
P23396	RPS3	6.52818e-05	6.03656e-05	5.47122e-05	5.88323e-05	5.22877e-05	5.77939e-05	7.18349e-05	5.91184e-05	N,D	7.51237e-05	5.89041e-05	5.28609e-05	7.37609e-05	5.73985e-05	6.22325e-05	6.20514e-05	9.12535e-05	6.52593e-05	7.56242e-05	8.77735e-05	7.63647e-05	8.43757e-05	5.87134e-05	5.99989e-05	8.32657e-05	6.88863e-05	14	12	1	1.18854	0.125607	0.189549	0.00908748	0.0130258	0.0697654	26.688	5	40.7	44
Q92499	DDX1	0.00011676	0.000252273	0.000116979	0.000135201	0.000142422	9.45175e-05	0.000150405	8.29775e-05	0.000124019	0.000151392	0.000130666	0.000100629	0.000232621	8.90976e-05	0.000158875	0.000118845	0.00032313	0.000122461	0.000216587	0.000395494	0.000307652	0.000343492	0.000160242	0.000198464	0.000142543	0.00023002	14	12	1	1.65148	0.362962	0.686473	0.0092998	0.0130936	0.0709292	82.431	10	19.1	105
Q9BPU6	DPYSL5	0.000238612	0.000304545	0.000356002	0.000281244	0.000282717	0.000301779	0.000272541	0.000336951	0.000234874	0.000291531	0.000319904	0.000318403	0.000288114	0.000294262	0.000292155	0.000352277	0.000368532	0.000342676	0.000322003	0.000288932	0.00039869	0.000295081	0.000313776	0.00033505	0.000387003	0.000310668	14	12	1	1.13422	0.113367	0.125399	0.00933532	0.0131615	0.0709292	61.421	9	21.3	208
P23515	OMG	0.000147208	0.000201085	0.000165401	0.000259732	0.000214279	0.000147154	0.000150396	0.000141814	0.00026913	0.00012744	0.000111367	0.000236623	0.000177688	0.000208957	0.000100066	0.000131468	0.000150822	0.000196278	0.000139518	0.000120129	0.000141012	9.95201e-05	0.000170775	0.000169531	0.000120566	0.000112266	14	12	1	0.75335	0.271684	0.164066	0.0094807	0.0132293	0.0716643	49.607	4	15.2	51
A0A087WXQ5	TARDBP	5.65086e-05	6.2447e-05	3.79471e-05	4.42402e-05	5.86173e-05	4.85126e-05	4.95315e-05	4.33847e-05	N,D	8.86155e-05	5.87577e-05	5.77343e-05	4.47337e-05	4.19035e-05	5.40564e-05	6.12267e-05	8.70727e-05	4.18091e-05	7.92936e-05	0.000144461	0.000129612	8.08254e-05	7.6235e-05	8.01541e-05	6.35418e-05	7.02783e-05	14	12	1	1.51426	0.246722	0.552071	0.00965401	0.0132972	0.0724585	22.837	3	19.5	43
Q9BT78	COPS4	0.000142813	0.000209215	0.000146035	0.000264301	0.000200596	0.000235938	0.000172295	0.000144031	7.82106e-05	0.000241228	0.000165717	0.000137201	0.000101696	0.000151242	0.000249072	0.000245934	0.00018594	0.000179982	0.00021145	0.000264802	0.00022887	0.000163429	0.000274453	0.000211411	0.000211801	0.000211894	14	12	1	1.28795	0.313744	0.199857	0.00968407	0.013365	0.0724585	46.268	8	31	93
P11766	ADH5	0.000230809	0.000172225	0.000132402	0.00018654	0.000170774	0.000180688	0.000211245	0.000156973	0.000183713	0.000140576	0.000211791	0.000188962	0.000150136	0.0001995	0.000168648	0.000156358	0.000121258	0.000139574	0.00013994	0.000193648	0.000168822	0.000125324	0.000137678	0.000148086	0.000177211	0.000149384	14	12	1	0.84657	0.157911	0.120181	0.00980436	0.0134328	0.072988	39.724	7	21.4	94
H0YMB3	GMPR2	3.19735e-05	3.4929e-05	2.92019e-05	5.43783e-05	5.93549e-05	4.41669e-05	5.20008e-05	3.5497e-05	2.85687e-05	3.38591e-05	3.33935e-05	3.32257e-05	2.37824e-05	4.99891e-05	2.94651e-05	4.21181e-05	2.6993e-05	3.63708e-05	3.18479e-05	N,D	2.55315e-05	2.07457e-05	3.2523e-05	2.00813e-05	2.67135e-05	2.51621e-05	14	12	1	0.742498	0.282913	0.168786	0.0099451	0.0135007	0.0736637	33.921	2	7.3	22
A0A0C4DFU2	SOD2	0.00218158	0.0022292	0.00202232	0.00223234	0.00216965	0.00219501	0.00272939	0.00250201	0.00238836	0.00207817	0.00219726	0.00258685	0.00220896	0.00231966	0.00216703	0.00253979	0.00180319	0.00211767	0.00223556	0.00167714	0.00226455	0.00191444	0.00208095	0.00179522	0.00206001	0.0016986	14	12	1	0.886782	0.0865986	0.113435	0.0103589	0.0135685	0.076055	24.75	11	86.5	341
Q13177	PAK2	0.000154379	0.000129769	0.000132479	0.000134725	0.000137764	0.000138533	0.000139416	0.000136262	0.000130674	0.000151555	0.000118877	0.000156946	0.000108936	0.000135769	0.00011989	0.00013211	0.000106142	0.000110008	0.000117589	0.000102855	0.000135083	0.000138725	0.000137559	9.99305e-05	0.000124073	0.000131765	10	7	1	0.891015	0.0943764	0.10297	0.0103711	0.0136364	0.076055	58.042	9	22.5	96
X6RDA4	PSPC1	0.000107574	0.000179882	8.6084e-05	0.000115956	0.000148781	0.000127109	0.00012357	0.000117076	0.000117084	0.000152743	0.000122363	0.000125817	0.000128144	8.64922e-05	8.47557e-05	0.000125388	0.000120657	8.98365e-05	0.000117225	0.000117152	0.000115998	0.000100232	0.000104716	7.53986e-05	7.95695e-05	5.56347e-05	14	12	1	0.796194	0.198123	0.175943	0.010466	0.0137042	0.0763704	27.274	3	12.5	65
H3BND8	USP7	3.45363e-05	4.32218e-05	3.04325e-05	4.20594e-05	3.44321e-05	N,D	3.48058e-05	4.0574e-05	N,D	4.53154e-05	N,D	4.84445e-05	N,D	4.38466e-05	3.46022e-05	4.48963e-05	6.04481e-05	4.05343e-05	4.4053e-05	7.53435e-05	6.51253e-05	7.49528e-05	6.66667e-05	4.76644e-05	3.30463e-05	5.40325e-05	9	11	1	1.34401	0.147139	0.374162	0.0105446	0.013772	0.0765656	105.55	8	16.3	32
A0A087WUK2	HNRNPDL	0.000106883	0.000142635	9.74358e-05	0.000118884	0.000146393	0.000122099	0.000112434	0.000105651	0.000117202	0.000166314	0.000127147	0.000130488	0.000148145	8.78141e-05	0.00010927	0.000123107	0.000174499	0.000122111	0.000158008	0.00019908	0.00019919	0.00014735	0.000172967	0.000128214	0.000131238	0.000184938	14	12	1	1.24792	0.175714	0.256285	0.0107069	0.0138399	0.0773628	40.04	3	13.2	84
Q8TCZ2	CD99L2	N,D	N,D	N,D	N,D	2.02167e-05	2.01052e-05	N,D	2.59772e-05	N,D	2.36169e-05	2.24226e-05	3.42004e-05	2.9023e-05	N,D	2.14731e-05	N,D	3.48636e-05	3.66048e-05	3.78005e-05	5.07458e-05	4.65695e-05	3.8136e-05	N,D	3.12631e-05	2.54235e-05	N,D	14	12	1	1.43043	0.204047	0.368628	0.0110053	0.0139077	0.0791308	27.986	2	13.4	21
Q9BXK5	BCL2L13	2.23556e-05	1.98217e-05	2.22749e-05	N,D	3.01549e-05	N,D	2.23756e-05	2.16036e-05	N,D	2.62777e-05	2.2285e-05	1.79456e-05	2.3934e-05	2.28583e-05	3.95117e-05	2.63836e-05	2.543e-05	2.79794e-05	2.91687e-05	2.48966e-05	2.40005e-05	3.16366e-05	3.07949e-05	2.2371e-05	N,D	N,D	14	12	1	1.23226	0.139579	0.216393	0.0111067	0.0139756	0.0793146	52.723	4	14.4	17
K7EMT0	SF3A2	1.80674e-05	2.14707e-05	N,D	2.36263e-05	2.32818e-05	2.4898e-05	1.52537e-05	2.41327e-05	2.54939e-05	2.35965e-05	2.82561e-05	3.16552e-05	2.25232e-05	N,D	1.74846e-05	2.74833e-05	1.72477e-05	1.5235e-05	1.61319e-05	1.77444e-05	1.81123e-05	1.85665e-05	N,D	N,D	N,D	5.71414e-06	14	12	1	0.72615	0.180425	0.235574	0.0111385	0.0140434	0.0793146	15.224	1	7.4	33
P53396	ACLY	0.000280494	0.00038774	0.000349064	0.000352149	0.000330549	0.000437708	0.000404602	0.000235059	0.000350875	0.000345871	0.000296426	0.000331649	0.000378099	0.000218015	0.000260504	0.000261052	0.000296251	0.000239658	0.000329021	0.000262274	0.00031384	0.000281923	0.000302519	0.000233824	0.00025192	0.000347679	14	12	1	0.839426	0.183041	0.108076	0.0113769	0.0141113	0.0803275	120.84	12	14.4	200
P00441	SOD1	0.00527936	0.00512741	0.00431119	0.00489794	0.00544887	0.0059726	0.00574487	0.00568798	0.00387227	0.00512823	0.00587329	0.00696849	0.00473334	0.00715633	0.00734146	0.00788738	0.00652103	0.00645547	0.00611826	0.00638394	0.00822075	0.00494908	0.00587643	0.00646337	0.00651368	0.00498483	14	12	1	1.18984	0.166318	0.182382	0.0113897	0.0141791	0.0803275	15.936	5	64.9	373
Q07021	C1QBP	0.000267644	0.000241733	0.000304267	0.000240359	0.000270409	0.00032432	0.000326363	0.000307932	0.000221618	0.000349046	0.000279136	0.000356204	0.000325871	0.00029396	0.000278634	0.000420255	0.000357196	0.000348001	0.000357532	0.000385872	0.000297406	0.000339475	0.000391357	0.000277919	0.000372705	0.000283673	14	12	1	1.167	0.141745	0.163895	0.0115541	0.0142469	0.0809315	31.362	4	17.7	56
O94811	TPPP	0.000960497	0.00122928	0.00110438	0.00112408	0.00114192	0.00116426	0.00117947	0.00125304	0.000954599	0.00120829	0.000976451	0.00121296	0.000954456	0.000785193	0.000710339	0.0010636	0.000746062	0.00121293	0.000962543	0.00100336	0.00107357	0.000785288	0.000856505	0.0010383	0.000911373	0.000775605	14	12	1	0.852264	0.127812	0.143642	0.0116001	0.0143148	0.0809315	23.693	5	34.7	165
P09493	TPM1	0.000289779	0.000302644	0.000268225	0.000285578	0.000208136	0.000368603	0.000260921	0.000278443	0.000241946	0.000303646	0.000197646	0.000281383	0.000249777	0.000373029	0.0004517	0.00045394	0.000352171	0.000389716	0.00034201	0.000405327	0.000281	0.000355944	0.000275141	0.000300777	0.000318819	0.000231595	14	12	1	1.24078	0.17907	0.249776	0.0116401	0.0143826	0.0809315	32.708	6	31.3	149
E5RHX8	ENY2	9.10252e-06	1.02219e-05	9.73759e-06	1.11785e-05	8.49351e-06	8.32585e-06	7.79503e-06	9.04229e-06	8.60412e-06	1.00322e-05	6.81737e-06	1.01754e-05	8.1519e-06	6.62618e-06	8.27508e-06	N,D	7.73408e-06	8.31502e-06	8.681e-06	1.01235e-05	6.38042e-06	6.25552e-06	7.46087e-06	5.67829e-06	6.11048e-06	5.11639e-06	14	12	1	0.820442	0.148086	0.170144	0.0117826	0.0144505	0.0815381	11.315	2	28	11
Q9Y333	LSM2	7.41421e-05	5.98014e-05	5.55544e-05	5.67772e-05	5.95899e-05	8.35121e-05	5.80767e-05	7.26551e-05	5.99479e-05	6.98936e-05	6.16911e-05	8.79925e-05	5.28315e-05	6.63608e-05	5.83405e-05	6.77785e-05	4.76544e-05	6.21771e-05	5.7254e-05	4.36636e-05	5.12293e-05	4.96418e-05	6.40109e-05	3.80876e-05	6.811e-05	4.93242e-05	14	12	1	0.834562	0.162541	0.147235	0.01191	0.0145183	0.082034	10.834	3	28.4	93
P48735	IDH2	0.000988289	0.00168359	0.00102329	0.00101859	0.00104971	0.00130076	0.000825355	0.000907269	0.00088637	0.00143809	0.0011322	0.00134924	0.00140744	0.000731409	0.000970294	0.00108218	0.00153396	0.000961273	0.00131544	0.00147713	0.00151135	0.00160548	0.00165509	0.00195133	0.00142651	0.00173455	13	11	1	1.27658	0.242451	0.272203	0.0125343	0.0145862	0.0859326	50.909	10	34.1	286
Q9NXG2	THUMPD1	5.82087e-05	5.34e-05	5.5366e-05	5.49347e-05	6.41824e-05	6.96172e-05	5.55026e-05	7.22294e-05	5.08844e-05	5.30732e-05	N,D	9.53619e-05	4.47484e-05	5.25835e-05	5.70213e-05	6.3264e-05	4.39381e-05	6.268e-05	4.00137e-05	4.13712e-05	4.25026e-05	N,D	4.23006e-05	2.85273e-05	5.39047e-05	3.77867e-05	14	12	1	0.77765	0.217431	0.183731	0.0126364	0.014654	0.0862319	39.315	3	11.6	40
P14927	UQCRB	0.000886001	0.000752143	0.000892417	0.000788121	0.00093909	0.000879034	0.000782162	0.000671746	0.000772982	0.000381923	0.000717257	0.000730022	0.000756462	0.000814325	0.0003873	0.000462217	0.000721024	0.00044738	0.000755747	0.000748186	0.000696038	0.000438519	0.000778754	0.000653581	0.000381235	0.00079785	13	11	1	0.787754	0.17543	0.216625	0.0128933	0.0147218	0.0875796	13.53	6	53.2	143
P05023	ATP1A1	0.00404319	0.00352734	0.00373047	0.00344768	0.0039096	0.00379176	0.00432973	0.00349415	0.00363753	0.00336494	0.00355176	0.00378156	0.00391859	0.00373111	0.00322901	0.00368917	0.00335634	0.00351014	0.00381528	0.00299522	0.0031928	0.0036566	0.00386379	0.00350115	0.00328378	0.00335533	13	11	1	0.925321	0.0697767	0.0712341	0.0130004	0.0147897	0.0879017	112.89	24	35.9	669
P50151	GNG10	6.189e-05	3.90383e-05	3.00099e-05	4.17127e-05	4.03423e-05	0.000105161	4.30257e-05	4.20885e-05	2.48795e-05	3.3332e-05	N,D	5.84081e-05	4.05385e-05	5.87205e-05	8.72681e-05	6.63952e-05	5.14524e-05	7.35055e-05	8.23165e-05	6.69793e-05	N,D	5.93781e-05	6.8887e-05	4.64927e-05	5.61711e-05	6.86079e-05	14	12	1	1.38855	0.430685	0.259168	0.0131039	0.0148575	0.0881932	7.2053	1	13.2	42
P13637	ATP1A3	0.00917587	0.00898135	0.00935072	0.00880387	0.00918507	0.00907901	0.0119019	0.00954612	0.00843146	0.00839911	0.00897096	0.00805075	0.00870756	0.0105227	0.00806554	0.00906578	0.00745536	0.00912377	0.00886622	0.00671422	0.00839689	0.00888236	0.0083962	0.00798303	0.0091224	0.00765725	14	12	1	0.901198	0.105278	0.0828101	0.013251	0.0149254	0.0881932	111.75	26	40.3	1578
Q9UJU6	DBNL	7.13657e-05	8.8323e-05	7.74416e-05	6.1192e-05	9.13718e-05	3.43156e-05	3.67038e-05	6.11884e-05	7.8303e-05	9.30682e-05	7.49187e-05	6.88172e-05	0.000113169	1.90782e-05	2.00463e-05	5.18359e-05	6.05912e-05	6.94254e-06	6.61683e-05	6.72629e-05	5.07601e-05	2.0491e-05	5.91349e-05	5.79464e-05	N,D	9.53648e-06	14	12	1	0.618095	0.368514	0.339049	0.0132516	0.0149932	0.0881932	48.207	3	10.7	39
P09936	UCHL1	0.00166693	0.0024942	0.00172573	0.00217497	0.00210944	0.00161114	0.0015542	0.00101837	0.00157461	0.00226594	0.00163523	0.00163765	0.00197578	0.00130924	0.00223494	0.00224108	0.00205088	0.00185789	0.00222105	0.00214056	0.00268917	0.00215504	0.00190423	0.00148838	0.00231993	0.0022562	14	12	1	1.20465	0.223354	0.165334	0.0132828	0.0150611	0.0881932	24.824	6	51.6	270
O14744	PRMT5	5.49715e-05	5.09059e-05	5.81583e-05	5.58462e-05	6.19754e-05	4.62072e-05	4.93957e-05	5.47988e-05	5.64542e-05	N,D	4.61102e-05	5.30662e-05	3.82198e-05	5.35481e-05	3.6843e-05	4.31975e-05	N,D	4.48994e-05	4.38666e-05	N,D	4.2822e-05	4.30227e-05	4.97872e-05	4.03761e-05	4.84484e-05	5.93113e-05	14	12	1	0.865652	0.118083	0.117576	0.013611	0.0151289	0.0899669	72.683	6	10	38
P07093	SERPINE2	N,D	1.92626e-05	N,D	2.54915e-05	1.83452e-05	N,D	1.86158e-05	1.99072e-05	N,D	1.99191e-05	1.6644e-05	2.28395e-05	N,D	N,D	1.8054e-05	1.53245e-05	N,D	1.82473e-05	1.7143e-05	1.7736e-05	1.77928e-05	1.68615e-05	1.50654e-05	N,D	1.69957e-05	1.58866e-05	14	12	1	0.840152	0.138707	0.0563703	0.013759	0.0151967	0.0904465	44.002	2	5.5	9
K7ENX8	CIRBP	4.41806e-05	0.00010457	N,D	8.46193e-05	5.86113e-05	9.08756e-05	5.27334e-05	7.20111e-05	6.78334e-05	5.41798e-05	5.3043e-05	6.03054e-05	N,D	6.67345e-05	4.93609e-05	4.43783e-05	0.000108728	0.00012476	7.73453e-05	0.000101006	0.000153858	0.000139198	7.64924e-05	8.10569e-05	0.000127447	9.50837e-05	11	12	1	1.45574	0.26488	0.508504	0.0138063	0.0152646	0.0904465	8.9138	2	40	44
Q14247	CTTN	0.000280346	0.000298666	0.000301241	0.000274657	0.000269921	0.000308789	0.000235681	0.000329986	0.000304186	0.000326419	0.000306038	0.000322308	0.000300167	0.000258122	0.000281705	0.000241755	0.00027133	0.000312714	0.000234867	0.00027255	0.000306673	0.000274403	0.000245607	0.000263908	0.000233842	0.000258704	14	12	1	0.906364	0.0922053	0.0875323	0.014005	0.0153324	0.0910908	61.585	14	38.9	123
O76070	SNCG	0.000671617	0.000829281	0.000746864	0.000791112	0.000646346	0.000798531	0.000910722	0.000698831	0.000533156	0.000681259	0.000694553	0.000534769	0.000646824	0.000748283	0.00098697	0.00118483	0.000811155	0.00113459	0.000921889	0.000489903	0.00096541	0.000695133	0.000761162	0.000861252	0.000957975	0.00077959	13	12	1	1.23922	0.148579	0.268775	0.0140648	0.0154003	0.0910908	13.331	7	77.2	193
Q3KPI9	PTPRD	N,D	1.13029e-05	N,D	1.1618e-05	N,D	8.75387e-06	1.00771e-05	N,D	1.00409e-05	N,D	8.20062e-06	8.37959e-06	9.51118e-06	7.77773e-06	8.38506e-06	8.00458e-06	7.81004e-06	6.76476e-06	8.0872e-06	9.03947e-06	9.17085e-06	7.04365e-06	5.95054e-06	9.00108e-06	8.69591e-06	8.23507e-06	13	12	1	0.842161	0.143028	0.104215	0.0141674	0.0154681	0.0910908	168.66	3	1.3	17
O14531	DPYSL4	0.000517005	0.000770848	0.000807307	0.000459821	0.000784241	0.000852248	0.000544249	0.000525187	0.00117941	0.000721272	0.000651298	0.00078052	0.000660876	0.000660997	0.000546735	0.000567584	0.000527993	0.000672657	0.00047169	0.000524017	0.000487195	0.000484365	0.000799542	0.000465503	0.000506607	0.000628323	11	12	1	0.786253	0.258	0.13976	0.014312	0.015536	0.0910908	61.877	5	14.9	48
A0A087WZX2	NDUFB6	7.9737e-05	N,D	6.58071e-05	5.75461e-05	7.03187e-05	5.07895e-05	N,D	2.0266e-05	5.63011e-05	N,D	3.61971e-05	4.88725e-05	5.08173e-05	5.80251e-05	3.15578e-05	2.69253e-05	4.1405e-05	N,D	4.09602e-05	3.99807e-05	5.45047e-05	3.46057e-05	4.12598e-05	5.3479e-05	2.3538e-05	3.5524e-05	9	9	1	0.712555	0.298479	0.178849	0.0143195	0.0156038	0.0910908	11.716	3	44.3	69
Q9UNS2	COPS3	1.75826e-05	2.2412e-05	N,D	2.55049e-05	2.49258e-05	2.4441e-05	1.78815e-05	1.64067e-05	2.34727e-05	2.04858e-05	1.95975e-05	2.70653e-05	N,D	2.53172e-05	2.74056e-05	2.82571e-05	2.98384e-05	N,D	3.01763e-05	2.2061e-05	3.04141e-05	N,D	5.40693e-05	2.94932e-05	N,D	3.09576e-05	10	10	1	1.42175	0.16237	0.403515	0.0143324	0.0156716	0.0910908	47.873	4	15.6	17
P31937	HIBADH	0.000203643	0.000190527	0.000175657	0.000211457	0.000200754	0.000226742	0.000216749	0.000229144	0.000180707	0.000195985	0.000228275	0.000191267	0.000249967	0.000250003	0.00022899	0.000250952	0.000240215	0.0002173	0.000238099	0.000207872	0.000248942	0.00030759	0.000237198	0.000194258	0.000241479	0.000242947	14	12	1	1.12909	0.112484	0.131908	0.0143372	0.0157395	0.0910908	35.329	7	31.8	141
A0A0A0MSX9	IARS	2.62167e-05	3.24675e-05	N,D	2.18769e-05	N,D	2.32763e-05	2.07964e-05	N,D	2.10765e-05	2.52084e-05	2.9325e-05	2.12791e-05	2.09364e-05	1.65638e-05	1.51991e-05	1.72324e-05	1.85499e-05	1.23851e-05	2.12603e-05	2.43869e-05	2.34312e-05	1.98485e-05	2.05204e-05	2.02753e-05	1.5726e-05	1.95443e-05	8	9	1	0.80815	0.189969	0.146528	0.0144514	0.0158073	0.0914221	142.29	4	4.4	28
K7ES89	DUSP3	2.58016e-05	3.66332e-05	3.40442e-05	N,D	1.4846e-05	N,D	2.71389e-05	N,D	N,D	3.44648e-05	1.81132e-05	1.84691e-05	2.32873e-05	N,D	1.70515e-05	1.0926e-05	2.14145e-05	1.62982e-05	1.7076e-05	N,D	1.72462e-05	N,D	2.42683e-05	1.71767e-05	N,D	1.63978e-05	14	12	1	0.678077	0.306029	0.141747	0.0150677	0.0158752	0.0949135	14.246	2	28	10
P28331	NDUFS1	0.00150251	0.00128614	0.00154995	0.00147752	0.00128546	0.00115349	0.00107778	0.00117767	0.00163045	0.00120847	0.00120761	0.00121597	0.00136739	0.00181216	0.00105329	0.00109135	0.00126991	0.00107469	0.00119756	0.00123685	0.00136125	0.000996968	0.00133616	0.00129553	0.00115362	0.00106804	14	12	1	0.870124	0.156132	0.0901662	0.0151821	0.015943	0.0952272	79.467	14	32.3	369
O96000	NDUFB10	0.000784528	0.000712415	0.000733246	0.000811551	0.000777965	0.000507382	0.000389016	0.000412373	0.000856023	0.000556534	0.000588765	0.000514784	0.000918271	0.000724895	0.000322545	0.000334884	0.000691837	0.000294614	0.000640773	0.000533126	0.00057829	0.000312548	0.000594771	0.000555316	0.000464473	0.000686106	14	12	1	0.754847	0.252435	0.226265	0.0153481	0.0160109	0.0958113	20.776	5	39.5	161
O43399	TPD52L2	4.77467e-05	N,D	4.42226e-05	4.7162e-05	4.82751e-05	5.34425e-05	4.33793e-05	5.24883e-05	4.03599e-05	3.92523e-05	5.09714e-05	4.69897e-05	3.29296e-05	5.15364e-05	4.6854e-05	5.67729e-05	4.34443e-05	3.72638e-05	3.62279e-05	2.8473e-05	4.37229e-05	2.97788e-05	3.60047e-05	3.30413e-05	3.85432e-05	3.1902e-05	14	12	1	0.835952	0.128688	0.175444	0.0154052	0.0160787	0.0958113	22.237	4	24.8	42
A0A087WZD5	TCEAL6	2.84356e-05	2.79331e-05	3.48207e-05	N,D	2.96531e-05	2.76648e-05	2.91147e-05	3.18213e-05	1.24316e-05	2.46036e-05	2.00339e-05	3.25778e-05	2.49332e-05	2.27242e-05	7.5606e-05	7.37313e-05	5.26123e-05	0.000115121	3.51271e-05	7.29938e-05	3.70944e-05	3.21153e-05	3.50544e-05	2.94109e-05	2.99296e-05	1.51128e-05	14	12	1	1.88677	0.221292	1.07053	0.0157645	0.0161465	0.0976337	22.173	3	22.1	31
P15259	PGAM2	N,D	N,D	7.371e-05	8.40964e-05	8.56311e-05	9.36711e-05	8.94655e-05	9.47923e-05	7.76649e-05	9.4498e-05	6.73312e-05	0.000160006	N,D	N,D	0.000153861	0.000176908	0.000186104	0.000171177	0.000120035	0.000163853	9.60344e-05	0.000121523	0.000136111	6.52511e-05	N,D	6.83759e-05	12	12	1	1.44057	0.27803	0.461149	0.0160934	0.0162144	0.0992536	28.766	6	37.9	30
A0A0A0MTN3	GSTM3	0.000383019	0.000278618	0.000146952	0.000353463	0.000675138	0.000204794	0.000307242	0.000329074	0.000370856	0.000199086	0.0001887	0.000224994	0.000328242	0.000203227	0.000378579	0.000523886	0.000263339	0.000292139	0.000334729	0.000551586	0.000678682	0.000558791	0.000584532	0.000722402	0.000185153	0.000426152	14	12	1	1.53017	0.441846	0.569645	0.0161863	0.0162822	0.0993053	24.914	5	28.3	59
E7EMS6	COMT	4.73898e-05	4.24557e-05	5.00498e-05	3.35429e-05	5.28974e-05	4.98947e-05	4.33651e-05	4.0433e-05	3.45765e-05	6.58195e-05	4.02186e-05	4.59427e-05	5.9764e-05	3.97186e-05	4.81925e-05	6.11832e-05	6.90405e-05	3.57953e-05	6.90485e-05	6.09136e-05	4.63219e-05	5.65572e-05	7.37376e-05	4.64295e-05	5.31275e-05	6.01029e-05	13	12	1	1.22875	0.196785	0.242699	0.0162365	0.0163501	0.0993053	24.838	3	22.4	33
Q5QPE4	SNX5	3.33533e-05	3.84533e-05	3.87265e-05	3.73734e-05	3.63863e-05	3.89377e-05	3.21639e-05	3.91175e-05	5.25158e-05	4.01668e-05	3.80725e-05	4.45458e-05	5.35194e-05	4.44127e-05	3.52358e-05	4.90664e-05	4.92057e-05	4.60183e-05	4.72156e-05	4.38144e-05	7.07378e-05	5.61241e-05	4.27871e-05	4.65503e-05	4.31086e-05	5.19418e-05	13	12	1	1.19556	0.154522	0.215038	0.0164543	0.0164179	0.0996446	26.709	3	20.3	16
P61026	RAB10	0.000326648	0.00030597	0.000261481	0.000346194	0.000317581	0.000326827	0.000398181	0.000268491	0.000220775	0.000270049	0.000245936	0.000451531	0.000282387	0.000398286	0.000308666	0.00044277	0.000284717	0.000413304	0.000389275	0.000324249	0.000328433	0.000361187	0.000422129	0.00039424	0.000581641	0.000444439	14	12	1	1.23917	0.2071	0.253901	0.0164653	0.0164858	0.0996446	22.541	7	45	122
P00167	CYB5A	N,D	3.04871e-05	2.41375e-05	2.15962e-05	2.6764e-05	3.22068e-05	N,D	2.46547e-05	N,D	3.46862e-05	N,D	2.71367e-05	2.82496e-05	2.37342e-05	2.91881e-05	3.17868e-05	2.49242e-05	2.56234e-05	3.3007e-05	3.46389e-05	3.21525e-05	3.45116e-05	3.44152e-05	3.31538e-05	3.70322e-05	3.09467e-05	14	12	1	1.16139	0.15028	0.133138	0.0164948	0.0165536	0.0996446	15.33	2	17.2	24
B4DK69	AKR1C2	6.58944e-05	N,D	7.33331e-05	6.77793e-05	5.64102e-05	N,D	7.38885e-05	7.124e-05	N,D	N,D	7.95893e-05	7.27275e-05	N,D	N,D	7.00328e-05	7.68857e-05	8.18635e-05	7.72816e-05	9.92918e-05	0.000117107	7.45428e-05	N,D	N,D	0.000115391	N,D	8.25855e-05	14	12	1	1.25993	0.0984595	0.253822	0.0166087	0.0166214	0.0999236	33.834	3	20.2	18
Q8N126	CADM3	0.00167455	0.00178739	0.00189533	0.00147626	0.00212708	0.00217218	0.00191762	0.0021833	0.00148236	0.00202354	0.00157049	0.00189185	0.00159071	0.00208644	0.00239478	0.00268246	0.00223851	0.0022812	0.00191396	0.00199644	0.00197137	0.0022326	0.00224412	0.00170653	0.00218551	0.00167073	14	12	1	1.1504	0.13759	0.156141	0.0168114	0.0166893	0.0999845	43.299	7	32.9	331
P48147	PREP	8.61806e-05	8.68117e-05	9.10718e-05	8.07776e-05	8.07739e-05	0.000104927	8.83652e-05	9.32281e-05	9.7764e-05	0.000103831	9.8435e-05	9.51507e-05	8.5726e-05	8.07757e-05	8.86998e-05	9.36241e-05	7.89302e-05	8.90108e-05	0.00010336	0.00011378	0.000129756	0.000123649	0.000105619	9.80646e-05	0.000130761	0.000107309	14	12	1	1.15636	0.0899603	0.184136	0.0168256	0.0167571	0.0999845	80.699	11	18.9	87
Q9UHQ9	CYB5R1	0.000172999	0.000172201	0.000114389	0.000154901	0.000146595	0.00012239	0.000147016	0.000160375	0.000145712	0.000160513	0.000123316	0.000152217	0.00012437	0.000148458	9.92017e-05	0.000145281	0.000109365	0.000151979	0.000109767	0.000113143	0.000105769	0.000112425	0.000118507	0.000129794	0.000166699	0.000144029	14	12	1	0.858955	0.1273	0.147562	0.0168327	0.016825	0.0999845	34.094	6	24.6	56
F5GXT8	DIABLO	3.74645e-05	5.54843e-05	4.17244e-05	2.81915e-05	4.03631e-05	5.48132e-05	3.63927e-05	3.37559e-05	5.54349e-05	3.54346e-05	3.79123e-05	4.50982e-05	4.5732e-05	4.45392e-05	6.21612e-05	7.2403e-05	4.82387e-05	6.38581e-05	5.02443e-05	3.83398e-05	3.34621e-05	5.3138e-05	5.52572e-05	5.06828e-05	8.90414e-05	4.66957e-05	14	12	1	1.30687	0.199729	0.355691	0.0169524	0.0168928	0.0999845	15.252	2	18	32
Q16720	ATP2B3	0.000225787	0.000260382	0.000232959	0.000242576	0.000275305	0.000304657	0.000221923	0.000224424	0.000212457	0.000247291	0.000237111	0.000191334	0.000222963	0.00028434	0.000295831	0.000319286	0.000263123	0.000251769	0.000310063	0.000280568	0.0002791	0.000283376	0.000276806	0.000222124	0.000259889	0.000224722	14	12	1	1.12638	0.126107	0.124044	0.016958	0.0169607	0.0999845	134.2	14	16	143
P08237	PFKM	0.000359751	0.000254524	0.000246146	0.000291561	0.000248916	0.000347516	0.000245677	0.000274328	0.000248113	0.000278814	0.000232078	0.00031823	0.000234231	0.000304073	0.000229585	0.000278699	0.000240194	0.000227305	0.000272152	0.000263939	0.000287617	0.000159172	0.000257854	0.000199987	0.000188573	0.00023944	10	8	1	0.854438	0.149564	0.140172	0.0172853	0.0170285	0.101508	85.182	8	12.7	165
P45880	VDAC2	0.00367113	0.00312294	0.00357972	0.00337582	0.00333197	0.00355837	0.00223968	0.00197986	0.00342502	0.00154257	0.00234976	0.00344549	0.00355879	0.00376079	0.0013811	0.00168006	0.0026409	0.00162535	0.00269167	0.00296346	0.00313927	0.00169914	0.00307836	0.00281925	0.00175703	0.00294537	14	12	1	0.772154	0.234702	0.219577	0.0174455	0.0170963	0.102042	31.566	11	41.2	236
P23528	CFL1	0.0044012	0.00459742	0.00486879	0.00407788	0.00421121	0.00408755	0.00434443	0.00423179	0.00427131	0.00456095	0.00376582	0.00475508	0.00429186	0.00375804	0.0041193	0.00452262	0.00361432	0.00383342	0.00439714	0.00396368	0.00408764	0.00338306	0.00407705	0.00394651	0.00352126	0.00413978	14	12	1	0.922235	0.075914	0.0785457	0.0176265	0.0171642	0.10212	18.502	13	71.1	418
Q15819	UBE2V2	0.000431774	0.000333464	0.000353061	0.000410473	0.000374036	0.000395761	0.000452999	0.000360747	0.000326506	0.000358859	0.000346006	0.000375264	0.000325637	0.000362063	0.00032718	0.000428242	0.00027511	0.000358464	0.000305753	0.000244912	0.000324115	0.000311807	0.00032656	0.000287495	0.00041121	0.000282445	14	12	1	0.870139	0.103684	0.144711	0.0176621	0.017232	0.10212	16.363	6	54.5	135
P09874	PARP1	2.8118e-05	4.51814e-05	1.58909e-05	3.19688e-05	2.83964e-05	2.78623e-05	3.18132e-05	2.38486e-05	2.53128e-05	7.23456e-05	2.90377e-05	2.1501e-05	3.88961e-05	3.57336e-05	4.51261e-05	6.2254e-05	7.93304e-05	3.03382e-05	7.69842e-05	9.8424e-05	6.69933e-05	5.83381e-05	2.95278e-05	3.80519e-05	1.93304e-05	3.48608e-05	14	12	1	1.63664	0.416669	0.743789	0.0176666	0.0172999	0.10212	113.08	10	13.7	41
J3KNF8	CYB5B	2.53894e-05	2.06038e-05	2.97644e-05	2.32614e-05	2.62732e-05	2.63984e-05	3.21724e-05	N,D	2.64528e-05	2.12508e-05	N,D	2.5699e-05	2.40163e-05	2.90304e-05	3.40894e-05	3.83039e-05	3.34466e-05	3.31353e-05	2.91774e-05	3.32876e-05	N,D	2.74355e-05	2.30976e-05	2.53785e-05	3.12537e-05	2.5048e-05	13	12	1	1.17297	0.130477	0.181105	0.0177852	0.0173677	0.102207	16.694	2	22	40
O43813	LANCL1	0.000304897	0.000319628	0.000411962	0.000540232	0.000392656	0.000301722	0.00032888	0.000287149	0.000382636	0.000365033	0.000318882	0.000319271	0.000232557	0.000413511	0.000259445	0.000261529	0.000217987	0.000311558	0.000235146	0.000313783	0.000358136	0.000200134	0.000348677	0.000371162	0.00030417	0.000243913	12	11	1	0.812476	0.212595	0.162358	0.0178203	0.0174355	0.102207	45.283	7	37.8	90
J3KPK1	SYNJ1	0.00019777	0.000248953	0.000279956	0.000268872	0.00025482	0.000241526	0.0002488	0.000230079	0.000243291	0.000296511	0.000239682	0.000204303	0.00023905	0.000165668	0.000223839	0.000250686	0.000197147	0.000179485	0.00022281	0.000205381	0.000218931	0.000221231	0.000226555	0.000190852	0.000222142	0.000192507	14	12	1	0.88615	0.140124	0.0828353	0.0179418	0.0175034	0.102505	139.91	16	18.4	150
P52888	THOP1	5.88972e-05	6.46797e-05	5.7199e-05	6.34791e-05	6.5625e-05	6.27694e-05	7.30993e-05	6.84653e-05	5.24378e-05	5.7156e-05	7.04082e-05	6.56011e-05	6.06189e-05	5.11708e-05	4.91771e-05	5.61565e-05	4.20975e-05	6.07086e-05	5.77782e-05	4.06805e-05	4.92347e-05	5.70502e-05	5.40382e-05	4.46157e-05	7.51232e-05	5.96989e-05	14	12	1	0.865167	0.10329	0.153515	0.0183555	0.0175712	0.104463	78.839	5	10.2	57
Q15257	PTPA	0.00020984	0.000273214	0.00013775	0.000251847	0.000142624	0.00024816	0.000124537	0.000112218	0.000240918	0.000284749	0.000178102	0.000192734	0.000231029	9.93295e-05	0.000282638	0.000149485	0.000237734	0.000193177	0.00029323	0.000252272	0.000265023	0.000318788	0.000283541	0.000261213	0.000281614	0.000188636	14	12	1	1.28658	0.321986	0.256175	0.0185914	0.0176391	0.105399	40.667	8	41.3	131
P63000	RAC1	0.000568374	0.000574588	0.000561283	0.000637559	0.000628083	0.000653769	0.000388677	0.000499595	0.000486756	0.000485565	0.000444225	0.000483114	0.00055721	0.000623372	0.000406417	0.000416638	0.000543419	0.000446681	0.000412718	0.00043006	0.000488404	0.000433475	0.000527626	0.000468851	0.000599404	0.000500311	14	12	1	0.871908	0.146974	0.111564	0.0188219	0.0177069	0.106289	21.45	8	45.8	143
A0A0A0MTB9	RBP1	0.000189351	0.000248167	0.000259388	0.000256575	0.000183538	0.000138385	0.000215725	0.000262972	0.000314436	0.000195586	0.000156756	0.000223281	0.000292227	0.000307042	0.000497777	0.000472461	0.000377589	0.000343806	0.000293434	0.00019807	0.00020817	0.000270263	0.000271291	0.000316034	0.000285703	0.000223011	14	12	1	1.35162	0.236078	0.415019	0.0188975	0.0177748	0.106289	10.644	5	89	167
Q92896	GLG1	5.41172e-05	6.42967e-05	3.26537e-05	3.01626e-05	3.86618e-05	5.19578e-05	6.19151e-05	3.34602e-05	2.392e-05	4.55512e-05	4.20803e-05	3.19011e-05	3.78568e-05	4.79168e-05	2.19426e-05	4.45172e-05	2.62077e-05	3.24306e-05	4.22649e-05	3.18579e-05	3.259e-05	1.89512e-05	3.59482e-05	3.41005e-05	4.16437e-05	2.77177e-05	14	12	1	0.763182	0.286725	0.186672	0.0189648	0.0178426	0.106289	134.55	7	7.2	39
F8VSC5	SCYL2	N,D	N,D	N,D	3.89e-05	N,D	1.84912e-05	2.43265e-05	2.36941e-05	N,D	2.28012e-05	2.35257e-05	N,D	N,D	1.11175e-05	9.92181e-06	9.63154e-06	1.05432e-05	1.00643e-05	3.52901e-05	1.224e-05	1.23513e-05	1.36303e-05	9.95857e-06	1.07592e-05	1.07116e-05	1.05797e-05	14	12	1	0.557635	0.358074	0.306432	0.0192063	0.0179104	0.107235	77.053	1	1.6	19
Q15181	PPA1	0.000787507	0.000686614	0.000851618	0.000694904	0.000710475	0.000782374	0.00100209	0.000760378	0.000733858	0.000819119	0.000643537	0.000793853	0.000865457	0.000695048	0.000745939	0.000800198	0.00056536	0.000722791	0.0007351	0.000599695	0.00072387	0.000673564	0.000712854	0.000514622	0.000703006	0.000740996	14	12	1	0.887702	0.120059	0.108462	0.0194695	0.0179783	0.108295	32.66	11	58.5	209
O00186	STXBP3	2.62883e-05	3.50893e-05	2.26703e-05	2.31258e-05	2.96439e-05	3.19447e-05	1.73336e-05	1.56017e-05	2.87188e-05	1.99905e-05	2.10843e-05	2.94918e-05	2.31889e-05	2.36223e-05	1.57987e-05	1.59614e-05	2.45438e-05	1.58189e-05	2.50077e-05	2.58464e-05	2.97607e-05	1.57006e-05	2.08929e-05	1.7672e-05	9.75197e-06	1.11788e-05	14	12	1	0.764599	0.225662	0.249332	0.0198797	0.0180461	0.110161	67.764	4	6.8	42
P30084	ECHS1	0.000326648	0.000317371	0.000319828	0.000355644	0.000359729	0.000470536	0.000353659	0.000415026	0.000379374	0.000416694	0.000333466	0.000325316	0.000353156	0.000394081	0.000330883	0.000443811	0.000334612	0.000336275	0.000324944	0.000236934	0.000281598	0.000318218	0.000301727	0.000284065	0.0003101	0.000332285	14	12	1	0.873874	0.122485	0.133436	0.0203467	0.018114	0.11228	31.387	7	34.8	100
Q2TAY7	SMU1	N,D	1.93419e-05	N,D	N,D	1.82407e-05	N,D	1.95756e-05	N,D	N,D	N,D	1.90318e-05	1.6404e-05	1.84407e-05	1.24108e-05	N,D	N,D	4.36927e-05	2.48472e-05	2.06138e-05	2.94889e-05	2.40411e-05	3.34659e-05	1.97715e-05	1.78413e-05	N,D	N,D	14	12	1	1.51518	0.143554	0.487008	0.0204146	0.0181818	0.11228	57.543	2	6.6	9
O00139	KIF2A	1.60696e-05	2.55866e-05	2.03645e-05	1.31846e-05	1.8957e-05	1.81671e-05	1.66219e-05	1.08614e-05	1.97824e-05	1.95228e-05	1.97519e-05	2.19652e-05	1.72491e-05	1.49167e-05	1.22208e-05	1.15954e-05	1.88657e-05	1.16148e-05	1.37646e-05	1.72353e-05	1.58872e-05	1.35499e-05	1.88837e-05	1.64979e-05	1.28911e-05	1.64538e-05	9	11	1	0.827547	0.204846	0.148288	0.0206802	0.0182497	0.112642	79.954	5	10.2	67
P05091	ALDH2	0.00150468	0.00160028	0.000920111	0.00167432	0.00165685	0.00158541	0.0015443	0.00180075	0.00147057	0.00130334	0.00167012	0.00190747	0.00145516	0.00219615	0.00154948	0.0021099	0.00169909	0.00211044	0.00187791	0.00147616	0.00201078	0.00187255	0.00227729	0.00180225	0.00235213	0.00144787	14	12	1	1.18218	0.182989	0.189534	0.02074	0.0183175	0.112642	56.381	15	54.4	437
P61163	ACTR1A	0.000164012	0.000189995	0.000174875	0.000196932	0.000174903	0.000175787	0.000144029	0.000158943	0.000227916	0.000232369	0.000190755	0.000187383	0.000182656	0.000220195	0.000193859	0.000181776	0.000223036	0.000182677	0.000226439	0.000213781	0.000190376	0.000247223	0.000216057	0.000253722	0.000180858	0.00024542	12	12	1	1.1375	0.137044	0.14386	0.0207538	0.0183853	0.112642	42.613	10	41.5	120
P30048	PRDX3	0.000253267	0.000278009	0.000255562	0.000374908	0.000248175	0.000326913	0.000378664	0.000382884	0.000316631	0.000542643	0.000462455	0.000249898	0.000244182	0.000325867	0.000416346	0.000483834	0.000549029	0.000404428	0.000423639	0.000335711	0.00027965	0.000580304	0.000420347	0.00028777	0.000598375	0.000365039	13	11	1	1.29349	0.270809	0.321514	0.0207861	0.0184532	0.112642	27.692	7	55.9	143
F8W6I7	HNRNPA1	0.000212692	0.000396944	0.000136691	0.000172991	0.000299199	0.000261676	0.000159897	0.00020793	0.000301299	0.000597099	0.000331063	0.000272767	0.000382637	0.000151798	0.000283214	0.000264574	0.000604802	0.000202787	0.000490969	0.000877614	0.000790155	0.00054916	0.00034831	0.000358951	0.000304333	0.000390123	14	12	1	1.64127	0.448197	0.768686	0.0209336	0.018521	0.113023	33.155	8	24.8	148
P14136	GFAP	0.00264589	0.00284277	0.00214189	0.0029226	0.00396879	0.0023266	0.00240396	0.00157255	0.00661154	0.00329884	0.00556532	0.00403839	0.0080995	0.00568928	0.0110872	0.00310026	0.0195441	0.00268902	0.00638298	0.0207682	0.00536384	0.0131014	0.00815749	0.0068618	0.00514758	0.00290497	14	12	1	2.2655	0.498033	1.60226	0.0210096	0.0185889	0.113023	49.88	12	55.1	895
P84085	ARF5	N,D	8.65772e-05	N,D	6.63254e-05	5.29896e-05	5.58277e-05	N,D	N,D	N,D	6.86181e-05	3.40454e-05	N,D	N,D	8.13776e-05	N,D	7.32248e-05	0.000109128	8.60576e-05	N,D	0.000178126	N,D	8.23298e-05	N,D	9.68462e-05	0.000110168	N,D	14	12	1	1.65084	0.281133	0.549246	0.0211539	0.0186567	0.113385	20.529	2	21.7	39
P08603	CFH	2.2475e-05	2.00349e-05	5.45237e-05	N,D	2.44124e-05	2.37425e-05	3.0133e-05	2.39431e-05	4.14686e-05	2.04427e-05	2.76346e-05	N,D	3.68673e-05	2.34533e-05	1.79396e-05	2.516e-05	1.9715e-05	2.64399e-05	1.73993e-05	2.18149e-05	1.59116e-05	N,D	N,D	2.67431e-05	1.19434e-05	2.24258e-05	14	12	1	0.7063	0.354942	0.166991	0.0213317	0.0187246	0.113924	139.09	4	5.1	19
Q08209	PPP3CA	0.00136431	0.00121257	0.00125804	0.00108519	0.00162779	0.00129457	0.00117777	0.00140703	0.00132317	0.00121729	0.00121123	0.00108212	0.00127134	0.00193704	0.00142537	0.00125972	0.00104526	0.00107063	0.00101059	0.00131953	0.000951652	0.00103692	0.00130726	0.000986353	0.00116629	0.0010253	13	12	1	0.859384	0.170502	0.118667	0.0214759	0.0187924	0.114082	58.687	7	22.3	282
Q86V81	ALYREF	3.63966e-05	5.35455e-05	0.000146678	0.000112878	5.7835e-05	3.25602e-05	0.000113098	3.97006e-05	6.56418e-05	3.00879e-05	N,D	3.80557e-05	5.29544e-05	1.20799e-05	2.79155e-05	4.54722e-05	2.07113e-05	2.73312e-05	1.93187e-05	3.39753e-05	2.47938e-05	2.60393e-05	6.40505e-05	2.10533e-05	3.76632e-05	2.62807e-05	14	12	1	0.512718	0.647335	0.210338	0.0215538	0.0188602	0.114082	26.888	3	18.7	49
P49257	LMAN1	N,D	N,D	N,D	7.24653e-05	9.31416e-05	8.5638e-05	9.05659e-05	N,D	N,D	9.68626e-05	N,D	8.80706e-05	7.50549e-05	N,D	7.49642e-05	N,D	8.31548e-05	N,D	5.59668e-05	5.18527e-05	6.72494e-05	5.24655e-05	N,D	8.74478e-05	N,D	8.29185e-05	14	12	1	0.808439	0.10589	0.170743	0.0215936	0.0189281	0.114082	57.548	1	6.7	8
P55060	CSE1L	0.000103497	0.000140224	8.4705e-05	5.28405e-05	3.92775e-05	6.63629e-05	7.00869e-05	3.66329e-05	4.26034e-05	0.000113296	3.96497e-05	4.69463e-05	4.7067e-05	9.39923e-05	3.11903e-05	3.00128e-05	6.55258e-05	3.23419e-05	3.35195e-05	7.44687e-05	6.00021e-05	4.81088e-05	5.18066e-05	3.65866e-05	3.89358e-05	4.3696e-05	13	12	1	0.652109	0.467013	0.210925	0.0216859	0.0189959	0.114161	110.42	8	12.2	47
E7EUY5	SSBP1	2.70741e-05	3.28654e-05	3.30477e-05	3.97164e-05	3.86528e-05	3.48228e-05	2.88036e-05	3.24376e-05	3.73108e-05	5.1591e-05	4.2119e-05	4.5292e-05	4.77755e-05	3.01325e-05	3.41003e-05	3.51235e-05	3.04841e-05	4.0077e-05	3.13732e-05	3.28804e-05	3.58452e-05	3.53892e-05	2.83767e-05	1.51313e-05	1.71286e-05	2.37747e-05	14	12	1	0.804445	0.197553	0.205731	0.0217658	0.0190638	0.114174	15.713	3	35.6	55
Q9Y6C9	MTCH2	0.000155543	0.000215978	0.000227425	0.000267178	0.000132571	0.00014945	0.000212764	0.000123203	0.000184397	9.05958e-05	0.000163833	0.000167022	0.00014975	0.000116658	0.000130178	0.000138326	0.000158547	0.000106861	0.000147	0.000157588	0.000151722	0.000138534	0.000143617	0.000115122	9.31817e-05	0.000108319	14	12	1	0.786732	0.288634	0.128891	0.0224378	0.0191316	0.117281	33.331	3	18.5	126
P48643	CCT5	0.000381979	0.000481921	0.00045613	0.00037625	0.000418593	0.000428845	0.000315303	0.000315753	0.000399845	0.000431429	0.000362634	0.000342582	0.000463615	0.000389079	0.000360943	0.000233476	0.000425649	0.000255169	0.00029489	0.000455729	0.000372268	0.000320811	0.000337307	0.000342404	0.000247506	0.000392033	12	8	1	0.846738	0.132325	0.176762	0.0226199	0.0191995	0.117815	59.67	14	28.1	209
P02042	HBD	0.0547129	0.027507	0.0383411	0.0175599	0.0284829	0.0252996	0.0173995	0.0296214	0.0507227	0.0222846	0.0387299	0.0325373	0.0301543	0.0151256	0.0291607	0.0177365	0.0250376	0.0260244	0.0219659	0.0176615	0.00945493	0.0164494	0.0177801	0.0312631	0.0150441	0.0300951	14	12	1	0.701596	0.385785	0.2238	0.0228709	0.0192673	0.118702	16.055	10	95.2	2808
A0A087X2E3	SYN2	0.00100521	0.00118124	0.00116688	0.00101895	0.00101324	0.00106372	0.0012267	0.00125036	0.0010908	0.00137594	0.00115361	0.00096834	0.00118392	0.00115234	0.00126325	0.00125683	0.00123888	0.00118136	0.00117901	0.00145915	0.00106114	0.00106567	0.00146222	0.00127997	0.0012502	0.0012611	14	12	1	1.10098	0.0997454	0.109606	0.0229511	0.0193351	0.118702	52.31	10	26.4	225
Q9NPJ3	ACOT13	0.000269026	0.000162489	0.00025524	0.000269168	0.000214207	0.000259313	0.000274498	0.000269224	0.00023346	0.000220575	0.000256597	0.000187311	0.000240889	0.000258506	0.000181574	0.000229887	0.000166283	0.000276863	0.000208098	0.000155299	0.000203369	0.000231862	0.000232684	0.000187815	0.000202261	0.000226671	13	12	1	0.866273	0.140259	0.139587	0.02316	0.019403	0.119261	14.96	4	33.6	61
P35580	MYH10	0.000328952	0.000333019	0.000351091	0.000358636	0.000389889	0.000348599	0.000360787	0.000359558	0.000416852	0.000498641	0.000420416	0.000363175	0.00051839	0.000342165	0.000500904	0.000478944	0.000465997	0.000368872	0.000410039	0.000566637	0.000407008	0.000507645	0.000405895	0.000491544	0.00035107	0.000388321	14	12	1	1.15643	0.153757	0.17091	0.023221	0.0194708	0.119261	229	34	29.3	237
Q9Y277	VDAC3	0.00190725	0.00156708	0.00209353	0.00209078	0.00197714	0.00199071	0.00122673	0.00125387	0.00210283	0.000907589	0.00152867	0.00207496	0.00213896	0.00185772	0.00081917	0.00097282	0.00137091	0.0010503	0.00160163	0.00188309	0.00187423	0.000921459	0.00160604	0.00174092	0.00103182	0.00173002	11	12	1	0.783623	0.226015	0.227252	0.0233629	0.0195387	0.119572	30.658	9	40.3	248
P62820	RAB1A	0.00136434	0.00109742	0.0012935	0.00139931	0.00123873	0.00126209	0.00114838	0.00146424	0.00177462	0.00123235	0.0012987	0.0014953	0.00129177	0.00119956	0.00131072	0.00133366	0.000963488	0.00107865	0.00114001	0.00102258	0.00124414	0.00150988	0.00127337	0.000997577	0.00109383	0.00100911	12	12	1	0.878569	0.12881	0.127239	0.0240548	0.0196065	0.12235	22.677	9	44.4	245
F2Z307	ATP6V1G2-DDX39B	0.000127739	0.000136569	0.000111854	9.07116e-05	0.000123163	0.000160935	0.000144643	0.000212728	9.11981e-05	0.000149307	0.000110483	0.000106401	0.000120681	0.000178632	0.000263669	0.000310662	0.000196081	0.000188212	0.000229511	0.000220698	0.000186045	0.000216689	0.000155332	0.000114076	0.00012941	5.05333e-05	14	12	1	1.4143	0.255885	0.522603	0.0240715	0.0196744	0.12235	11.355	2	36.4	39
P31930	UQCRC1	0.00161253	0.00147955	0.00123123	0.00123259	0.0013473	0.00130161	0.0010584	0.00119663	0.00149552	0.00064844	0.00148768	0.00146314	0.00193383	0.00154408	0.000486231	0.0005958	0.00131566	0.000729783	0.00151933	0.00125652	0.00139409	0.000675986	0.0012844	0.00111832	0.000647847	0.00138005	14	12	1	0.760347	0.218484	0.275722	0.0243165	0.0197422	0.122804	52.645	4	15.6	260
P36543	ATP6V1E1	0.00131508	0.000882399	0.00126666	0.00146952	0.00141869	0.00168805	0.000796192	0.00208394	0.00182619	0.00207738	0.000965071	0.0015357	0.00115025	0.00151822	0.00114182	0.00134998	0.0011141	0.00102448	0.00127974	0.00109611	0.00099707	0.00125224	0.00118694	0.000715075	0.00142253	0.00100286	14	12	1	0.792602	0.283225	0.13239	0.0243528	0.01981	0.122804	26.145	8	43.4	108
Q4J6C6	PREPL	3.94119e-05	4.95253e-05	4.973e-05	3.8187e-05	4.33852e-05	4.69738e-05	4.12776e-05	3.72078e-05	3.76573e-05	6.22202e-05	5.77523e-05	5.90849e-05	5.59025e-05	3.66955e-05	3.356e-05	4.75702e-05	5.39446e-05	2.89046e-05	4.38608e-05	3.15774e-05	4.34121e-05	3.32665e-05	3.95713e-05	3.81095e-05	3.77092e-05	3.85455e-05	14	12	1	0.837192	0.192653	0.152776	0.0244732	0.0198779	0.122804	83.926	5	8.9	60
P78527	PRKDC	2.14949e-05	6.83674e-05	1.71323e-05	2.48842e-05	5.07112e-05	3.22895e-05	1.83528e-05	1.57363e-05	5.12569e-05	0.000116301	6.23263e-05	1.9103e-05	8.59719e-05	1.66578e-05	4.46955e-05	3.36621e-05	8.19336e-05	2.34814e-05	8.33853e-05	0.000116244	0.000120548	0.000117881	5.93866e-05	6.4244e-05	5.76009e-05	7.37857e-05	14	11	1	1.70332	0.724402	0.758068	0.0244941	0.0199457	0.122804	469.08	14	4.5	67
Q13151	HNRNPA0	3.31003e-05	4.39403e-05	1.93918e-05	N,D	2.82923e-05	4.43806e-05	2.59962e-05	2.77366e-05	N,D	N,D	2.34371e-05	3.6653e-05	2.37961e-05	2.86539e-05	3.4125e-05	3.80261e-05	5.50606e-05	2.57108e-05	4.95862e-05	7.471e-05	4.64745e-05	4.36553e-05	4.21054e-05	3.04783e-05	3.16924e-05	3.05509e-05	13	7	1	1.37256	0.268941	0.44598	0.0246327	0.0200136	0.12308	30.84	2	10.5	33
C9J931	RHEB	4.27924e-05	4.2619e-05	3.92775e-05	2.39022e-05	2.05174e-05	3.45236e-05	1.32361e-05	N,D	3.5382e-05	2.08073e-05	3.16507e-05	3.75264e-05	2.32176e-05	2.18257e-05	1.16094e-05	1.22711e-05	2.32464e-05	1.87177e-05	3.27332e-05	2.47048e-05	2.93376e-05	2.24588e-05	1.74415e-05	2.07056e-05	1.88424e-05	2.98358e-05	14	12	1	0.732625	0.324677	0.222886	0.0247444	0.0200814	0.12322	8.6739	4	75.9	40
E3W994	CLASP2	0.000128672	0.000101194	9.37299e-05	0.000113731	0.000118811	0.000108697	8.92421e-05	8.00424e-05	9.09902e-05	0.00012437	0.00011983	0.00013823	0.000110098	0.000104208	0.000108993	0.00012906	0.000112631	0.000122028	0.000110961	0.00018062	0.000116982	0.000161731	0.000124404	0.000102148	0.000134465	0.000131238	9	11	1	1.17695	0.152746	0.209156	0.0248308	0.0201493	0.123234	138.86	10	14.2	128
H0YCJ2	PLCB1	0.000300514	0.000391867	0.000268676	0.00028706	0.000274101	0.000261778	0.000351141	0.0002574	0.000289345	0.000332883	0.000387409	0.000332777	0.000246545	0.000297313	0.000240035	0.000249847	0.000201162	0.000335468	0.000258089	0.000232844	0.000213978	0.000212506	0.000201242	0.000175491	0.000415624	0.000264357	14	12	1	0.81816	0.153148	0.217078	0.0249847	0.0202171	0.123582	104.02	5	6.7	39
O15400	STX7	9.40124e-05	0.000144544	5.73303e-05	6.82266e-05	0.000105319	0.00019148	9.98889e-05	0.000115993	N,D	0.000101042	6.34919e-05	0.000104522	9.58115e-05	0.000117776	9.75094e-05	0.000130976	0.000110644	0.000117275	0.000102795	0.00017305	0.000125369	0.000181405	0.000158907	0.000184835	0.000231205	9.61291e-05	14	12	1	1.36278	0.337182	0.409845	0.025267	0.0202849	0.124275	29.815	3	18.4	46
Q99733	NAP1L4	0.000147784	0.000174823	9.58198e-05	0.000133744	0.000134251	0.00014354	0.000116756	0.000118886	0.000123447	0.000170696	0.000129475	0.000111685	0.000186918	0.00012133	0.000157183	0.000178482	0.000167838	0.000112391	0.000182491	0.000175737	0.000146487	0.000149156	0.000165984	0.000148918	0.00015616	0.00014901	13	12	1	1.15486	0.190681	0.138952	0.0253736	0.0203528	0.124275	42.823	7	34.7	93
P04083	ANXA1	0.000104314	0.000120639	0.000106435	0.000209536	0.000172431	0.000163029	8.61278e-05	0.000112966	9.92337e-05	9.39767e-05	0.000143123	0.000127283	0.000143233	0.000272858	0.000187731	0.000265306	0.00017674	0.000152465	0.000387557	0.000291897	0.000112069	0.000158653	0.000109725	0.000207421	0.000167073	0.000250598	14	12	1	1.47221	0.368536	0.57831	0.0253778	0.0204206	0.124275	38.714	10	47.7	128
Q58FF8	HSP90AB2P	7.0666e-05	0.000103017	0.000107135	6.60877e-05	7.87007e-05	0.000101753	6.88508e-05	N,D	0.000113027	0.000110081	0.000158565	0.000121354	0.000123817	N,D	0.000119416	7.14596e-05	0.000214458	N,D	0.000125021	0.000151556	0.000182001	0.000111619	N,D	0.000174989	N,D	0.000138376	14	12	1	1.40511	0.26752	0.420967	0.0254873	0.0204885	0.124398	44.348	7	18.9	32
A0A087WUV8	BSG	3.50983e-05	4.13928e-05	4.34802e-05	4.823e-05	4.31859e-05	4.31039e-05	3.44721e-05	5.49839e-05	3.06121e-05	3.75633e-05	N,D	3.14585e-05	N,D	N,D	3.60586e-05	1.7549e-05	N,D	2.99213e-05	N,D	3.16588e-05	N,D	N,D	3.37958e-05	1.53146e-05	4.41538e-05	3.26881e-05	14	12	1	0.747479	0.183328	0.235621	0.0255826	0.0205563	0.124451	20.542	3	25.9	27
P20472	PVALB	0.00351855	0.00243499	0.00297016	0.00341133	0.00298247	0.00333695	0.00334877	0.00384487	0.00297025	0.00350036	0.00342608	0.0026453	0.00434163	0.0032136	0.00323505	0.00274399	0.00263766	0.00279525	0.00303481	0.00257201	0.00316805	0.00335457	0.00299889	0.00285245	0.0031909	0.00229925	14	12	1	0.885763	0.146375	0.0953727	0.0257283	0.0206242	0.124459	12.059	13	83.6	562
E9PCG9	BDH1	5.41284e-05	5.85336e-05	7.09662e-05	7.39108e-05	6.86144e-05	6.0313e-05	5.06544e-05	7.71212e-05	8.86716e-05	4.90079e-05	4.59859e-05	8.036e-05	8.18557e-05	6.12654e-05	6.72078e-05	8.18632e-05	9.60713e-05	7.88954e-05	8.24825e-05	8.9535e-05	6.65356e-05	0.000100079	8.70477e-05	6.25262e-05	4.80504e-05	9.68033e-05	14	12	1	1.21188	0.204946	0.240924	0.0257531	0.020692	0.124459	29.012	2	14.1	52
Q9Y2S2	CRYL1	0.000146376	0.000107842	0.000134669	8.8542e-05	0.000118305	0.000150157	0.000107195	0.00012199	0.000106337	0.000107285	0.000106	0.000233239	0.000106957	0.000232505	9.36751e-05	4.61262e-05	0.00012073	3.18578e-05	0.000151513	8.07004e-05	0.000151023	9.80327e-05	3.85304e-05	0.000111497	8.99567e-05	0.000111807	14	12	1	0.703129	0.340492	0.29763	0.0260569	0.0207598	0.125122	35.419	2	5.6	46
Q6VY07	PACS1	3.66692e-05	2.14615e-05	3.74731e-05	2.74176e-05	2.99734e-05	3.66523e-05	3.7114e-05	3.12575e-05	4.10269e-05	3.58918e-05	3.92436e-05	3.55742e-05	2.7123e-05	2.96708e-05	2.93252e-05	3.04759e-05	2.54183e-05	2.47442e-05	2.81902e-05	3.40085e-05	2.41384e-05	3.53152e-05	3.33489e-05	2.57478e-05	2.55808e-05	3.04936e-05	14	12	1	0.867186	0.167029	0.11649	0.0261371	0.0208277	0.125122	104.9	5	5.3	34
A0A087X1V9	IGKC	0.000419382	0.000292036	0.000395631	0.000214541	0.00133844	0.000309359	0.000992977	0.000258564	0.00138407	0.000313751	0.000886462	0.000346834	0.000865603	0.000283873	0.000823805	0.00199874	0.00143699	0.00138673	0.00058282	0.000968404	0.000554689	0.000705477	0.000742636	0.000979274	0.000615949	0.00107268	14	12	1	1.66792	0.698668	0.727525	0.0261449	0.0208955	0.125122	14.459	5	67.4	242
P13010	XRCC5	5.83296e-05	0.00020186	7.07949e-05	5.36905e-05	8.39089e-05	8.11725e-05	6.75044e-05	3.15532e-05	3.04764e-05	0.000290326	5.46395e-05	N,D	0.000162865	6.49701e-05	0.000107161	6.88608e-05	0.000203598	5.81966e-05	0.000259548	0.000389371	0.000544068	0.000366886	0.000154475	0.000151911	0.00011095	0.000145033	14	12	1	2.21501	0.790612	1.54881	0.0266464	0.0209634	0.127109	82.704	15	34.8	68
Q32Q12	NME1-NME2	0.0006368	0.000793295	0.000641968	0.000748362	0.000710712	0.000759919	0.000918104	0.000945436	0.000729469	0.000863994	0.00060868	0.000688808	0.000732924	0.000778625	0.00072397	0.000871562	0.000499186	0.000672146	0.000653878	0.000569351	0.000574664	0.000669119	0.000574209	0.000427415	0.000826645	0.000684605	10	7	1	0.856095	0.133865	0.168603	0.0267707	0.0210312	0.12729	32.642	9	36.6	249
P80404	ABAT	0.00150425	0.00146981	0.00114278	0.00148887	0.00121434	0.00198259	0.00121794	0.00139318	0.00112334	0.00158381	0.00107467	0.00144295	0.00143458	0.00182983	0.00151936	0.00174425	0.00147024	0.00162207	0.00156185	0.00136501	0.00141104	0.00192732	0.00179755	0.00151903	0.00193639	0.00170818	14	12	1	1.14787	0.184492	0.13454	0.0271911	0.0210991	0.128873	56.438	11	34	372
B7ZBJ4	CAB39L	N,D	2.39619e-05	N,D	2.60901e-05	3.45065e-05	1.23581e-05	3.29588e-05	5.47103e-05	N,D	3.11858e-05	N,D	4.37794e-05	2.75838e-05	4.37999e-05	N,D	2.79709e-05	1.63838e-05	3.15727e-05	2.00433e-05	1.83818e-05	2.00358e-05	2.26474e-05	2.39365e-05	2.43868e-05	1.95651e-05	2.67108e-05	14	12	1	0.691251	0.3624	0.138195	0.0272861	0.0211669	0.128909	22.957	4	23.3	30
Q00839	HNRNPU	0.000111272	0.000166922	7.65993e-05	9.04935e-05	0.000103389	0.000139243	0.000105184	0.000101237	8.8022e-05	0.000206108	0.000124954	0.0001221	9.54807e-05	0.000119472	0.000123277	0.000124248	0.000207636	9.43011e-05	0.000199451	0.000258534	0.000255769	0.000191415	0.000138439	0.000122105	0.000118392	0.000122575	14	12	1	1.38273	0.290573	0.482286	0.0277361	0.0212347	0.130617	90.583	7	10.3	112
Q93034	CUL5	0.000106995	0.000104226	0.000107377	9.48888e-05	0.000124254	0.000121706	8.0646e-05	8.7966e-05	8.62347e-05	6.87812e-05	0.000100189	0.000111738	9.62946e-05	7.05877e-05	7.63822e-05	7.89172e-05	7.12054e-05	6.31534e-05	9.91665e-05	0.000118868	7.18344e-05	8.14864e-05	8.44994e-05	7.36726e-05	7.75088e-05	9.34051e-05	12	10	1	0.848175	0.175827	0.15476	0.027847	0.0213026	0.130721	90.954	11	14.9	64
P17677	GAP43	0.000715315	0.000805082	0.00105547	0.00064919	0.000834747	0.000981879	0.0010022	0.000847131	0.000687227	0.000713555	0.000531728	0.000849239	0.000886799	0.000775052	0.00152852	0.00142207	0.00116458	0.00114954	0.000986161	0.00153308	0.00101725	0.000965055	0.000867677	0.000625838	0.00087609	0.000529053	14	12	1	1.30359	0.179334	0.399477	0.0283015	0.0213704	0.131931	24.802	12	64.3	354
E9PJK1	CD81	0.00107841	0.00140761	0.0012207	0.0014582	0.00135396	0.0015395	0.00156944	0.00141156	0.00123681	0.00168716	0.00131737	0.00148463	0.00102832	0.00166215	0.00120153	0.00147975	0.000858252	0.00230218	0.00176885	0.0013683	0.00165117	0.00247517	0.00252777	0.00177206	0.00177043	0.00211998	14	12	1	1.27698	0.143626	0.368903	0.0283851	0.0214383	0.131931	17.963	3	35.8	222
P61421	ATP6V0D1	0.000905279	0.000897452	0.000982267	0.000756778	0.000813896	0.000690615	0.000354564	0.000219295	0.000548748	0.000136214	0.000353077	0.000756052	0.000805236	0.00101512	0.000182841	0.000142792	0.000436956	0.000218658	0.000581743	0.000703726	0.000645554	0.000164851	0.000726854	0.000545245	0.00014944	0.000556402	14	12	1	0.638639	0.436819	0.353535	0.0285414	0.0215061	0.131931	40.329	8	36.8	143
Q9UPY8	MAPRE3	0.000647001	0.000647302	0.000561569	0.000626068	0.000612556	0.000728259	0.000554432	0.000637504	0.000580163	0.000704644	0.000631522	0.00066891	0.000582944	0.000573298	0.000604991	0.000655675	0.00060638	0.000488692	0.000635997	0.000542567	0.000613923	0.000557081	0.000622036	0.000479086	0.000519253	0.000566364	13	12	1	0.918292	0.0838136	0.0927788	0.0285424	0.0215739	0.131931	31.982	9	50.2	212
Q9ULP0	NDRG4	0.000416881	0.000259158	0.000204039	0.000379605	0.000182131	0.000171669	0.000360589	0.000217517	0.000341058	0.000166879	0.000179289	0.000246101	0.000238857	0.00020448	0.000204262	0.000187882	8.47091e-05	0.000174157	0.000193854	0.000153245	0.000159418	0.000423873	0.000135636	0.000120593	7.00812e-05	0.000188931	14	12	1	0.685512	0.33176	0.350719	0.0285521	0.0216418	0.131931	38.458	4	17	93
P37108	SRP14	8.54134e-05	9.27322e-05	6.53617e-05	8.70713e-05	6.69398e-05	7.83599e-05	9.77052e-05	6.50797e-05	9.42039e-05	8.20487e-05	5.8697e-05	9.1628e-05	9.80014e-05	6.33211e-05	9.03262e-05	9.80865e-05	0.000112903	0.00012312	8.16321e-05	0.000151372	0.000144843	0.000112593	7.49339e-05	7.77805e-05	8.93908e-05	6.38586e-05	14	12	1	1.2643	0.174362	0.344407	0.0287534	0.0217096	0.132446	14.57	5	62.5	31
Q13885	TUBB2A	N,D	0.000308494	0.000353347	0.000280909	0.000365915	0.000478828	0.000374788	0.000339742	0.000558161	0.000443777	0.000269491	0.000328526	0.000369551	0.000298632	0.000431623	0.000328576	0.000635479	0.000383907	0.000642637	0.000443694	0.000373592	0.000523915	0.00043562	0.000467561	0.000285459	0.000640224	14	11	1	1.27004	0.225882	0.331743	0.0290156	0.0217775	0.133237	49.906	8	38	182
Q8NHG7	SVIP	2.34026e-05	2.0928e-05	2.27531e-05	2.84571e-05	N,D	2.39884e-05	2.06057e-05	N,D	N,D	N,D	1.50544e-05	2.01442e-05	N,D	2.17765e-05	4.44843e-05	3.03862e-05	2.74967e-05	2.84097e-05	N,D	2.73998e-05	N,D	N,D	2.28722e-05	2.55033e-05	N,D	N,D	14	12	1	1.3473	0.163774	0.320068	0.0294871	0.0218453	0.134981	8.4426	1	20.8	28
P17252	PRKCA	0.000126919	0.000172311	0.000109173	9.24535e-05	0.000108237	0.000132039	7.48049e-05	7.97716e-05	0.000140798	0.000121651	0.000172566	0.000166669	0.000114332	0.000103749	7.99011e-05	6.87103e-05	8.96554e-05	6.03509e-05	0.000113136	0.000138984	0.000103311	7.75828e-05	0.000114228	0.000111017	7.66721e-05	0.000128978	13	12	1	0.790616	0.259928	0.203781	0.0305017	0.0219132	0.138558	76.749	6	12.1	93
H7C1U8	APOO	3.44042e-05	3.89403e-05	3.85523e-05	3.39512e-05	3.69723e-05	4.03084e-05	3.45428e-05	5.61336e-05	3.12819e-05	4.06356e-05	4.14754e-05	2.71665e-05	4.17534e-05	N,D	3.67004e-05	4.28908e-05	3.23159e-05	3.63762e-05	3.18275e-05	2.88437e-05	3.03536e-05	3.66202e-05	3.04103e-05	1.37752e-05	1.61029e-05	N,D	14	12	1	0.800912	0.18106	0.228248	0.0305483	0.021981	0.138558	20.08	2	14	29
F8W8M4	ABLIM1	0.000192232	0.000198998	0.00022248	0.000188489	0.000220825	0.000206335	0.000168397	0.000149259	0.000182824	0.000173448	0.000152146	0.00025518	0.000177211	0.00014762	0.00014656	0.000108149	0.000174131	0.000126761	0.000151761	0.000201541	0.000176178	0.000209594	0.000149141	0.000156963	0.000139058	0.000187675	14	12	1	0.853278	0.16413	0.160293	0.0305505	0.0220488	0.138558	81.104	6	11.4	75
Q7Z4V5	HDGFL2	4.4397e-05	4.88156e-05	4.42797e-05	4.94658e-05	5.74186e-05	4.73898e-05	6.33322e-05	5.21843e-05	4.70586e-05	5.65503e-05	4.42402e-05	5.50271e-05	4.20755e-05	3.25428e-05	4.28853e-05	4.97957e-05	3.90677e-05	5.05206e-05	3.87528e-05	3.85449e-05	3.77391e-05	4.11421e-05	4.70381e-05	3.14031e-05	5.03439e-05	4.57813e-05	14	12	1	0.874031	0.157465	0.123124	0.0313929	0.0221167	0.14194	74.316	5	9.4	43
Q7Z3B1	NEGR1	0.000296804	0.000151144	0.000235231	0.000147668	0.000233847	0.000139394	7.2064e-05	5.55146e-05	0.000169767	4.208e-05	0.000110323	0.000195872	0.000199583	0.000192679	3.1961e-05	4.79754e-05	0.000160642	5.85865e-05	0.000133545	0.000166169	0.00010418	8.00589e-05	0.000158211	0.000113505	7.51422e-05	0.000138177	14	12	1	0.659916	0.456658	0.291111	0.0314887	0.0221845	0.14194	38.719	3	12.1	41
A0A0A0MSQ0	PLS3	7.66403e-05	0.000134077	0.000105296	0.000126989	9.35342e-05	8.79034e-05	0.000101136	0.000112696	0.000121879	0.000131668	0.000112718	7.44512e-05	0.000114048	0.000107264	7.9742e-05	9.07215e-05	6.81553e-05	0.000109096	8.31523e-05	6.83065e-05	9.48457e-05	9.62661e-05	8.33652e-05	0.000101517	0.000133063	7.71839e-05	11	8	1	0.844042	0.176324	0.171619	0.031894	0.0222524	0.142919	69.334	7	12.2	66
P12277	CKB	0.00913484	0.0120289	0.0084979	0.0074017	0.00954646	0.00961617	0.00656884	0.00626477	0.0102084	0.00800161	0.0087464	0.0115064	0.0102779	0.0102867	0.00767031	0.00668553	0.0130073	0.00721177	0.0169033	0.0181507	0.0173614	0.0132151	0.0128192	0.0138117	0.0071335	0.0125108	14	12	1	1.3342	0.186502	0.45475	0.0318999	0.0223202	0.142919	42.644	11	67.5	1759
Q8NFZ3	NLGN4Y	2.48743e-05	2.45779e-05	2.29801e-05	2.24685e-05	2.37283e-05	2.48946e-05	2.27589e-05	2.36264e-05	2.04323e-05	2.44853e-05	2.34421e-05	2.48932e-05	2.54277e-05	2.24727e-05	2.38332e-05	2.49962e-05	2.16231e-05	1.90582e-05	N,D	2.41199e-05	2.19881e-05	2.08437e-05	1.91543e-05	1.16145e-05	1.42859e-05	N,D	14	12	1	0.852179	0.0571473	0.182851	0.0324431	0.0223881	0.144899	92.019	2	2.6	25
P28066	PSMA5	0.000129454	0.000172682	0.000116733	0.000156179	0.000151286	0.000137285	0.000135538	0.000157733	0.00015893	0.000151042	0.000158217	0.000136483	0.000116032	0.000161103	0.000123691	0.000144103	0.000106122	0.000137011	0.000111861	0.000111451	0.000113119	0.00015575	0.000145628	0.000120978	0.000149954	0.000141793	9	9	1	0.893562	0.118231	0.119693	0.0325383	0.0224559	0.144899	26.411	5	34.4	60
Q13509	TUBB3	0.000305516	0.000389195	0.000435916	0.000386903	0.000464221	0.000475722	0.000436395	0.000353561	0.00045049	0.000468704	0.000508029	0.000389667	0.000555951	0.000363217	0.0004308	0.000318389	0.000577807	0.000416181	0.000621931	0.000750207	0.000486734	0.000574092	0.000572625	0.000525817	0.000350582	0.00064964	10	10	1	1.22347	0.156366	0.297932	0.0327212	0.0225237	0.145274	50.432	8	37.6	216
P50213	IDH3A	0.000387178	0.000532456	0.000401598	0.000673068	0.000269386	0.000253574	0.000420725	0.000278112	0.000345418	0.000309324	0.000483419	0.000353948	0.00031703	0.000213882	0.000460751	0.000357978	0.000599163	0.000388479	0.000444024	0.000439079	0.000490505	0.000455558	0.000430077	0.000514539	0.000396967	0.00059314	13	12	1	1.24041	0.330256	0.200444	0.032896	0.0225916	0.145539	39.591	5	25.7	104
P42262	GRIA2	7.41758e-05	6.81715e-05	5.77272e-05	6.70943e-05	6.38731e-05	8.34865e-05	6.10127e-05	5.7474e-05	5.10836e-05	5.42905e-05	7.01375e-05	4.68509e-05	7.23234e-05	6.84083e-05	6.25753e-05	5.16825e-05	4.51447e-05	4.74007e-05	6.55101e-05	7.16636e-05	4.12131e-05	6.6171e-05	5.4618e-05	4.94617e-05	6.04441e-05	4.69223e-05	10	9	1	0.862925	0.155188	0.152735	0.0330626	0.0226594	0.145539	98.82	8	13.7	59
Q5T1B5	INPP5A	0.00032114	0.000252968	0.000279028	0.000308532	0.000293848	0.000236921	0.000190936	0.000208665	0.000181293	0.00018839	0.000183018	0.000146537	0.00038416	0.000328836	0.00029232	0.000295151	0.00028952	0.000169353	0.000348533	0.000297941	0.00029329	0.000343977	0.000388585	0.000448627	0.000281451	0.000291644	14	12	1	1.24528	0.281517	0.27018	0.0330772	0.0227273	0.145539	44.89	8	33.3	147
Q9UPA5	BSN	0.000179797	0.000185601	0.000199243	0.000131709	0.00015606	0.000191942	0.000183378	0.000187634	0.000151484	0.000167976	0.000150044	0.000164436	0.000198787	0.000195221	0.000167537	0.000190895	0.000153633	0.00017452	0.000134684	0.000135029	0.00015302	0.000165386	0.000169986	0.000152334	0.000151722	0.000145516	14	12	1	0.904499	0.120831	0.0944118	0.0332441	0.0227951	0.145839	416.46	14	5.7	114
P61019	RAB2A	0.000365371	0.00032037	0.000351291	0.000338393	0.000385904	0.000380401	0.000363587	0.000418646	0.000312213	0.000346279	0.000252543	0.000339921	0.000356728	0.000395785	0.000375699	0.000422425	0.000328506	0.000370782	0.000357153	0.000388104	0.000373995	0.000436524	0.000408553	0.000342267	0.00045746	0.000381307	14	12	1	1.09927	0.115519	0.108508	0.0334763	0.022863	0.145903	23.545	7	32.5	79
H0YAP0	ZC2HC1A	2.5223e-05	2.66204e-05	2.71468e-05	2.58401e-05	2.74068e-05	2.70088e-05	2.71862e-05	2.63235e-05	2.38972e-05	2.79519e-05	2.53766e-05	2.44013e-05	2.54566e-05	2.40109e-05	2.64089e-05	2.83292e-05	2.48132e-05	6.89279e-06	2.21523e-05	2.08117e-05	2.40247e-05	2.55324e-05	2.39583e-05	1.89963e-05	2.34679e-05	1.96235e-05	14	12	1	0.849745	0.0503543	0.212094	0.0336093	0.0229308	0.145903	20.764	3	15.2	21
O14672	ADAM10	6.14066e-05	8.98907e-05	8.58499e-05	9.48189e-05	5.66541e-05	7.27062e-05	7.37923e-05	0.000111126	0.000105615	9.10442e-05	7.73189e-05	0.000107341	7.56316e-05	7.53285e-05	6.4199e-05	7.21859e-05	6.66419e-05	0.000125306	7.44186e-05	5.96166e-05	5.40384e-05	4.89038e-05	5.08705e-05	5.93404e-05	7.42188e-05	6.105e-05	14	12	1	0.802633	0.198561	0.238717	0.0336501	0.0229986	0.145903	84.141	7	16	57
Q99447	PCYT2	4.58723e-05	4.75894e-05	4.59185e-05	N,D	N,D	N,D	N,D	3.45657e-05	4.79335e-05	5.68036e-05	4.33978e-05	3.56956e-05	5.15111e-05	N,D	4.97256e-05	4.59005e-05	3.4212e-05	3.07416e-05	4.40006e-05	4.24299e-05	4.3343e-05	3.26624e-05	4.32877e-05	2.49765e-05	3.18792e-05	3.42603e-05	14	7	1	0.838199	0.154437	0.16621	0.0336548	0.0230665	0.145903	43.835	5	20.6	24
O00231	PSMD11	0.000167092	0.000198938	0.000127823	8.54664e-05	0.000169769	8.37914e-05	0.000136038	0.000143721	6.76803e-05	0.000120486	8.34093e-05	0.000136347	0.000116615	9.4061e-05	0.00011828	0.000182158	0.000154775	0.000205076	0.000167723	0.000125115	0.000137435	0.000180197	9.74249e-05	0.000312659	0.000175673	0.000146275	14	12	1	1.34966	0.310382	0.446719	0.0341689	0.0231343	0.147419	47.463	4	17.3	55
Q6PCE3	PGM2L1	1.76014e-05	2.4292e-05	2.27708e-05	1.70888e-05	2.3866e-05	2.29765e-05	N,D	2.56759e-05	2.63673e-05	N,D	2.0309e-05	2.19192e-05	N,D	2.41786e-05	1.96409e-05	1.90649e-05	2.07592e-05	1.93949e-05	1.58124e-05	1.05944e-05	1.4678e-05	2.09552e-05	N,D	N,D	2.16537e-05	2.5282e-05	14	11	1	0.83636	0.134786	0.183598	0.0342431	0.0232022	0.147419	70.441	3	7.4	20
Q5T0I0	GSN	6.75186e-05	9.51728e-05	6.65665e-05	0.000123572	7.67316e-05	6.86996e-05	7.02368e-05	7.33156e-05	8.68064e-05	7.08546e-05	6.08265e-05	8.2937e-05	6.87693e-05	8.18695e-05	6.43005e-05	9.33231e-05	5.64367e-05	7.22253e-05	6.67129e-05	8.6374e-05	5.80622e-05	5.57822e-05	4.77536e-05	4.94096e-05	7.21473e-05	5.60605e-05	14	12	1	0.830397	0.204853	0.180687	0.0344179	0.02327	0.147419	28.953	4	23.1	33
E5RHG8	ELOC	N,D	4.06089e-05	6.03282e-05	5.48816e-05	5.30848e-05	4.65036e-05	3.45003e-05	5.24386e-05	6.35514e-05	3.97794e-05	5.58796e-05	4.34843e-05	6.14913e-05	4.96922e-05	4.65194e-05	4.15393e-05	6.50116e-05	N,D	6.0041e-05	7.22819e-05	6.49526e-05	9.03679e-05	5.77999e-05	7.09368e-05	4.74899e-05	6.10964e-05	14	12	1	1.2211	0.179108	0.272909	0.0345591	0.0233379	0.147419	9.9601	3	58.4	43
Q9Y3F4	STRAP	6.07575e-05	7.23015e-05	6.30491e-05	6.64316e-05	6.72788e-05	6.84574e-05	6.26477e-05	6.32419e-05	6.53993e-05	8.00976e-05	6.46078e-05	6.79524e-05	8.42914e-05	6.26066e-05	7.68869e-05	6.05061e-05	7.45332e-05	7.64586e-05	7.36905e-05	6.73865e-05	7.86011e-05	8.32958e-05	7.89643e-05	6.3879e-05	7.22448e-05	7.90836e-05	14	12	1	1.0885	0.100915	0.0998109	0.0346606	0.0234057	0.147419	38.438	4	16.3	69
F8VY04	AK2	N,D	7.67463e-05	N,D	N,D	8.68269e-05	7.33702e-05	8.28862e-05	9.34602e-05	6.85956e-05	8.2337e-05	5.4297e-05	7.59494e-05	7.20219e-05	8.93339e-05	7.44019e-05	7.2539e-05	6.72613e-05	6.96272e-05	8.12011e-05	6.45422e-05	6.99607e-05	6.30567e-05	8.21236e-05	6.44114e-05	5.3883e-05	5.86098e-05	13	12	1	0.880028	0.14085	0.107988	0.0346919	0.0234735	0.147419	21.226	2	20.5	11
B3KRD8	SEC14L2	5.48956e-05	6.87623e-05	4.33632e-05	6.23859e-05	4.95542e-05	5.30521e-05	3.84547e-05	6.92115e-05	5.70779e-05	6.5971e-05	6.83642e-05	8.08661e-05	6.20066e-05	6.70423e-05	4.88617e-05	5.75369e-05	5.12596e-05	4.46493e-05	6.75953e-05	4.5793e-05	7.05939e-05	4.40912e-05	5.20216e-05	4.53484e-05	4.03899e-05	1.54654e-05	14	12	1	0.809593	0.190073	0.233429	0.0347045	0.0235414	0.147419	37.455	4	12.2	58
A0A0C4DFS8	NAMPT	1.0434e-05	1.55844e-05	1.50135e-05	9.49447e-06	1.30037e-05	9.39191e-06	1.0115e-05	N,D	1.32776e-05	1.0889e-05	1.20385e-05	1.29701e-05	1.41667e-05	1.13882e-05	1.26796e-05	1.12721e-05	1.74519e-05	1.01396e-05	1.50285e-05	1.50717e-05	1.43804e-05	1.63648e-05	1.41688e-05	1.39234e-05	1.4691e-05	1.25894e-05	14	12	1	1.15196	0.169305	0.169314	0.0349704	0.0236092	0.148122	41.864	3	10.6	8
P27695	APEX1	0.000108572	0.000118614	8.83709e-05	6.14297e-05	0.000107059	0.000125952	0.000115831	7.21189e-05	9.72356e-05	6.81929e-05	N,D	8.68617e-05	N,D	9.08098e-05	0.000146906	0.000175262	0.000100977	0.000161346	N,D	0.000107759	0.000149986	9.08238e-05	9.02579e-05	0.000114803	0.000104238	8.70181e-05	10	10	1	1.27096	0.21925	0.332388	0.0352827	0.0236771	0.149016	35.554	6	29.9	28
P49588	AARS	0.000333448	0.000414462	0.000264867	0.000216921	0.000296947	0.000292062	0.000269404	0.000174926	0.000269711	0.00032473	0.000258315	0.000241094	0.000310413	0.000255093	0.000339604	0.000230813	0.000332275	0.000272586	0.000494231	0.000476993	0.000388559	0.000353095	0.000302943	0.000422119	0.000244931	0.00029309	13	12	1	1.23473	0.203757	0.305417	0.03559	0.0237449	0.149885	106.81	20	34.5	197
Q9H993	ARMT1	3.84564e-05	3.78654e-05	3.99713e-05	4.50622e-05	3.1184e-05	4.32664e-05	3.00255e-05	2.5836e-05	3.27776e-05	4.50795e-05	4.91485e-05	3.75727e-05	2.7691e-05	2.29152e-05	2.28433e-05	3.00418e-05	3.57955e-05	2.08408e-05	3.28089e-05	2.29538e-05	2.35916e-05	2.69457e-05	3.85417e-05	2.94795e-05	4.06715e-05	3.36298e-05	14	12	1	0.824373	0.22074	0.181821	0.0358136	0.0238128	0.150316	51.172	4	12.2	24
P30622	CLIP1	4.2014e-05	4.34741e-05	3.92833e-05	3.57154e-05	3.88283e-05	4.78116e-05	5.2179e-05	3.95016e-05	4.15986e-05	4.16345e-05	3.21092e-05	4.10838e-05	4.18764e-05	4.24999e-05	4.45227e-05	5.02616e-05	3.57488e-05	3.27399e-05	3.87266e-05	2.89909e-05	3.44464e-05	3.26282e-05	3.64912e-05	2.89608e-05	4.16003e-05	2.99641e-05	14	12	1	0.875753	0.115439	0.158534	0.0358965	0.0238806	0.150316	162.24	11	8.7	48
A0AVT1	UBA6	N,D	1.7501e-05	N,D	1.313e-05	1.454e-05	N,D	N,D	1.4979e-05	1.2973e-05	2.41871e-05	1.80659e-05	1.98119e-05	1.47071e-05	1.39361e-05	1.34152e-05	N,D	2.03096e-05	N,D	2.22501e-05	2.27358e-05	3.56956e-05	2.16171e-05	1.62646e-05	2.15851e-05	N,D	2.2618e-05	14	10	1	1.33261	0.216395	0.372579	0.036128	0.0239484	0.150858	117.97	4	6.3	11
P12074	COX6A1	0.000188056	4.38394e-05	8.87963e-05	0.000123536	0.000137434	0.000125274	2.70218e-05	N,D	2.10075e-05	N,D	1.82242e-05	7.70311e-05	2.78131e-05	8.73167e-05	N,D	N,D	3.27308e-05	N,D	2.058e-05	1.01727e-05	5.89112e-05	N,D	6.33745e-05	3.76678e-05	N,D	5.63471e-05	13	12	1	0.496846	0.682829	0.253554	0.0362698	0.0240163	0.151022	12.155	1	19.3	55
P60520	GABARAPL2	0.000213501	0.000216471	0.000205701	0.000246272	0.000234032	0.000257025	0.000240215	0.00027836	0.000225306	0.000218536	0.00014968	0.000228843	0.000226479	0.000219623	0.000220002	0.000219816	0.00020976	0.000208045	0.000244005	0.000199164	0.000182925	0.000209278	0.000183997	0.000190257	0.00020427	0.000188273	14	12	1	0.908139	0.128694	0.0787594	0.0364694	0.0240841	0.151425	13.667	5	51.3	117
P38606	ATP6V1A	0.00107136	0.000909774	0.00108122	0.00101387	0.00104563	0.00096669	0.00094854	0.00122758	0.0010174	0.000982546	0.00109613	0.000933084	0.00105745	0.00104527	0.001048	0.00112348	0.000934272	0.000943764	0.000954884	0.000752982	0.000949033	0.000958387	0.00107598	0.000755221	0.000922556	0.000874057	14	12	1	0.915131	0.0791407	0.109026	0.0368916	0.024152	0.152748	68.303	12	40.2	439
F5H0U5	GLTP	5.22063e-05	4.54249e-05	7.02924e-05	0.000151263	6.18356e-05	6.0125e-05	7.50963e-05	0.000117723	7.29296e-05	8.43347e-05	9.28335e-05	7.90209e-05	8.63759e-05	6.89772e-05	4.24876e-05	7.2811e-05	5.74768e-05	0.000100538	5.14878e-05	5.97041e-05	7.475e-05	4.12561e-05	4.14323e-05	4.84849e-05	8.09234e-05	4.58059e-05	12	12	1	0.748083	0.342084	0.235027	0.037113	0.0242198	0.153234	21.659	6	34.2	52
A0A087WXS7	ASNA1	8.70349e-05	0.000135604	8.13959e-05	8.63555e-05	9.35788e-05	0.000131044	0.00010358	0.000111933	9.69324e-05	0.000142743	0.000165479	0.00012717	9.10278e-05	0.000120764	0.000118831	0.000113942	0.000142417	0.000122329	0.000146636	0.00014447	0.000151949	0.000131142	0.000126362	0.000109894	0.000105275	0.000192575	14	12	1	1.18977	0.224969	0.213353	0.0374179	0.0242877	0.154061	37.119	5	27.5	78
E9PNW4	CD59	0.00151572	0.00103843	0.00117579	0.000837889	0.000971125	0.00110476	0.000588517	0.000880102	0.00116414	0.000410054	0.000754048	0.00130979	0.00110611	0.00139886	0.000484942	0.000452001	0.000970208	0.000502973	0.000902639	0.00110972	0.00100818	0.00039518	0.000884449	0.00102581	0.000317249	0.00103428	14	11	1	0.743738	0.300519	0.292449	0.0379225	0.0243555	0.155335	11.985	2	29.6	99
F5H5G1	LSAMP	0.000287615	0.000231801	0.000275719	0.000221878	0.000236057	0.000230221	0.00010881	7.50457e-05	0.000276222	5.8781e-05	0.000128105	0.0002397	0.00023828	0.000220516	6.43224e-05	6.79897e-05	0.000168489	0.000127945	0.000198415	0.000231635	0.000182456	4.93939e-05	0.000186045	0.000203228	5.45871e-05	0.000157182	12	12	1	0.697705	0.376836	0.32484	0.0379379	0.0244233	0.155335	31.741	6	28.1	197
Q9UBS5	GABBR1	4.16206e-05	3.48013e-05	3.05181e-05	4.82496e-05	4.46106e-05	2.32575e-05	4.79333e-05	N,D	N,D	3.76594e-05	N,D	5.71761e-05	N,D	N,D	4.05156e-05	4.86902e-05	5.04766e-05	4.25837e-05	4.29143e-05	N,D	5.95646e-05	8.29254e-05	5.93809e-05	6.24768e-05	4.16734e-05	4.30764e-05	14	12	1	1.28439	0.253418	0.318878	0.039339	0.0244912	0.160347	108.32	3	6.2	32
P13804	ETFA	0.000959458	0.000837802	0.000841825	0.000835316	0.000828827	0.000828168	0.000794127	0.000794759	0.00107477	0.000716845	0.0008202	0.000939678	0.000866891	0.000969687	0.00077301	0.000871996	0.000728328	0.000753048	0.000942449	0.000740253	0.00073947	0.000604837	0.00089135	0.00076477	0.000869429	0.00075609	14	12	1	0.909086	0.105485	0.106275	0.0394237	0.024559	0.160347	35.079	13	61	286
P15121	AKR1B1	0.00168916	0.00193089	0.00158241	0.00173676	0.00174534	0.00206016	0.00197512	0.00207311	0.00161824	0.00167385	0.00158557	0.00180685	0.00168887	0.00188801	0.00214191	0.00272118	0.0017664	0.00227176	0.0022765	0.00138139	0.00165604	0.00201924	0.00224143	0.00179539	0.00228383	0.00196543	14	12	1	1.14181	0.0943019	0.199761	0.0394885	0.0246269	0.160347	35.853	12	59.5	391
P60201	PLP1	0.00960244	0.0172222	0.0164231	0.0304926	0.0115905	0.010163	0.0204236	0.0203309	0.0146873	0.0147862	0.0170871	0.00864626	0.0165567	0.0141134	0.00759927	0.0138674	0.0100863	0.0192472	0.00922792	0.00684905	0.0179399	0.00831476	0.00963614	0.013706	0.0147514	0.00938937	8	7	1	0.73855	0.352464	0.257809	0.0397065	0.0246947	0.16079	30.077	4	20.2	622
E7EMR3	ADGRL3	1.79429e-05	2.2162e-05	N,D	1.82536e-05	1.56116e-05	1.94042e-05	1.92876e-05	N,D	N,D	1.80181e-05	N,D	N,D	N,D	1.52314e-05	1.64048e-05	1.58836e-05	1.71384e-05	N,D	1.62947e-05	1.47634e-05	1.60365e-05	N,D	1.71301e-05	N,D	N,D	N,D	14	12	1	0.890181	0.120714	0.0446445	0.0400768	0.0247626	0.161844	138.13	4	3.7	16
P62158	CALM1	0.0032884	0.00378981	0.00390548	0.00365122	0.00372697	0.00384732	0.00434472	0.00437329	0.00359075	0.00423858	0.00306398	0.00366414	0.003704	0.00406091	0.0047131	0.00450323	0.00341361	0.00463437	0.00390731	0.00454462	0.00385939	0.00410965	0.00447132	0.00354368	0.00463715	0.00370825	14	12	1	1.09647	0.0978715	0.123259	0.0404469	0.0248304	0.162492	16.837	5	32.9	395
Q15121	PEA15	0.00247136	0.00274426	0.00200271	0.00254601	0.0020714	0.00198473	0.00202479	0.00185124	0.0020473	0.00195455	0.00168691	0.00232377	0.00164028	0.00193327	0.00309133	0.00239151	0.00234377	0.00243934	0.00279991	0.00292606	0.00250583	0.00231956	0.00158367	0.00180019	0.00302735	0.00209844	14	11	1	1.16843	0.152682	0.224461	0.0404576	0.0248982	0.162492	15.04	5	73.8	265
Q03252	LMNB2	0.00148472	0.00114579	0.00113019	0.00146622	0.00146601	0.00138399	0.00147406	0.00113826	0.0013675	0.00116426	0.00103426	0.00184051	0.00126955	0.00159344	0.00151708	0.00152767	0.00153364	0.0013363	0.00132468	0.00214734	0.001624	0.00145233	0.00145207	0.00159691	0.00145844	0.00147817	14	12	1	1.13527	0.163475	0.156418	0.0417294	0.0249661	0.167144	67.688	14	39.8	385
Q16798	ME3	4.39418e-05	5.30199e-05	5.42754e-05	7.88289e-05	5.28885e-05	N,D	7.82219e-05	7.9708e-05	4.88863e-05	6.02749e-05	2.52899e-05	3.74975e-05	N,D	3.55192e-05	5.72325e-05	6.25029e-05	3.27775e-05	3.7452e-05	2.99608e-05	3.76551e-05	3.03709e-05	4.52908e-05	2.81029e-05	3.08625e-05	3.51313e-05	5.81131e-05	14	12	1	0.748748	0.328785	0.227596	0.0419398	0.0250339	0.167532	67.068	5	14.7	49
G3V1N2	HBA2	0.000175896	8.24233e-05	7.31961e-05	2.85019e-05	8.32843e-05	8.73563e-05	7.15549e-05	9.00139e-05	6.15649e-05	5.51263e-05	7.09661e-05	7.59494e-05	3.19255e-05	3.55577e-05	6.4764e-05	5.01979e-05	3.30785e-05	0.0001028	4.3025e-05	2.17992e-05	1.57594e-05	3.18703e-05	3.03678e-05	5.07789e-05	3.44165e-05	8.47199e-05	14	12	1	0.642525	0.49199	0.353909	0.0424106	0.0251018	0.168955	11.948	11	100	60
Q8TAQ2	SMARCC2	2.24978e-05	N,D	N,D	2.2112e-05	1.7896e-05	1.69176e-05	N,D	N,D	N,D	1.50448e-05	1.90658e-05	N,D	2.17149e-05	1.53405e-05	1.74402e-05	1.82192e-05	1.45154e-05	N,D	1.57917e-05	1.75423e-05	1.6335e-05	N,D	1.1556e-05	1.56911e-05	N,D	N,D	14	12	1	0.843957	0.160176	0.112656	0.0427685	0.0251696	0.169533	132.88	4	4.7	18
O15075	DCLK1	5.88101e-05	6.29161e-05	5.48578e-05	7.18222e-05	7.72045e-05	5.90934e-05	4.86886e-05	4.13782e-05	7.038e-05	6.60758e-05	5.94759e-05	5.73756e-05	6.08121e-05	5.76156e-05	4.64508e-05	3.84428e-05	7.245e-05	5.00849e-05	5.00347e-05	5.84765e-05	5.57826e-05	6.07629e-05	4.47726e-05	5.94858e-05	4.80693e-05	4.84671e-05	14	11	1	0.872796	0.152327	0.149796	0.0427858	0.0252374	0.169533	82.223	4	6.8	55
P39748	FEN1	N,D	N,D	N,D	N,D	N,D	2.65352e-05	2.65919e-05	2.42468e-05	2.68749e-05	4.11452e-05	N,D	2.74184e-05	2.47924e-05	1.97934e-05	2.41439e-05	3.45708e-05	3.98975e-05	2.29822e-05	3.77131e-05	5.12766e-05	3.3842e-05	4.8277e-05	3.27437e-05	2.90706e-05	2.87463e-05	2.98713e-05	14	12	1	1.26691	0.226333	0.321206	0.04293	0.0253053	0.169648	42.592	3	12.9	13
P49902	NT5C2	N,D	3.15441e-05	3.38243e-05	N,D	N,D	3.30332e-05	3.2212e-05	2.79328e-05	2.84884e-05	3.49162e-05	2.66726e-05	2.71656e-05	N,D	2.53628e-05	2.51752e-05	3.03775e-05	2.73205e-05	2.78207e-05	N,D	2.01454e-05	N,D	2.17134e-05	2.4199e-05	N,D	N,D	3.20794e-05	14	12	1	0.866801	0.111955	0.136144	0.0432983	0.0253731	0.170646	64.969	3	7.8	11
Q9Y3D6	FIS1	0.000179032	0.000197008	0.000308208	0.000248613	0.000165816	0.000180022	0.000233927	0.000151752	0.00016008	0.000187488	0.000128879	0.000146719	0.000153494	0.000120846	0.000154852	0.000189277	0.000145192	0.000175125	9.90792e-05	0.000165904	0.000139708	0.00011512	0.000125502	0.000170607	0.000180436	0.000127158	14	12	1	0.814226	0.277792	0.155003	0.044032	0.025441	0.172637	16.937	4	34.9	71
O00499	BIN1	0.000742095	0.000872244	0.000847078	0.000879352	0.000811367	0.000763338	0.000808185	0.000845832	0.000650239	0.00096388	0.000587992	0.000580379	0.000636841	0.000734871	0.000691688	0.000771519	0.000784744	0.00079288	0.000685184	0.000551013	0.000640834	0.000611675	0.000551271	0.000595242	0.000831519	0.000605259	14	12	1	0.882622	0.1527	0.128884	0.0440377	0.0255088	0.172637	64.699	11	33.1	245
P30049	ATP5F1D	3.95524e-05	N,D	N,D	6.52154e-05	0.000104025	5.66512e-05	2.40181e-05	8.19577e-05	N,D	7.06828e-05	N,D	N,D	N,D	N,D	0.000141527	0.000125365	N,D	0.000125029	N,D	N,D	3.62856e-05	N,D	7.80055e-05	0.000121235	0.000134544	5.41663e-05	14	12	1	1.61532	0.419705	0.634748	0.0445515	0.0255767	0.174188	17.49	2	38.1	32
J3KQA0	SYT1	0.00229783	0.00223639	0.00291705	0.00192481	0.00272063	0.00206028	0.00217578	0.00256417	0.00220628	0.00272827	0.00215829	0.00194322	0.00244162	0.002244	0.0020811	0.00236312	0.00210584	0.00238176	0.00185869	0.00164326	0.00179278	0.00228631	0.00231579	0.00187096	0.00231032	0.00218379	14	12	1	0.901101	0.130153	0.107901	0.0447245	0.0256445	0.174307	47.26	16	46.3	729
Q01658	DR1	6.24604e-05	N,D	N,D	4.31973e-05	3.52947e-05	N,D	4.28532e-05	4.4363e-05	5.00153e-05	8.4888e-05	3.82576e-05	N,D	N,D	3.21443e-05	4.1215e-05	0.000100312	4.82504e-05	7.24915e-05	4.84475e-05	9.30641e-05	4.67163e-05	4.36667e-05	6.43051e-05	5.65743e-05	9.51449e-05	8.33606e-05	14	12	1	1.373	0.339911	0.455844	0.0448214	0.0257123	0.174307	19.443	3	38.6	38
P20073	ANXA7	0.000261029	0.000213256	0.000195511	0.00027993	0.000262566	0.000255181	0.000207225	0.00026059	0.000238862	0.000226492	0.000187816	0.000260461	0.000262465	0.000306052	0.000229734	0.000247314	0.000243954	0.000312338	0.00025423	0.000266503	0.000514106	0.000272944	0.000377017	0.000249787	0.000312646	0.000298194	14	12	1	1.22174	0.138814	0.325338	0.0449367	0.0257802	0.174307	52.739	3	14.8	103
P62805	HIST1H4A	0.00190433	0.00194105	0.00257818	0.0023614	0.00162431	0.00194709	0.00285292	0.00196251	0.00215422	0.00291386	0.00256683	0.00124504	0.00157713	0.00374018	0.0019633	0.0020963	0.00215416	0.00154969	0.00197302	0.00240692	0.00137872	0.000778677	0.00137217	0.00088732	0.00240276	0.00197477	14	12	1	0.778712	0.290209	0.244255	0.0453703	0.025848	0.175527	11.367	2	29.1	229
Q16531	DDB1	0.000261622	0.000226385	0.000192142	0.000214214	0.00023587	0.000239964	0.000282647	0.000210241	0.000183407	0.000214602	0.000225275	0.000237578	0.00016663	0.000226887	0.000221294	0.000235206	0.000195932	0.000258878	0.000174468	0.000185392	0.000202923	0.00019641	0.000171663	0.000167344	0.000208373	0.00015219	14	12	1	0.886966	0.135033	0.136841	0.0455601	0.0259159	0.1758	126.97	11	10.7	142
R4GN43	NDUFA6	0.000468165	0.000263781	0.000462354	0.000312279	0.000211521	0.000180785	0.000191134	0.000201234	0.000266151	0.000171325	0.000254556	0.000201627	0.000319518	0.000339362	0.000184185	0.000219214	0.000254668	0.000204702	0.000245371	0.000244843	0.000264358	0.000187523	0.000227726	0.000144645	0.000191622	0.000206659	14	12	1	0.78172	0.352927	0.127015	0.0458238	0.0259837	0.176356	8.5099	3	43.7	59
Q9Y3I0	RTCB	0.000220071	0.00024847	0.000221998	0.000242635	0.000297117	0.000268714	0.000248045	0.000158916	0.000201609	0.000303296	0.000215075	0.000235724	0.000337786	0.000197222	0.000229177	0.000248084	0.000369145	0.000200799	0.000304413	0.000408675	0.000356841	0.000419884	0.000304725	0.000246946	0.000265949	0.000208531	14	12	1	1.22385	0.194476	0.314427	0.0464656	0.0260516	0.17836	55.21	9	30.5	128
M0R1V7	UBA52	0.000782196	0.000845433	0.000518114	0.000626012	0.000648398	0.000748463	0.000721828	0.000512861	0.000488344	0.0005298	0.000430222	0.000516086	0.000462707	0.000502254	0.000793032	0.000921598	0.000751584	0.000788631	0.000990646	0.000707648	0.000605	0.000715848	0.00057995	0.000505209	0.000665936	0.000525804	13	12	1	1.19721	0.222979	0.250255	0.0466866	0.0261194	0.17837	7.1321	3	73	191
P04271	S100B	0.00503685	0.00454278	0.00622696	0.00928421	0.0046196	0.00638865	0.00693995	0.00701152	0.003123	0.00549777	0.00620888	0.00428076	0.0108924	0.0100662	0.00655676	0.0108334	0.00688039	0.00822627	0.0078021	0.00798769	0.0062414	0.00868518	0.00603312	0.00822341	0.00955429	0.00870509	14	12	1	1.23929	0.353138	0.218909	0.0467553	0.0261872	0.17837	10.713	4	50	788
P10606	COX5B	0.00163641	0.00132709	0.00152822	0.00176586	0.00136015	0.00154625	0.000446691	0.000298895	0.00151091	0.000220001	0.00083216	0.00136599	0.00208202	0.00203831	0.000278304	0.000241842	0.00110825	0.00028044	0.00110358	0.00123438	0.0014381	0.000276746	0.00123584	0.00138904	0.000233466	0.00108122	14	12	1	0.643212	0.471924	0.396097	0.0468313	0.0262551	0.17837	13.696	4	29.5	87
Q02790	FKBP4	0.000356294	0.000371499	0.000447707	0.000334535	0.000409788	0.000420325	0.000382369	0.000289249	0.000280896	0.000395203	0.000339708	0.000352444	0.000343027	0.000230089	0.00041588	0.000396641	0.000281155	0.000233617	0.000297628	0.000349707	0.000328922	0.000300011	0.000312079	0.000253019	0.00025941	0.000232673	14	12	1	0.862255	0.165746	0.168447	0.047336	0.0263229	0.179688	51.804	14	45.3	148
Q16795	NDUFA9	0.000710425	0.000529249	0.000628806	0.000525106	0.000488224	0.000591532	0.000403272	0.000503381	0.000817332	0.00043172	0.000438895	0.0004819	0.000657685	0.000713929	0.000462533	0.000430586	0.000497696	0.000409511	0.000537914	0.000518346	0.000566317	0.000458749	0.00050005	0.000525159	0.000405659	0.000543928	14	12	1	0.862534	0.219018	0.0953755	0.0474212	0.0263908	0.179688	42.509	6	20.2	205
Q99719	38596	0.0010507	0.00104333	0.00101596	0.000834561	0.000914343	0.000994332	0.000768415	0.000892069	0.00087381	0.000947601	0.000843263	0.00073222	0.000888878	0.000905542	0.000893224	0.00103079	0.000799907	0.000811573	0.000984996	0.00125106	0.00101385	0.000977222	0.00104459	0.00103418	0.00103545	0.00114851	10	12	1	1.10425	0.106376	0.14028	0.0477207	0.0264586	0.180091	42.777	10	39	234
A0A087WUI2	HNRNPA2B1	0.000807599	0.00127251	0.000618356	0.000684196	0.000912647	0.00105794	0.000660448	0.00072282	0.000863935	0.0017362	0.00106522	0.00100819	0.000967162	0.000646403	0.000963575	0.000842188	0.00181718	0.000503753	0.0014778	0.00245072	0.0018091	0.00169236	0.00104654	0.00101945	0.00101316	0.00106184	14	12	1	1.40621	0.324225	0.586488	0.0479504	0.0265265	0.180091	29.836	10	44.1	311
G3V192	FTH1	0.00121164	0.00104935	0.00118292	0.00188695	0.00123924	0.000997409	0.0016478	0.00170924	0.002076	0.00156375	0.000894085	0.00233627	0.000975095	0.00110853	0.00226744	0.00238575	0.0014386	0.00221068	0.0022071	0.00156934	0.0019482	0.0016444	0.0017614	0.00066667	0.00159737	0.0019177	14	12	1	1.26858	0.318816	0.333518	0.0479558	0.0265943	0.180091	17.653	6	49.7	220
E9PDE8	HSPA4L	0.000189843	0.000210785	0.00020531	0.000216834	0.000285329	0.000245133	0.000240606	0.000226698	0.000196059	0.000245107	0.000218174	0.000174927	0.000174008	0.000273658	0.000206813	0.000159678	0.000266103	0.000238768	0.000227458	0.000199478	0.000361935	0.000392188	0.000255905	0.000380656	0.000272624	0.000298494	14	12	1	1.22594	0.152186	0.334791	0.0480162	0.0266621	0.180091	91.953	7	15.1	109
O60884	DNAJA2	7.90598e-05	8.03479e-05	8.20069e-05	7.60049e-05	7.13538e-05	9.83788e-05	6.45202e-05	6.37311e-05	8.8533e-05	0.000104524	9.21154e-05	9.27271e-05	8.51112e-05	9.01117e-05	6.64618e-05	6.64589e-05	7.96138e-05	6.57273e-05	8.12681e-05	7.7114e-05	8.05065e-05	5.9834e-05	7.76378e-05	6.91751e-05	4.40293e-05	0.000102519	14	12	1	0.86896	0.144117	0.171018	0.048305	0.02673	0.180382	45.745	6	18	47
O75781	PALM	0.000212456	0.000234809	0.000171414	0.000183512	0.00019824	0.000193862	0.000144883	0.00021092	0.000168869	0.000192167	0.000177052	0.000218573	0.000186863	0.000216693	0.000206516	0.00021549	0.000217601	0.000204282	0.00027818	0.000164064	0.000270759	0.000201388	0.000219287	0.000201499	0.000207452	0.000211288	14	12	1	1.11824	0.12351	0.158212	0.0483384	0.0267978	0.180382	42.075	6	30	133
O95169	NDUFB8	4.90477e-05	5.78834e-05	7.30162e-05	5.19514e-05	5.38909e-05	4.78629e-05	4.30879e-05	N,D	4.14975e-05	3.57869e-05	N,D	3.53515e-05	5.11364e-05	6.02623e-05	4.36313e-05	2.74349e-05	5.72139e-05	N,D	4.08321e-05	N,D	5.16466e-05	2.52002e-05	4.66364e-05	4.3584e-05	3.03249e-05	3.95991e-05	14	12	1	0.811159	0.213736	0.207331	0.0492049	0.0268657	0.183152	21.766	3	24.7	22
P60174	TPI1	0.0130285	0.0116408	0.011689	0.00950901	0.0120367	0.0126439	0.0141557	0.0135737	0.00806707	0.0122189	0.00858482	0.0101852	0.00982941	0.0103479	0.0111434	0.0112545	0.0103063	0.010046	0.00973464	0.0109807	0.00960402	0.00977621	0.0110305	0.00858974	0.0102646	0.00744189	14	12	1	0.890106	0.16552	0.0998368	0.0493799	0.0269335	0.18334	30.791	15	78.3	919
C9J6B1	RALB	5.53227e-05	5.31268e-05	5.62054e-05	4.77631e-05	4.71121e-05	N,D	5.55507e-05	5.23308e-05	N,D	5.55864e-05	4.01054e-05	N,D	N,D	6.26863e-05	6.24985e-05	N,D	N,D	5.55097e-05	6.61421e-05	N,D	N,D	6.04466e-05	0.000103571	6.42385e-05	6.35662e-05	5.27087e-05	14	12	1	1.25687	0.118561	0.300748	0.0495156	0.0270014	0.183382	18.73	4	34.1	22
P80723	BASP1	0.00133115	0.001524	0.00164748	0.001269	0.00140504	0.00165121	0.00091553	0.000900028	0.000938314	0.000731318	0.000535871	0.00130424	0.00111489	0.00146521	0.00172227	0.00204111	0.00182218	0.00124327	0.00142288	0.00243452	0.00172776	0.00130179	0.00144539	0.000888857	0.00120222	0.00103411	13	11	1	1.27495	0.289923	0.370552	0.0499569	0.0270692	0.184552	22.693	14	75.8	294
O43865	AHCYL1	0.000381782	0.000390739	0.00027834	0.000411116	0.000379003	0.000375443	0.000380417	0.000400572	0.000511674	0.000434108	0.000362109	0.000531241	0.000320162	0.000425714	0.000334722	0.000292517	0.0003373	0.000349481	0.000449237	0.00028039	0.00039538	0.000336426	0.000351534	0.000380821	0.000342811	0.00038944	14	12	1	0.886128	0.164713	0.114831	0.0501631	0.027137	0.184592	58.951	9	26.2	216
P14920	DAO	0.000104682	0.000119639	0.000108822	0.000118956	8.98429e-05	9.11634e-05	9.37961e-05	0.000143257	0.000104518	0.000116021	0.000104252	0.000179895	0.000116609	0.000123589	9.85873e-05	0.000120836	8.44053e-05	0.000119018	0.000112018	4.4122e-05	7.81377e-05	7.41949e-05	0.000106026	0.000108111	0.000131844	6.09081e-05	11	8	1	0.822213	0.203199	0.230502	0.0502864	0.0272049	0.184592	39.474	4	14.4	68
Q63HM9	PLCXD3	8.88811e-05	6.40473e-05	7.66907e-05	0.000103987	6.73621e-05	8.13578e-05	8.20886e-05	8.71922e-05	0.000102144	6.76571e-05	0.000106122	6.37934e-05	6.69015e-05	6.16364e-05	9.32116e-05	6.63605e-05	3.74667e-05	6.53454e-05	6.35415e-05	4.80764e-05	6.23104e-05	6.83935e-05	7.28693e-05	6.79869e-05	7.26889e-05	9.052e-05	13	8	1	0.842574	0.197175	0.191292	0.0503431	0.0272727	0.184592	36.312	3	14	61
P10515	DLAT	0.000476736	0.000643531	0.00056962	0.000607866	0.000704972	0.00062342	0.000571658	0.00070925	0.000511269	0.000642878	0.000734934	0.000542376	0.000789427	0.000388859	0.000691057	0.000542147	0.000720352	0.000592939	0.000615524	0.000597825	0.00065108	0.000728842	0.000810884	0.000748306	0.000903006	0.000715175	10	12	1	1.13932	0.178394	0.166735	0.0508738	0.0273406	0.185621	68.996	11	32	227
Q99879	HIST1H2BM	0.000952123	0.00127786	0.000989062	0.00350751	0.00186893	0.00118369	0.0027043	0.00258078	0.000529489	0.0013716	0.000869945	0.000881661	0.000830618	0.00106547	0.00217435	0.00199518	0.00187976	0.00248127	0.00225344	0.00300834	0.00116478	0.00173581	0.00173586	0.00247468	0.0023515	0.00129355	12	11	1	1.38941	0.591472	0.355724	0.0509828	0.0274084	0.185621	13.989	3	38.1	271
Q7L099	RUFY3	0.000146115	0.00015778	8.74287e-05	0.000117899	0.000130979	0.000132099	6.34227e-05	8.63907e-05	0.000134463	0.000140049	0.000187681	0.000176841	0.000109548	0.000126323	7.8826e-05	6.25202e-05	0.00012697	7.18622e-05	0.00014958	8.82501e-05	0.000121276	8.59542e-05	0.000101752	8.90037e-05	0.000148467	0.000110554	13	11	1	0.801801	0.267845	0.224086	0.0510017	0.0274763	0.185621	52.964	7	21.3	37
P00492	HPRT1	0.00049073	0.000411167	0.000489506	0.000462309	0.000407974	0.00068255	0.000440893	0.000573027	0.000620153	0.00048673	0.000483115	0.000564848	0.000456032	0.000502611	0.000404168	0.000570652	0.000461322	0.000464055	0.000454625	0.000404633	0.000449087	0.000360503	0.000414691	0.00032701	0.000561901	0.000464419	14	12	1	0.880499	0.156082	0.141061	0.0514887	0.0275441	0.186932	24.579	5	26.1	78
P78417	GSTO1	0.000188444	0.0003098	0.000281592	0.000339064	0.000294829	0.000366324	0.000316774	0.000338582	0.000237389	0.000300996	0.000266455	0.000281455	0.000241758	0.000338235	0.000284201	0.000294456	0.00022433	0.000311477	0.000260683	0.000310525	0.000247693	0.00012588	0.000265476	0.000218781	0.000245367	0.000251122	14	12	1	0.864681	0.16439	0.171826	0.0527434	0.0276119	0.191016	27.566	9	33.2	117
D6RB01	FAM169A	2.8784e-05	4.11018e-05	3.36444e-05	2.98243e-05	3.84327e-05	4.37309e-05	4.00698e-05	1.42104e-05	N,D	4.54901e-05	3.39018e-05	3.58518e-05	N,D	N,D	4.02687e-05	N,D	6.01384e-05	3.94746e-05	4.51363e-05	2.79304e-05	4.14894e-05	4.41397e-05	N,D	N,D	5.22583e-05	3.89795e-05	14	12	1	1.23737	0.249444	0.257482	0.0529703	0.0276798	0.191368	68.054	5	13.6	28
A0A087WTP3	KHSRP	0.000364978	0.000335038	0.000359599	0.000367583	0.000426862	0.000440386	0.00041255	0.00046574	0.000379345	0.000504232	0.000397077	0.000464344	0.000372156	0.000348926	0.0003695	0.000494426	0.000410807	0.000496734	0.000448917	0.000401194	0.000444137	0.000456213	0.000441503	0.000391578	0.000478717	0.000435732	14	12	1	1.09025	0.126368	0.0996598	0.0531955	0.0277476	0.191712	73.027	9	20.7	180
P26583	HMGB2	6.13027e-05	5.20312e-05	5.24481e-05	4.99384e-05	6.37482e-05	6.91327e-05	6.95494e-05	8.01917e-05	N,D	5.38275e-05	4.15196e-05	9.29613e-05	3.77777e-05	6.98319e-05	5.19884e-05	7.96291e-05	5.21653e-05	5.88447e-05	4.64643e-05	4.97836e-05	8.99326e-06	5.05508e-05	4.91141e-05	N,D	3.26862e-05	3.98202e-05	14	12	1	0.773792	0.252714	0.282628	0.0534574	0.0278155	0.192186	24.033	4	24.4	42
G3V0I5	NDUFV1	0.000260987	0.00016199	0.000206058	0.000221556	0.00025035	0.000148886	0.000150532	0.000177201	0.000446072	0.000178673	0.000114585	0.000181116	0.00022193	0.000196999	0.000152679	0.000182065	0.000164799	0.000156734	0.000187156	0.000174344	0.000155343	0.000145814	0.000162307	0.000165805	0.000158099	0.000150866	14	12	1	0.782332	0.381074	0.0606806	0.0540296	0.0278833	0.193476	50.054	4	12.7	74
Q9H008	LHPP	0.000323388	0.000242347	0.000182578	0.000324945	0.000199439	0.000301408	0.00024424	0.000311635	0.000168594	0.000270072	0.000197881	0.00037457	0.000222539	0.000334745	0.000483323	0.000564546	0.000236428	0.00042893	0.000269318	0.000310133	0.000269265	0.000270109	0.000351166	0.000250193	0.000346141	0.000253999	14	12	1	1.2724	0.246281	0.396722	0.0540789	0.0279512	0.193476	29.165	5	34.4	96
O60784	TOM1	4.72521e-05	N,D	4.86137e-05	N,D	3.67611e-05	3.68005e-05	2.70809e-05	4.37301e-05	3.69614e-05	4.17742e-05	3.61473e-05	6.16821e-05	4.83142e-05	N,D	5.04936e-05	4.0512e-05	N,D	2.01289e-05	1.67938e-05	4.4665e-05	3.3678e-05	2.03736e-05	1.18835e-05	N,D	N,D	N,D	12	10	1	0.705147	0.216425	0.340559	0.0542591	0.028019	0.193651	53.818	4	17.9	30
Q92841	DDX17	9.95343e-05	0.000242107	9.0181e-05	8.02408e-05	0.000246477	0.000166771	9.37593e-05	7.38987e-05	0.000128047	0.000225945	0.000139521	0.000103396	0.000188201	5.30782e-05	0.000146278	0.000119823	0.000289604	7.04152e-05	0.000209772	0.00034102	0.000251602	0.000267303	0.00028586	0.000137604	7.5895e-05	0.000224133	14	12	1	1.46157	0.473111	0.650364	0.0550094	0.0280868	0.195569	80.272	7	12.8	72
P07814	EPRS	8.35054e-05	0.000116248	0.000117878	0.000112685	0.000107017	0.000109866	7.8731e-05	0.000106676	0.000117063	0.000108403	0.000128315	0.000107009	0.000100952	8.07702e-05	8.14316e-05	7.04612e-05	0.00010937	8.01783e-05	8.97484e-05	0.000140754	0.000102102	6.2199e-05	8.81197e-05	9.05074e-05	9.61684e-05	8.02381e-05	14	12	1	0.863088	0.140287	0.192998	0.0550619	0.0281547	0.195569	170.59	9	10.1	96
A0A087X079	IGHG1	0.00101909	0.000704042	0.000520455	0.000808951	0.00184903	0.00123342	0.00239992	0.000476159	0.0034666	0.000671941	0.00194843	0.00109901	0.00160034	0.000572693	0.00115738	0.00337691	0.00292745	0.00317233	0.00113931	0.00156116	0.00105322	0.00137801	0.00181698	0.00217135	0.0011818	0.00362364	14	10	1	1.55976	0.656404	0.741014	0.0552109	0.0282225	0.195627	51.912	11	38.3	287
Q9GZT8	NIF3L1	9.20987e-05	5.52824e-05	7.15287e-05	9.58673e-05	8.70202e-05	8.10329e-05	6.95296e-05	0.00011596	0.000108883	8.58752e-05	8.12466e-05	0.000100484	8.21484e-05	0.00010263	6.58721e-05	8.40944e-05	6.42812e-05	7.35539e-05	6.88563e-05	7.36513e-05	7.20474e-05	8.72279e-05	8.80659e-05	7.86586e-05	8.69754e-05	8.70618e-05	13	12	1	0.882738	0.186363	0.101669	0.0556189	0.0282904	0.196158	41.968	4	18.6	79
P53999	SUB1	7.5505e-05	6.67285e-05	6.55987e-05	N,D	8.36174e-05	6.5072e-05	7.70112e-05	9.26311e-05	6.83387e-05	6.7427e-05	8.1915e-05	8.26419e-05	6.47878e-05	4.86561e-05	7.17058e-05	6.45807e-05	7.3607e-05	9.6321e-05	7.51408e-05	8.72276e-05	8.43633e-05	0.000120101	9.35331e-05	8.31506e-05	6.61143e-05	8.4305e-05	14	12	1	1.15274	0.157514	0.212099	0.055627	0.0283582	0.196158	14.395	2	20.5	57
P60891	PRPS1	0.000143164	0.000168534	0.000129736	0.000121492	0.000139932	0.000166506	0.000142456	0.00012532	0.000143645	0.000150017	0.000147539	0.000199548	0.000161668	0.000159416	0.0001715	0.000162453	0.000120432	0.000125723	0.000177284	0.000198139	0.000204281	0.000156767	0.000212015	0.00014681	0.000166734	0.000220399	14	12	1	1.14641	0.135682	0.215505	0.057048	0.0284261	0.200302	34.834	4	22	100
P06733	ENO1	0.0171524	0.0177976	0.0176568	0.020345	0.0179799	0.0180626	0.0189137	0.0208353	0.0203232	0.019014	0.0194564	0.0161541	0.0171607	0.026159	0.0215381	0.0223955	0.0181894	0.0226571	0.0197148	0.0165753	0.0223807	0.0236635	0.0219892	0.0198857	0.0270409	0.0181941	14	12	1	1.1108	0.128751	0.149381	0.0570737	0.0284939	0.200302	47.168	22	80.4	2449
B7ZC39	SH3GLB2	0.000246826	0.000256525	0.000318771	0.000226849	0.000269368	0.000264919	0.000229713	0.000242164	0.000200053	0.000268587	0.000293333	0.000218986	0.000263323	0.000191667	0.00023746	0.000280331	0.000286931	0.000229989	0.000324507	0.000291743	0.000264062	0.000305795	0.000309731	0.000213425	0.000352749	0.000257189	13	12	1	1.12083	0.13911	0.16456	0.0578235	0.0285617	0.202178	41.668	5	27	150
Q16658	FSCN1	6.91344e-05	0.00018729	0.00018674	0.000113884	0.000163255	5.87087e-05	9.71254e-05	9.45547e-05	0.00025877	7.43375e-05	N,D	0.000117855	8.3299e-05	4.53664e-05	8.19966e-05	0.00011499	8.41891e-05	N,D	9.8188e-05	7.03545e-05	9.64431e-05	7.51266e-05	7.79348e-05	4.635e-05	0.000101858	4.80086e-05	14	12	1	0.682598	0.522894	0.179453	0.0579445	0.0286296	0.202178	54.529	4	12.8	34
P22033	MUT	4.58414e-05	4.78507e-05	5.21712e-05	4.67398e-05	4.71121e-05	4.25397e-05	3.37168e-05	3.95846e-05	6.6355e-05	6.79599e-05	5.87633e-05	3.47354e-05	7.20336e-05	2.20481e-05	2.83927e-05	1.22228e-05	3.64441e-05	N,D	4.25678e-05	4.71172e-05	4.28796e-05	4.72626e-05	3.20055e-05	5.30071e-05	2.93989e-05	4.70806e-05	13	11	1	0.786007	0.292549	0.243676	0.0581367	0.0286974	0.202178	83.134	5	6.4	36
Q9UNZ2	NSFL1C	8.11393e-05	9.45018e-05	7.97342e-05	6.03896e-05	8.31653e-05	8.67066e-05	6.89582e-05	8.03354e-05	6.08488e-05	0.000100925	7.54186e-05	7.71236e-05	9.56622e-05	6.86694e-05	9.33405e-05	7.83934e-05	0.000102914	8.01863e-05	9.49729e-05	0.000119634	8.89799e-05	0.000103267	7.48038e-05	7.7314e-05	7.97428e-05	8.35927e-05	14	12	1	1.12849	0.155074	0.170636	0.0581569	0.0287653	0.202178	40.572	6	22.4	66
Q99962	SH3GL2	0.00179724	0.00190384	0.00175734	0.00142023	0.00151964	0.00210063	0.00159685	0.00193153	0.00136622	0.00183457	0.00142579	0.00152119	0.0017096	0.00115676	0.00146067	0.00165674	0.00170555	0.00144171	0.00153523	0.00158077	0.00154143	0.00153727	0.00144132	0.00125324	0.00142088	0.00124619	14	12	1	0.902338	0.15814	0.0849404	0.0590853	0.0288331	0.204478	39.962	14	55.7	525
Q92905	COPS5	3.78157e-05	4.50775e-05	1.98546e-05	2.42229e-05	2.32589e-05	N,D	N,D	2.55079e-05	3.71433e-05	N,D	2.49421e-05	2.01188e-05	2.38678e-05	1.85541e-05	2.42602e-05	2.77307e-05	3.40981e-05	1.89748e-05	2.52532e-05	6.32814e-05	3.94977e-05	4.28233e-05	N,D	3.86913e-05	4.17574e-05	4.526e-05	14	12	1	1.33714	0.317866	0.454691	0.059128	0.0289009	0.204478	37.578	4	15	25
Q16891	IMMT	0.00183765	0.00145292	0.00163937	0.00141682	0.00156756	0.00140844	0.00148125	0.00141883	0.00122977	0.00117981	0.00145683	0.00127153	0.00163181	0.00111043	0.0013817	0.00126299	0.00135495	0.00152516	0.00121154	0.00129235	0.00133209	0.00120372	0.00139856	0.00130368	0.00117338	0.00135578	14	12	1	0.916706	0.137086	0.0682408	0.0592349	0.0289688	0.204478	83.677	23	49.1	431
P16403	HIST1H1C	0.000893448	0.000297656	0.000337272	0.000603868	0.000590813	0.000567852	0.000908798	0.000536573	0.000427275	0.000296074	0.00026901	0.000446673	0.000301631	0.00246436	0.000294651	0.000504584	0.000318718	0.000407844	0.000287717	0.000397364	0.000337039	0.000348849	0.000278274	0.000253398	0.000268405	0.000200272	14	12	1	0.508498	0.884267	0.127975	0.059588	0.0290366	0.205217	21.364	4	23.5	72
H0YN26	ANP32A	0.000212456	0.000274173	0.000263294	0.000264695	0.000382364	0.000329307	0.000367123	0.000262751	0.000305283	0.000285139	0.000235879	0.000301252	0.000221206	0.000230957	0.000319802	0.000425753	0.000340893	0.000317824	0.000231407	0.000246469	0.000428738	0.000326538	0.000366298	0.000251035	0.00035876	0.000309358	14	12	1	1.16281	0.184076	0.226724	0.0598138	0.0291045	0.205514	19.997	6	60.5	103
E9PBS1	PAICS	0.000146401	0.000154826	0.000171451	0.000239042	0.000160182	0.000164445	0.000196494	0.000195079	0.000198052	0.000153529	0.000163358	0.000211111	0.000149088	0.000226777	0.000186942	0.000178439	0.000139177	0.000194589	0.00015331	0.000127124	0.000171481	0.000145005	0.000152346	0.00013177	0.00017489	0.000169675	14	12	1	0.887622	0.167177	0.122011	0.0601173	0.0291723	0.206076	45.651	6	17.2	79
P78357	CNTNAP1	4.96828e-05	7.22006e-05	6.32032e-05	6.91241e-05	6.51283e-05	5.55456e-05	2.00858e-05	1.45012e-05	4.33166e-05	1.38529e-05	2.63707e-05	4.92341e-05	4.88294e-05	6.59897e-05	1.76969e-05	1.07266e-05	3.69321e-05	2.17606e-05	5.6325e-05	4.31086e-05	4.80719e-05	8.76439e-06	3.68136e-05	4.46733e-05	N,D	3.42302e-05	14	12	1	0.695579	0.43759	0.335797	0.0612443	0.0292402	0.209118	156.26	3	2.5	41
P27105	STOM	7.15568e-05	0.000121548	4.23068e-05	6.37e-05	5.78737e-05	4.16107e-05	4.15803e-05	N,D	2.80492e-05	N,D	2.07896e-05	5.34798e-05	2.39036e-05	9.38109e-05	3.05211e-05	N,D	2.36016e-05	2.69547e-05	4.68341e-05	3.49405e-05	5.72591e-05	N,D	2.66712e-05	4.38145e-05	3.22394e-05	4.05571e-05	14	12	1	0.660506	0.539173	0.193296	0.0614418	0.029308	0.209118	31.73	3	17.7	33
F5H4F6	MARK2	6.1741e-06	5.42432e-06	6.43082e-06	4.76373e-06	5.818e-06	5.19835e-06	3.92891e-06	4.53303e-06	6.58873e-06	8.51996e-06	6.39173e-06	8.52999e-06	N,D	6.56764e-06	5.35819e-06	N,D	5.74213e-06	4.21722e-06	4.55761e-06	5.84131e-06	6.24083e-06	4.31196e-06	5.4833e-06	4.49724e-06	3.53371e-06	6.56792e-06	14	12	1	0.844398	0.226743	0.157557	0.0614641	0.0293758	0.209118	18.455	3	16.1	15
P30044	PRDX5	0.00310405	0.00352348	0.00342811	0.00292763	0.00440455	0.00366951	0.00308203	0.0032316	0.00330981	0.00460987	0.00429006	0.00307991	0.00404214	0.00301985	0.00363603	0.00371087	0.00340543	0.00370351	0.00413737	0.00379779	0.00409915	0.00513628	0.00437742	0.00458615	0.00301327	0.00426506	14	12	1	1.12316	0.158884	0.159878	0.061572	0.0294437	0.209118	22.086	10	69.6	517
P51991	HNRNPA3	0.000373183	0.000570194	0.000260285	0.000352932	0.000464667	0.000446114	0.000297483	0.000257406	0.000443041	0.000745035	0.000324102	0.000309119	0.000460219	0.000262189	0.00039679	0.000360611	0.000624581	0.000270166	0.000684427	0.000944907	0.000757603	0.000705391	0.000597316	0.000332196	0.000317411	0.000480113	14	12	1	1.35648	0.346026	0.531825	0.061798	0.0295115	0.209403	39.594	9	24.9	170
Q9Y4C0	NRXN3	5.79867e-05	5.09118e-05	5.92918e-05	5.16886e-05	4.79599e-05	7.38204e-05	4.27061e-05	3.60111e-05	3.21972e-05	3.48289e-05	3.96524e-05	7.41099e-05	3.59597e-05	6.13808e-05	4.48299e-05	4.08679e-05	4.12005e-05	3.27641e-05	4.75826e-05	3.01657e-05	6.4754e-05	4.88269e-05	3.25485e-05	3.21302e-05	3.69645e-05	3.63319e-05	14	12	1	0.816689	0.27995	0.196396	0.0630267	0.0295794	0.213077	180.6	5	4.4	53
P17931	LGALS3	0.000262386	0.000197837	0.000198261	0.000179091	0.000196682	0.000191927	0.000233449	0.000243203	0.000192384	0.000198067	0.000240986	0.000214304	0.000180205	0.000149593	0.000163499	0.000152732	0.000142718	0.000108542	0.000189334	0.000116084	0.000216842	0.000195436	0.000166928	0.000275888	0.000162356	0.000207633	14	12	1	0.850361	0.146777	0.224331	0.0632546	0.0296472	0.21318	26.152	3	20	98
P12956	XRCC6	0.000127076	0.000295418	0.000125493	0.000157985	0.000194974	0.000160242	0.000131883	0.000120578	0.000156716	0.000579161	0.000284467	0.000146279	0.00033278	0.000117144	0.000190993	0.000175134	0.000471606	0.000133733	0.00038281	0.00087487	0.000738751	0.000514227	0.000228863	0.000244842	0.00017248	0.000238774	14	12	1	1.73877	0.611911	1.15189	0.0633467	0.0297151	0.21318	69.842	16	37.8	197
P25686	DNAJB2	1.23201e-05	1.31723e-05	N,D	N,D	1.44037e-05	N,D	1.52617e-05	9.98472e-06	1.36663e-05	1.09431e-05	1.08113e-05	1.61781e-05	1.57742e-05	N,D	1.88041e-05	N,D	2.25735e-05	N,D	N,D	2.54715e-05	1.89948e-05	1.41548e-05	1.19712e-05	N,D	1.22971e-05	N,D	14	12	1	1.33965	0.165519	0.391635	0.0646341	0.0297829	0.217017	35.58	1	6.5	13
Q9UFM8	NPTN	0.00022332	0.000124665	0.000143785	0.000106911	0.000123389	0.000123926	0.000177302	0.000161633	9.98718e-05	0.000136074	0.00010982	0.000122147	9.46405e-05	6.39505e-05	0.00013048	0.000145723	8.72422e-05	9.87954e-05	0.000116622	0.000127422	8.17585e-05	0.000131507	9.11318e-05	6.93589e-05	N,D	4.56694e-05	14	12	1	0.790933	0.301624	0.237546	0.064896	0.0298507	0.217401	34.815	4	14	111
P46777	RPL5	7.01011e-05	8.40593e-05	5.95887e-05	8.18792e-05	6.76298e-05	7.12757e-05	8.61504e-05	7.46864e-05	5.67689e-05	0.000104551	7.51921e-05	6.89936e-05	6.36284e-05	6.94636e-05	0.000112191	0.000115609	0.000108354	9.62241e-05	0.000113946	8.22206e-05	5.80737e-05	7.26049e-05	7.63594e-05	6.04462e-05	8.74168e-05	6.7557e-05	14	12	1	1.18589	0.166546	0.288082	0.0652409	0.0299186	0.218061	34.362	3	12.5	52
P08559	PDHA1	0.00012466	0.000196444	0.000115563	9.33957e-05	0.000148472	8.71853e-05	0.000113475	0.00013307	9.16745e-05	0.00015521	0.00017627	0.00010248	0.000133493	9.939e-05	0.000154577	0.00016199	0.000159181	0.000121388	0.000134014	9.6569e-05	0.000157571	0.000164076	0.000193436	0.000149974	0.000153022	0.000134112	10	12	1	1.17268	0.261549	0.192897	0.0654604	0.0299864	0.2183	43.295	4	18.2	72
Q9Y376	CAB39	0.000113234	0.000129238	0.000127152	0.000147402	0.000110426	0.000140426	0.000142974	0.000160121	0.000111725	0.000130384	0.00012686	0.00013694	0.000141113	0.000136929	0.000151404	0.000138789	0.0001278	0.000127318	0.000113929	0.000118084	0.000124414	0.000121532	0.000107053	0.000115668	0.000116707	0.0001009	13	9	1	0.92054	0.107487	0.102573	0.0661786	0.0300543	0.220197	39.869	9	38.4	100
P43304	GPD2	0.000389791	0.000352912	0.00040648	0.000388161	0.000430461	0.000446941	0.00045017	0.000471239	0.000330606	0.00047581	0.000422018	0.000429753	0.000415456	0.000494834	0.000458529	0.000522844	0.000400611	0.000581562	0.000443908	0.000378331	0.000449605	0.000509354	0.000450724	0.000351377	0.000554888	0.00051516	14	12	1	1.10981	0.109572	0.16747	0.0674528	0.0301221	0.223931	80.852	13	33.6	278
P09488	GSTM1	6.93059e-05	0.000465442	0.000412133	0.000482133	0.000118249	0.000134538	0.000132409	9.58481e-05	0.00080893	0.000101388	0.000812825	0.00100273	0.000127488	0.00132895	0.000124045	0.000205989	0.000189604	0.000308519	0.00130074	0.000835718	0.000975743	0.000862249	0.00142953	0.00153657	0.00112973	0.000526541	14	12	1	1.80485	0.933324	1.16567	0.0683247	0.03019	0.226316	25.712	8	41.7	92
Q5T848	GPR158	8.70068e-05	7.6681e-05	7.76329e-05	7.46238e-05	8.54437e-05	9.75011e-05	9.04612e-05	7.42774e-05	8.238e-05	8.03626e-05	8.7848e-05	0.000101395	6.85146e-05	7.4614e-05	7.09077e-05	7.84339e-05	8.46244e-05	9.83516e-05	8.37114e-05	5.75655e-05	7.82615e-05	6.44044e-05	7.72419e-05	6.65957e-05	5.8378e-05	7.73858e-05	14	12	1	0.901989	0.113714	0.142279	0.0687679	0.0302578	0.227273	135.49	6	6.8	60
F5GZS6	SLC3A2	0.000440851	0.000387295	0.000454503	0.000387071	0.000429598	0.000393794	0.000500463	0.000454132	0.00040074	0.000356908	0.000435939	0.000410954	0.00042945	0.000447563	0.000417306	0.000497667	0.000342179	0.000385682	0.000450373	0.000551736	0.000534801	0.00063467	0.000597543	0.000362326	0.000642946	0.000422713	14	12	1	1.14909	0.0867806	0.248711	0.0692812	0.0303256	0.228457	64.872	9	23.7	150
C9JD73	PPP1R7	0.00032794	0.00023988	0.00025834	0.000294693	0.000290787	0.000332755	0.000380332	0.000328881	0.000330923	0.000466113	0.000219033	0.00029836	0.000281749	0.000246716	0.000231634	0.000302212	0.000203844	0.000280144	0.00026474	0.000233565	0.000323885	0.000233321	0.000329445	0.000269064	0.000277823	0.000271325	14	12	1	0.874627	0.206517	0.124895	0.07052	0.0303935	0.232023	32.39	5	30.9	123
Q9H598	SLC32A1	N,D	0.000119698	5.49035e-05	N,D	2.74502e-05	5.0798e-05	0.000128981	N,D	N,D	2.42229e-05	5.79319e-05	N,D	N,D	3.54587e-05	2.9114e-05	2.21017e-05	2.97303e-05	4.0623e-05	3.85839e-05	1.55564e-05	6.24486e-05	3.11209e-05	2.99804e-05	2.19802e-05	N,D	2.89869e-05	14	12	1	0.509987	0.644467	0.198821	0.0712439	0.0304613	0.233385	57.415	3	8.6	14
O75223	GGCT	3.63432e-05	4.05377e-05	3.60798e-05	3.29921e-05	3.91644e-05	5.19008e-05	3.47521e-05	4.39319e-05	N,D	5.41361e-05	4.20692e-05	5.22506e-05	3.80178e-05	4.98434e-05	4.88836e-05	4.59294e-05	3.78991e-05	3.80868e-05	3.67521e-05	3.05488e-05	3.9679e-05	3.93385e-05	3.68985e-05	1.93923e-05	2.54852e-05	N,D	14	12	1	0.853991	0.171932	0.198983	0.0712504	0.0305292	0.233385	21.007	4	22.9	30
Q4G0N4	NADK2	2.81096e-05	3.15857e-05	2.74295e-05	3.04003e-05	2.57655e-05	3.0289e-05	2.72108e-05	3.27223e-05	N,D	3.84486e-05	2.59312e-05	4.52139e-05	N,D	N,D	3.16922e-05	4.37619e-05	3.49074e-05	4.25568e-05	3.35661e-05	N,D	3.01838e-05	3.37423e-05	3.95034e-05	2.57415e-05	5.16816e-05	3.50354e-05	14	7	1	1.17273	0.189627	0.23307	0.0716355	0.030597	0.233743	49.432	4	18.3	24
P11277	SPTB	0.000381305	0.000403328	0.000360342	0.000290163	0.000355862	0.000405079	0.000308543	0.000308568	0.000375764	0.0003784	0.000372549	0.000413557	0.000420345	0.000328259	0.000362232	0.0003058	0.000335488	0.000239604	0.000308112	0.000367563	0.000381363	0.000304969	0.000391272	0.000357222	0.000301164	0.000340992	14	12	1	0.913698	0.114252	0.117942	0.0717611	0.0306649	0.233743	246.47	21	13.8	315
Q00610	CLTC	0.00348595	0.00358286	0.00375017	0.0029349	0.00408896	0.00344752	0.00324242	0.00349498	0.00314003	0.0038967	0.00379316	0.00336769	0.00364076	0.00332189	0.0039402	0.00355778	0.0039842	0.0034429	0.00375355	0.00313149	0.00372642	0.00396291	0.00401539	0.00365152	0.00371514	0.00378877	13	11	1	1.05951	0.0880597	0.0730463	0.0718356	0.0307327	0.233743	191.61	29	27.3	792
K7EK42	TBCB	0.000103924	0.000245278	0.000141182	0.000150276	0.000280106	0.00014851	0.000104491	0.000122764	0.000151391	0.000229495	0.000235034	0.00019757	0.000167593	0.000161189	0.000127372	0.000146155	0.000254834	0.00014685	0.000214848	0.000290099	0.000289088	0.00031611	0.000182023	0.000207805	0.000216168	0.000217967	14	12	1	1.24824	0.314711	0.350806	0.0723756	0.0308005	0.234472	21.296	3	36.6	83
P53004	BLVRA	5.37463e-05	4.28328e-05	4.93589e-05	4.29513e-05	5.14608e-05	5.9384e-05	5.12032e-05	5.565e-05	4.75928e-05	5.41944e-05	3.939e-05	2.69082e-05	5.17512e-05	5.49965e-05	6.54799e-05	6.83775e-05	4.85513e-05	6.92829e-05	6.63459e-05	4.43724e-05	2.74607e-05	4.7576e-05	6.13268e-05	5.602e-05	6.84295e-05	5.93332e-05	14	12	1	1.16861	0.172048	0.261893	0.0723777	0.0308684	0.234472	33.428	4	18.2	38
M0QXU7	TIMM44	2.80306e-05	3.67787e-05	2.38549e-05	N,D	3.03512e-05	3.31786e-05	1.94333e-05	1.38e-05	2.19193e-05	2.88101e-05	2.56699e-05	2.2445e-05	3.83486e-05	2.17339e-05	2.2161e-05	2.18404e-05	4.07886e-05	1.63678e-05	4.22649e-05	6.25726e-05	7.05997e-05	2.95651e-05	2.99068e-05	2.92737e-05	2.40504e-05	5.28261e-05	14	12	1	1.39121	0.265207	0.652278	0.0729832	0.0309362	0.23521	31.16	3	13.6	22
P30740	SERPINB1	3.78832e-05	5.29873e-05	5.55887e-05	6.03309e-05	4.53691e-05	5.73465e-05	3.30634e-05	4.31387e-05	4.97323e-05	5.07115e-05	4.47319e-05	9.47053e-05	6.71386e-05	4.25796e-05	5.21091e-05	4.01445e-05	4.88113e-05	5.35275e-05	5.14878e-05	5.08634e-05	4.15873e-05	4.57581e-05	3.76452e-05	3.53957e-05	4.07095e-05	2.51913e-05	14	12	1	0.830178	0.288736	0.160713	0.0732789	0.0310041	0.23521	42.741	5	20.1	36
P13639	EEF2	0.00040061	0.0003666	0.000409535	0.00040558	0.000412525	0.000386385	0.00037674	0.000350687	0.000404234	0.000476159	0.000463753	0.000387267	0.000384921	0.000276453	0.000491359	0.000380753	0.000437599	0.000392433	0.000449645	0.000421916	0.000453779	0.000502658	0.000388415	0.00044624	0.000340563	0.000426506	14	12	1	1.08829	0.121009	0.118602	0.0733054	0.0310719	0.23521	95.337	15	20.5	277
P09543	CNP	0.00223171	0.00547777	0.00435859	0.00626236	0.00321686	0.00250844	0.00296917	0.00269066	0.00376833	0.00325166	0.00236536	0.00281279	0.00276427	0.00276041	0.0016034	0.00202754	0.00387113	0.00407871	0.00255444	0.00258645	0.00411037	0.00159095	0.00199655	0.00256356	0.00211684	0.00223311	14	12	1	0.770584	0.353912	0.269264	0.0733232	0.0311398	0.23521	47.578	19	60.3	675
P05556	ITGB1	6.40144e-05	8.54281e-05	6.89448e-05	7.41568e-05	7.11099e-05	9.90228e-05	9.05715e-05	8.95192e-05	8.27381e-05	7.68069e-05	7.03557e-05	8.75818e-05	8.55942e-05	0.000110295	7.69088e-05	8.96334e-05	7.07029e-05	9.57077e-05	6.74671e-05	8.04259e-05	5.90638e-05	6.64332e-05	5.64338e-05	8.28844e-05	7.17953e-05	6.44236e-05	9	9	1	0.88991	0.154222	0.145138	0.0734034	0.0312076	0.23521	88.414	8	13.8	37
E9PL57	NEDD8-MDP1	8.21144e-05	8.53242e-05	6.69948e-05	7.5812e-05	8.1104e-05	8.73392e-05	9.80192e-05	9.95183e-05	7.2381e-05	0.000103287	6.91763e-05	7.75112e-05	0.000102109	8.05118e-05	9.58391e-05	0.000111242	9.35411e-05	0.000112146	0.000145305	0.000100116	7.87508e-05	7.72836e-05	7.8031e-05	8.65807e-05	0.000102995	8.02518e-05	14	12	1	1.14778	0.144243	0.234199	0.0739778	0.0312754	0.236363	19.536	5	37.6	46
H7C1E7	BCAS1	6.96206e-05	0.000150645	9.86806e-05	0.000236252	9.76032e-05	7.06231e-05	0.000159595	0.000161873	7.39691e-05	0.0001302	0.000108304	9.82165e-05	9.72168e-05	7.98357e-05	3.87712e-05	0.000104757	0.000120142	0.000152366	7.0988e-05	4.55668e-05	0.000112829	5.12318e-05	6.18585e-05	9.0115e-05	0.000116499	7.26338e-05	12	11	1	0.741573	0.401597	0.302039	0.0740839	0.0313433	0.236363	26.138	5	30.4	55
O43301	HSPA12A	0.000282445	0.000302615	0.000327222	0.000275051	0.000290225	0.000304173	0.000258932	0.000180647	0.000348508	0.000247981	0.00026738	0.000333819	0.000258393	0.000340983	0.000202123	0.00018743	0.000254884	0.000183769	0.000297948	0.000273479	0.000291361	0.00019708	0.000311768	0.000265839	0.000184273	0.000341565	14	12	1	0.868537	0.155942	0.195803	0.0752284	0.0314111	0.239092	74.977	10	21.2	112
P13591	NCAM1	0.00237098	0.00225696	0.00249698	0.00246401	0.00234496	0.00240662	0.00211174	0.00209445	0.00201519	0.00180295	0.0016112	0.00260689	0.00198813	0.00248214	0.00266629	0.0027777	0.00228847	0.00257592	0.00242855	0.00302381	0.00241151	0.00222485	0.00229717	0.00203626	0.00220634	0.00220213	14	12	1	1.09475	0.130963	0.128072	0.0752636	0.031479	0.239092	94.573	21	39.4	541
P31948	STIP1	0.0011703	0.00100906	0.0011763	0.00109732	0.00103451	0.00122017	0.00121194	0.00120387	0.000952693	0.00126456	0.00108666	0.00121898	0.00102018	0.00120387	0.00119525	0.00129049	0.00106195	0.0011394	0.00092515	0.00101298	0.000970792	0.00104837	0.00100867	0.000918795	0.00110016	0.00101307	14	12	1	0.932507	0.0866932	0.0968175	0.0762126	0.0315468	0.241244	62.639	19	47.1	418
Q96HE7	ERO1A	2.46919e-05	2.80723e-05	2.96045e-05	2.09427e-05	2.29532e-05	2.15391e-05	2.29982e-05	3.0304e-05	2.44946e-05	2.48071e-05	1.52621e-05	2.46971e-05	2.31371e-05	2.79971e-05	2.90482e-05	3.19865e-05	2.35239e-05	3.22585e-05	2.86952e-05	2.25874e-05	2.49599e-05	2.40308e-05	2.71023e-05	2.17368e-05	4.00542e-05	2.75949e-05	14	12	1	1.1396	0.159994	0.212282	0.0762686	0.0316147	0.241244	54.392	4	12	30
Q96G03	PGM2	N,D	N,D	6.11105e-05	6.39404e-05	6.53811e-05	8.10044e-05	6.20141e-05	7.85003e-05	6.08199e-05	5.50738e-05	N,D	8.98435e-05	5.91258e-05	6.49756e-05	7.50547e-05	8.37442e-05	4.42711e-05	6.40194e-05	4.81126e-05	6.54561e-05	4.18952e-05	5.42179e-05	5.54015e-05	4.45169e-05	4.65557e-05	7.09252e-05	14	12	1	0.857822	0.160138	0.204485	0.0766327	0.0316825	0.241822	68.283	8	22.5	31
P06744	GPI	0.00539514	0.00895225	0.00636543	0.0087801	0.00855716	0.00812837	0.00585886	0.0065392	0.00687804	0.0102929	0.00872596	0.00800766	0.00876992	0.00556753	0.00873805	0.00724348	0.00797015	0.00686616	0.00882953	0.00947049	0.0085267	0.0107407	0.00937367	0.00807002	0.00892527	0.0080028	14	12	1	1.12231	0.197944	0.136812	0.0767794	0.0317503	0.241822	63.146	16	44.4	1311
P35237	SERPINB6	N,D	0.000468827	0.000667892	0.00127218	0.00019869	0.000174393	N,D	N,D	0.000400336	0.000235797	0.000351281	0.000220722	0.000614415	0.00053735	0.000409517	0.000132131	0.00031156	0.000170208	0.000206551	0.000372872	0.000432135	0.000243243	N,D	0.000379037	0.000115689	0.000223257	14	12	1	0.582704	0.678163	0.243536	0.0777987	0.0318182	0.244093	42.621	5	20.5	27
I3L159	HMOX2	3.66495e-05	4.00804e-05	4.54617e-05	N,D	N,D	N,D	N,D	N,D	4.28373e-05	5.96167e-05	3.55811e-05	N,D	5.65319e-05	N,D	N,D	N,D	5.34099e-05	4.83366e-05	5.06724e-05	9.98597e-05	6.93275e-05	5.75745e-05	5.05424e-05	4.34852e-05	4.81045e-05	5.1082e-05	14	12	1	1.26493	0.208428	0.364996	0.0779713	0.031886	0.244093	26.578	6	54.6	21
Q9UM19	HPCAL4	6.52874e-05	4.0796e-05	6.29434e-05	5.98472e-05	0.000111149	6.61662e-05	8.73526e-05	4.67591e-05	6.62597e-05	0.000109458	8.37463e-05	3.32257e-05	N,D	5.44578e-05	6.86724e-05	5.58237e-05	0.000109072	0.000164377	6.06875e-05	0.000182442	9.9543e-05	N,D	N,D	N,D	N,D	8.94255e-05	13	12	1	1.51989	0.351055	0.689339	0.0779971	0.0319539	0.244093	22.202	4	29.8	29
Q9UQ80	PA2G4	0.000371834	0.000397033	0.000206686	0.000283425	0.000329419	0.000227716	0.000285348	0.00031509	0.000306034	0.000193163	0.000211363	0.000200971	0.000222477	0.000173803	0.000266588	0.000303399	0.000268908	0.000285873	0.000315713	0.000319876	0.000299219	0.000311152	0.000333772	0.000306128	0.000423937	0.000259245	14	12	1	1.15709	0.265764	0.162385	0.0784723	0.0320217	0.244882	43.786	8	29.9	114
Q9NRW7	VPS45	N,D	4.06e-05	N,D	N,D	5.43995e-05	5.99027e-05	N,D	N,D	N,D	4.58716e-05	N,D	4.70736e-05	4.21135e-05	2.82637e-05	3.77728e-05	3.57341e-05	4.91794e-05	4.38505e-05	5.7819e-05	4.42789e-05	7.63849e-05	7.67223e-05	N,D	8.80789e-05	N,D	9.36671e-05	9	12	1	1.3275	0.223933	0.474141	0.0785815	0.0320896	0.244882	65.076	4	11.1	15
E5RJZ1	COX7A2L	0.000115577	9.73433e-05	0.000125267	0.000117435	0.00013915	0.00011984	7.36622e-05	N,D	0.000138984	6.24793e-05	8.39755e-05	0.00011244	0.000152086	0.000107679	2.38376e-05	3.2299e-05	9.39093e-05	3.73552e-05	9.56923e-05	0.000130843	0.00014851	3.50502e-05	9.19209e-05	0.000109979	N,D	0.000113772	14	12	1	0.746376	0.236245	0.392606	0.0794328	0.0321574	0.247013	8.8399	4	77.2	44
P53597	SUCLG1	5.42802e-05	0.000293989	0.000112271	0.000113149	0.000170709	0.00012453	8.44363e-05	8.2972e-05	0.000135658	0.0002888	0.000202361	0.000226437	0.000255907	8.80669e-05	0.000103483	8.80533e-05	0.000271093	8.92609e-05	0.00027468	0.000330644	0.000310214	0.000273167	0.00022916	0.000258461	0.000135204	0.000299504	14	12	1	1.39093	0.50498	0.572968	0.0805162	0.0322252	0.249854	36.249	6	21.4	153
A8MX49	PPM1F	N,D	7.29518e-06	6.43224e-06	2.48652e-05	N,D	2.06056e-05	1.41113e-05	2.19726e-05	3.09326e-05	1.81885e-05	N,D	N,D	5.03928e-05	N,D	4.03483e-05	2.94369e-05	4.35583e-05	2.31242e-05	2.09035e-05	5.8579e-05	3.04716e-05	4.46753e-05	2.79199e-05	2.96963e-05	1.52242e-05	2.28675e-05	14	12	1	1.48927	0.617777	0.568825	0.0811075	0.0322931	0.251161	40.148	2	11.1	25
O43707	ACTN4	0.000273368	0.000234411	0.000313604	0.000269454	0.000251444	0.000247989	0.000206012	0.000212579	0.000252493	0.000280238	0.000328246	0.000237592	0.000283383	0.000218131	0.000232122	0.000228599	0.000261332	0.000178527	0.000239515	0.000302683	0.000245362	0.000240117	0.000211698	0.000232354	0.00020489	0.000231546	14	12	1	0.907986	0.14042	0.117691	0.0816295	0.0323609	0.252247	104.85	13	20.9	107
E9PDG8	SNAP91	0.000865712	0.000844572	0.00082912	0.000634763	0.000934331	0.000921295	0.000919236	0.00100154	0.000883049	0.00102253	0.000778382	0.00082613	0.000880036	0.000869346	0.00112899	0.00108024	0.00103285	0.0010603	0.00104158	0.000848266	0.000896851	0.00103572	0.000908999	0.000835183	0.000985432	0.000645082	14	12	1	1.09877	0.109221	0.156608	0.0819313	0.0324288	0.25265	91.969	13	17.6	279
Q9UBQ7	GRHPR	0.000438294	0.000412592	0.000368821	0.000463959	0.000543043	0.000446684	0.000482049	0.000443354	0.000469922	0.000376652	0.000474304	0.000564559	0.000626477	0.000586188	0.000328359	0.000480796	0.000414401	0.000380168	0.00041863	0.000468005	0.000455621	0.0004926	0.000516765	0.000449779	0.000386894	0.000382999	14	12	1	0.90154	0.159832	0.115804	0.0823259	0.0324966	0.253123	35.668	6	31.4	126
P26885	FKBP2	0.000155138	0.000113469	0.000132896	0.000141134	0.000107258	0.000147117	0.000144929	0.00014389	0.000108442	0.000142487	0.000125733	0.000143639	0.000194226	0.000129932	0.000143878	0.000153114	0.000109403	0.000109701	0.000128021	0.000150415	0.00016175	9.73745e-05	0.000121336	8.53651e-05	8.02302e-05	9.59462e-05	14	12	1	0.868242	0.160227	0.201495	0.082428	0.0325645	0.253123	15.649	4	50	86
Q99623	PHB2	0.00023768	0.000282704	0.000270383	0.000170192	0.0002733	0.000238995	7.92543e-05	4.61788e-05	0.000179263	N,D	8.14206e-05	0.000209564	0.000195473	0.000190502	4.48354e-05	N,D	0.000164425	4.24331e-05	0.000149728	0.000179779	0.000233768	4.02303e-05	0.000153624	0.000141273	N,D	0.000184973	14	12	1	0.706987	0.41107	0.359089	0.0831774	0.0326323	0.254893	33.296	3	20.7	49
P11021	HSPA5	0.00122914	0.00126236	0.00150004	0.00119401	0.00126	0.00135154	0.00153437	0.00130759	0.00120003	0.00139915	0.00141485	0.00121505	0.00115863	0.00138743	0.00155762	0.00153126	0.00128031	0.00136177	0.00133708	0.00122382	0.00127853	0.00146432	0.00139177	0.00142189	0.00155464	0.00136023	14	12	1	1.06207	0.0898385	0.0850584	0.0834019	0.0327001	0.255051	72.332	16	39	521
A0A0D9SFB3	DDX3X	N,D	N,D	1.85344e-05	2.46764e-05	2.34835e-05	2.59758e-05	N,D	N,D	2.33809e-05	1.69019e-05	N,D	2.64669e-05	2.34963e-05	2.87226e-05	2.44171e-05	N,D	6.96804e-05	1.48232e-05	3.94051e-05	3.28804e-05	1.82487e-05	2.95651e-05	4.70833e-05	2.44438e-05	2.8378e-05	2.89351e-05	14	12	1	1.38346	0.15897	0.6487	0.0840058	0.032768	0.256366	70.839	3	6.7	14
P02774	GC	3.00486e-05	3.37532e-05	4.22754e-05	4.25627e-05	N,D	3.08476e-05	6.84236e-05	2.84579e-05	4.90134e-05	N,D	3.92989e-05	N,D	5.67222e-05	N,D	2.63294e-05	2.76274e-05	4.00202e-05	3.45661e-05	N,D	3.60414e-05	2.14625e-05	2.8186e-05	2.59627e-05	4.18717e-05	2.93501e-05	5.28452e-05	14	12	1	0.785822	0.305358	0.215655	0.0843756	0.0328358	0.256962	52.963	8	32.3	50
A0A0B4J2A4	ACAA2	0.000116853	0.00013115	7.39727e-05	8.8802e-05	0.000151637	6.4086e-05	7.81851e-05	N,D	8.797e-05	N,D	9.92415e-05	0.00010589	0.000105306	5.51009e-05	0.00010127	7.4394e-05	0.000141064	0.000102717	0.00013699	0.000144998	0.000108814	0.000119907	0.000103834	0.00013829	7.98132e-05	0.000138119	14	12	1	1.20033	0.289158	0.25272	0.0847017	0.0329037	0.257423	41.601	5	24.4	52
O95197	RTN3	0.000555335	0.00068311	0.000440484	0.000611892	0.000520795	0.000730168	0.000710995	0.000699218	0.000494985	0.000654876	0.000573104	0.000751367	0.000541752	0.000706619	0.000677344	0.000788304	0.000642462	0.000850087	0.000677059	0.000505678	0.000665788	0.000648347	0.000742976	0.000558389	0.000746196	0.000759965	14	12	1	1.11124	0.159463	0.155661	0.0852957	0.0329715	0.258197	112.61	5	10.7	71
P22748	CA4	0.000295118	0.000188707	0.000134366	0.000215858	0.000194433	0.000245304	0.000112527	5.88946e-05	0.000192583	N,D	0.000129558	0.00024191	0.000231605	0.000369236	3.21585e-05	4.71448e-05	9.68513e-05	0.00010188	0.000138837	0.000302049	0.000156094	4.34929e-05	0.000308289	0.000185032	5.62605e-05	0.000175679	14	11	1	0.682253	0.406122	0.469935	0.0853409	0.0330393	0.258197	35.032	4	19.2	33
P51610	HCFC1	0.000117645	0.000112097	0.000108979	0.000113336	0.000122874	0.000139166	0.000133866	0.000132639	0.000124969	0.000134275	0.00013361	0.00015543	0.000101725	8.75063e-05	0.000114451	0.000158529	0.000109917	0.000141481	0.000136472	0.00011391	0.00013873	0.000150752	0.000138801	0.000117929	0.000186951	0.000135054	14	12	1	1.11564	0.141433	0.179145	0.0854818	0.0331072	0.258197	208.73	7	5.8	67
Q9ULD0	OGDHL	4.79434e-05	9.3807e-05	6.51504e-05	2.91729e-05	4.7713e-05	6.03273e-05	4.33114e-05	3.55551e-05	8.83194e-05	0.000108031	6.50829e-05	2.89973e-05	0.000151102	N,D	6.88781e-05	2.83668e-05	0.000117966	3.16049e-05	0.00011489	0.000215145	0.000106436	0.000143899	8.94263e-05	0.000120132	4.86326e-05	0.000102437	14	12	1	1.48847	0.534098	0.781343	0.0859103	0.033175	0.258818	114.48	8	9.7	72
K7ER15	HDHD2	0.000191922	5.10395e-05	6.3877e-05	0.000231401	0.000322637	9.56659e-05	0.000173342	0.000178419	5.69595e-05	0.000101659	0.000123749	8.71538e-05	0.000161088	7.20553e-05	0.000163565	0.00016774	0.000240594	0.000149208	0.000278652	0.000164441	0.000148956	8.63418e-05	0.000306479	7.85022e-05	0.000225708	0.000267308	14	12	1	1.39043	0.571035	0.539309	0.0860699	0.0332429	0.258818	22.49	4	42.6	52
Q9H9B4	SFXN1	0.000421658	0.000427794	0.000419214	0.000360677	0.000509432	0.000445858	0.000411588	0.000415468	0.000449479	0.0003996	0.000420665	0.000455581	0.000389898	0.000453692	0.000389687	0.000378785	0.000405987	0.000373821	0.000400895	0.000426682	0.000387666	0.000428774	0.000418141	0.00042887	0.000382183	0.000451017	14	12	1	0.950505	0.0826649	0.0574055	0.0862141	0.0333107	0.258818	35.619	6	30.7	146
Q6P587	FAHD1	8.4857e-05	6.62296e-05	6.80283e-05	0.000100517	7.96287e-05	5.63406e-05	0.000144281	9.19374e-05	0.000125853	6.92587e-05	8.49699e-05	8.55775e-05	7.43932e-05	7.82417e-05	0.000104827	0.000116006	7.41855e-05	0.000123061	9.98917e-05	8.20426e-05	0.000101538	0.00011516	0.000101817	7.63234e-05	0.000125167	9.05064e-05	14	9	1	1.16706	0.274903	0.200702	0.0871113	0.0333786	0.26098	24.843	4	29	51
O75874	IDH1	5.86499e-05	4.3685e-05	6.16701e-05	6.25061e-05	6.40248e-05	6.74942e-05	4.12324e-05	3.61852e-05	3.86534e-05	6.1696e-05	N,D	6.44847e-05	5.0223e-05	5.87315e-05	4.41963e-05	7.71895e-05	7.05744e-05	4.55933e-05	6.74759e-05	5.29326e-05	6.85273e-05	5.03712e-05	6.36885e-05	7.02755e-05	7.03033e-05	6.85233e-05	14	12	1	1.14507	0.202144	0.203855	0.0876057	0.0334464	0.261929	46.659	6	24.6	31
P11137	MAP2	0.000988542	0.000931835	0.000952288	0.000771205	0.00095075	0.000968628	0.000916379	0.00101807	0.00088764	0.00110876	0.00104172	0.000950553	0.000900588	0.000805256	0.00112095	0.000975164	0.00106244	0.000933947	0.000982201	0.000859336	0.00102369	0.00106253	0.00100027	0.000931664	0.000985351	0.00103013	14	12	1	1.05837	0.0930608	0.0742093	0.0880764	0.0335142	0.26223	199.52	35	28.2	535
P25788	PSMA3	0.00011223	N,D	0.000105678	4.94127e-05	8.37186e-05	0.000123065	0.000109871	9.1802e-05	6.19518e-05	9.6618e-05	8.85744e-05	0.000108712	N,D	7.60156e-05	0.000143996	0.000143903	0.000122027	0.000158076	0.000133932	5.98459e-05	6.16168e-05	7.09409e-05	9.62964e-05	0.000112959	0.00012019	0.000133635	14	12	1	1.22549	0.236291	0.364593	0.0882257	0.0335821	0.26223	28.433	4	29	27
Q14152	EIF3A	3.00176e-05	2.78609e-05	1.84071e-05	2.6016e-05	2.39347e-05	2.26063e-05	2.0815e-05	1.32813e-05	2.21679e-05	3.0682e-05	1.83096e-05	2.06397e-05	1.79324e-05	2.25675e-05	2.16346e-05	3.02559e-05	2.11332e-05	1.56438e-05	3.13179e-05	3.89944e-05	3.39053e-05	2.38883e-05	2.69393e-05	2.59473e-05	2.23523e-05	2.65831e-05	14	12	1	1.17909	0.217987	0.281867	0.0882402	0.0336499	0.26223	166.57	9	7.5	40
Q01518	CAP1	0.000463641	0.000629369	0.000478343	0.000422355	0.000625792	0.000415281	0.000513446	0.000567334	0.000500124	0.000394795	0.000339708	0.000388134	0.000401579	0.000502337	0.000461244	0.000660392	0.000478589	0.000556845	0.000603788	0.000488033	0.000512437	0.000535255	0.000481015	0.000468988	0.000639128	0.000469305	14	12	1	1.11622	0.186788	0.148153	0.0898428	0.0337178	0.266455	51.901	13	31.2	142
E5RGX5	STMN2	0.000215289	0.000251261	0.000219037	0.000231829	0.000238868	0.000259661	0.000241053	0.000204119	0.000229781	0.000270221	0.000188678	0.000294803	0.000217424	0.000200099	0.000338096	0.000345968	0.000393102	0.000356043	0.000236768	0.000242092	0.000242708	0.000269123	0.000211707	0.00018135	0.000270027	0.000182872	14	12	1	1.16943	0.124797	0.301721	0.0904296	0.0337856	0.267657	19.574	2	11.3	42
A0A087WTN6	ADAP1	2.29106e-05	3.92817e-05	2.75822e-05	2.9061e-05	2.84133e-05	2.97105e-05	2.57326e-05	2.34003e-05	2.77333e-05	4.40748e-05	3.43686e-05	2.5026e-05	2.33994e-05	2.10133e-05	1.87446e-05	2.25593e-05	3.32947e-05	1.69816e-05	3.10907e-05	2.05224e-05	3.25871e-05	2.56407e-05	2.06347e-05	2.75861e-05	2.20663e-05	2.27853e-05	14	11	1	0.855288	0.227715	0.190897	0.0907033	0.0338535	0.267929	32.725	4	18.3	24
Q6S8J3	POTEE	0.000667964	0.000655883	0.00110052	0.000819603	0.0011636	0.000630915	0.0011036	0.000685316	0.00114196	0.00143724	0.00136229	0.00113531	0.000924858	0.00127486	0.00126182	0.000947267	0.00179959	0.000773838	0.00088933	0.00107051	0.00100588	0.00208856	0.00118168	0.00144409	0.000847116	0.00213387	13	12	1	1.27748	0.273286	0.474649	0.0917911	0.0339213	0.2706	121.36	3	6.1	396
Q9NVS9	PNPO	0.000129282	0.000109229	9.88834e-05	9.58841e-05	7.4129e-05	0.000112656	6.1273e-05	0.00013679	9.26736e-05	7.37987e-05	8.20393e-05	0.000127003	7.87671e-05	0.000117518	0.000115329	0.000153734	0.000102876	0.000157549	0.000130496	9.85748e-05	9.99804e-05	9.72007e-05	0.000108682	8.53129e-05	0.000112743	0.000117987	13	10	1	1.15873	0.236813	0.224106	0.0923736	0.0339891	0.271774	29.988	3	25.7	40
Q15404	RSU1	4.60297e-05	4.66689e-05	N,D	5.21108e-05	N,D	5.02423e-05	3.06619e-05	N,D	4.4844e-05	N,D	N,D	4.79355e-05	N,D	4.12165e-05	5.21859e-05	0.000109509	6.947e-05	5.26803e-05	7.36993e-05	5.56985e-05	4.8187e-05	N,D	N,D	3.53188e-05	N,D	3.96728e-05	14	12	1	1.32557	0.148102	0.498677	0.0926618	0.034057	0.272079	31.54	2	14.8	21
Q14576	ELAVL3	3.65877e-05	6.12504e-05	3.62169e-05	5.30223e-05	4.97862e-05	6.20741e-05	6.18302e-05	6.79789e-05	4.07555e-05	8.59131e-05	6.44449e-05	5.92295e-05	5.19268e-05	8.14627e-05	5.12259e-05	4.25319e-05	5.90749e-05	5.53913e-05	5.13626e-05	7.06079e-05	4.48771e-05	5.12204e-05	5.25731e-05	3.37904e-05	4.46141e-05	3.52483e-05	14	12	1	0.850817	0.256186	0.174978	0.0928834	0.0341248	0.272187	39.547	3	10.6	42
Q9Y281	CFL2	0.000347836	0.000419302	0.000420384	0.000446177	0.000383256	0.000378805	0.000375467	0.000365804	0.000310365	0.000408686	0.00037219	0.000334831	0.000394289	0.00036209	0.000400795	0.000373518	0.000339666	0.00043993	0.000374714	0.000313843	0.000371951	0.000368111	0.000338778	0.00031779	0.000294774	0.000277232	12	9	1	0.923577	0.0955121	0.121784	0.0932968	0.0341927	0.272297	18.736	10	68.1	139
O14810	CPLX1	0.000232382	0.000219951	0.000164371	0.000235337	0.000176462	0.000330304	0.000250735	0.000251224	0.000163328	0.000283124	0.000271988	0.000209497	0.000223332	0.00026876	0.000323367	0.000283656	0.000269083	0.000321832	0.000264935	0.000310103	0.000283708	0.00025839	0.000219519	0.000240202	0.000222762	0.000185347	14	12	1	1.13186	0.20149	0.183048	0.0933551	0.0342605	0.272297	15.03	6	61.2	159
Q9NQC3	RTN4	0.000524845	0.000558525	0.000548464	0.000534501	0.000641914	0.000573893	0.000527787	0.000518001	0.000523339	0.000615009	0.000513636	0.000627407	0.000412996	0.000469879	0.000480251	0.00051943	0.000703669	0.000662087	0.000564153	0.000590224	0.000702312	0.000632818	0.00047615	0.00050713	0.000611319	0.000672513	14	12	1	1.09471	0.112153	0.154523	0.0934751	0.0343284	0.272297	129.93	22	32.3	298
P40227	CCT6A	0.000427531	0.000592848	0.000483596	0.000531062	0.00048992	0.000496468	0.0003637	0.000279936	0.000400683	0.00048641	0.000403236	0.000479499	0.000393762	0.000523856	0.000373724	0.000322498	0.000453901	0.000294883	0.00040037	0.000456483	0.000481122	0.00047046	0.000434291	0.000430928	0.000336637	0.000407073	14	12	1	0.892996	0.17712	0.134976	0.0938844	0.0343962	0.27295	58.024	12	30.9	279
P14415	ATP1B2	0.000388414	0.000324379	0.000344781	0.000312195	0.000309104	0.000362249	0.000453593	0.000416186	0.000251945	0.00036084	0.000204527	0.000385965	0.000287215	0.000344501	0.000379429	0.000454924	0.000374258	0.000387188	0.000384848	0.000312033	0.000340089	0.00031232	0.00043463	0.000345148	0.000427566	0.000372408	14	12	1	1.11233	0.191854	0.134688	0.0941246	0.034464	0.272987	33.367	5	35.9	172
H0YFX9	H2AFJ	3.16728e-05	5.81922e-05	9.18513e-06	2.82251e-05	2.06132e-05	4.59736e-05	4.04545e-05	3.65583e-05	2.71183e-05	2.59932e-05	5.38108e-05	2.86754e-05	3.17059e-05	8.18503e-05	2.25935e-05	2.36355e-05	4.90947e-05	2.5874e-05	3.00831e-05	2.05496e-05	1.5146e-05	1.52849e-05	2.95476e-05	3.71327e-05	N,D	N,D	13	9	1	0.724034	0.489586	0.27777	0.0944201	0.0345319	0.272987	9.9755	3	63	21
P11498	PC	2.73129e-05	8.7655e-05	2.90477e-05	N,D	N,D	4.60305e-05	N,D	N,D	N,D	2.89012e-05	4.86899e-05	N,D	3.89254e-05	3.08361e-05	N,D	N,D	6.604e-05	N,D	3.87761e-05	7.32864e-05	5.29677e-05	6.20508e-05	4.69164e-05	5.19012e-05	N,D	6.50623e-05	14	12	1	1.35448	0.477109	0.27085	0.0946347	0.0345997	0.272987	129.63	5	12.1	22
P82979	SARNP	5.77535e-05	6.13365e-05	5.43267e-05	5.17865e-05	6.11574e-05	N,D	5.35085e-05	5.51442e-05	5.12569e-05	5.7057e-05	5.10626e-05	6.65468e-05	4.84108e-05	4.60095e-05	N,D	N,D	5.97761e-05	6.0835e-05	5.04948e-05	4.41763e-05	4.93354e-05	4.64619e-05	N,D	4.22311e-05	5.30842e-05	4.53392e-05	14	12	1	0.912139	0.103598	0.120432	0.0946381	0.0346676	0.272987	23.671	2	10.5	14
K7ERP4	GPX4	0.00014589	0.000141073	0.000150446	0.000124369	0.000111946	0.000123875	0.00017094	0.000131312	0.000106983	0.000144479	0.000111997	0.000102179	0.000137073	0.000132686	0.000114572	0.000105946	0.000133383	0.000135333	0.000148243	0.000128804	0.000149117	8.03267e-05	0.000111849	9.42778e-05	0.000114021	7.34827e-05	14	12	1	0.883214	0.14573	0.187593	0.0948253	0.0347354	0.272993	17.629	4	26.5	55
P21796	VDAC1	0.00321028	0.00329337	0.00367022	0.00382821	0.00366094	0.00346462	0.00270068	0.00240199	0.00402184	0.00182007	0.00296758	0.00316668	0.00401432	0.00401886	0.00185748	0.00207239	0.003153	0.00216808	0.00330798	0.00351064	0.00361302	0.00174199	0.00346302	0.00355301	0.00214083	0.00326144	14	12	1	0.853885	0.198958	0.226098	0.0965105	0.0348033	0.277173	30.772	12	56.9	533
Q00325	SLC25A3	0.00164493	0.000756685	0.00108322	0.000629171	0.000832724	0.000844012	0.000517349	0.000786274	0.00124244	0.000488303	0.000673368	0.000841083	0.000841714	0.000698676	0.000689055	0.000699721	0.000689032	0.000731908	0.000716869	0.00049485	0.000527202	0.000696501	0.000887051	0.000637007	0.000675305	0.000887705	13	12	1	0.818261	0.357725	0.136655	0.0966532	0.0348711	0.277173	40.094	4	10.2	74
Q12860	CNTN1	0.00188134	0.00166999	0.00182635	0.00188125	0.00164698	0.00211844	0.00104813	0.000991424	0.00180594	0.000711953	0.000988328	0.00229638	0.00156398	0.00204392	0.00094539	0.000915289	0.00139659	0.00104035	0.00164225	0.00183947	0.00154597	0.000915846	0.00171725	0.00159861	0.000928866	0.00136602	13	11	1	0.822886	0.30165	0.219583	0.097317	0.0349389	0.278534	113.32	15	29.6	571
P07741	APRT	0.000205678	0.000427972	0.000399085	0.000296174	0.000175932	6.69442e-05	0.000300085	0.000186467	0.000298844	0.000136453	9.67059e-05	0.000110451	0.000128203	0.000101756	0.000144405	0.000206195	0.000180456	0.000195611	8.07119e-05	0.000190348	7.59071e-05	0.000110832	0.000138965	0.000160283	0.000169226	N,D	14	12	1	0.717816	0.554957	0.214942	0.0987034	0.0350068	0.28114	19.608	3	34.4	37
P47914	RPL29	4.17218e-05	5.3884e-05	3.69478e-05	3.29055e-05	3.78349e-05	4.24115e-05	2.92448e-05	2.84745e-05	2.80691e-05	5.52136e-05	4.23952e-05	2.4012e-05	2.61874e-05	2.70101e-05	2.93499e-05	2.48183e-05	4.62783e-05	2.20016e-05	4.36511e-05	2.27499e-05	3.30994e-05	3.48991e-05	2.36223e-05	2.74763e-05	1.65112e-05	3.31685e-05	14	12	1	0.824058	0.276848	0.245528	0.0988506	0.0350746	0.28114	17.752	2	16.4	46
P05060	CHGB	2.47065e-05	4.06713e-05	2.98472e-05	2.7733e-05	3.59282e-05	3.30589e-05	5.8549e-05	2.31344e-05	3.66611e-05	6.64078e-05	2.69295e-05	3.08888e-05	4.34046e-05	2.01034e-05	8.35435e-05	6.75614e-05	3.98478e-05	5.08003e-05	6.21116e-05	4.45865e-05	2.46789e-05	6.39485e-05	N,D	1.93945e-05	3.95938e-05	2.92872e-05	14	10	1	1.34257	0.37201	0.559953	0.0988552	0.0351425	0.28114	78.275	4	12.1	45
Q6UXN9	WDR82	3.37607e-05	1.8892e-05	3.36102e-05	3.30984e-05	4.33941e-05	2.568e-05	2.94315e-05	4.38324e-05	5.94975e-05	5.29655e-05	4.10694e-05	3.67137e-05	4.3712e-05	2.35912e-05	4.09763e-05	3.67875e-05	5.35618e-05	3.42703e-05	4.79087e-05	7.58623e-05	6.58765e-05	4.62397e-05	4.37346e-05	3.84992e-05	2.18383e-05	4.51672e-05	14	12	1	1.23738	0.302879	0.38485	0.0989904	0.0352103	0.28114	35.079	5	22	36
E9PQH6	RHOC	0.000196497	0.000184971	0.000120022	0.000132561	0.000133418	0.000155928	0.000118985	0.000118488	0.000121111	0.000125969	0.000111638	0.000136096	0.000153977	0.000233887	0.00015644	0.000176905	0.000129979	0.000156793	0.00021776	0.0001824	0.000159139	0.000123378	0.000190242	0.000182535	0.000138034	0.00019876	14	12	1	1.14886	0.245948	0.196897	0.0996395	0.0352782	0.28244	19.224	6	43.8	100
D6R9P3	HNRNPAB	7.04496e-05	6.96857e-05	6.67407e-05	7.46293e-05	6.26566e-05	0.000102941	6.48568e-05	3.66302e-05	4.03195e-05	9.07181e-05	5.43246e-05	6.59915e-05	6.38392e-05	3.9955e-05	7.28441e-05	0.000129917	7.52694e-05	8.1445e-05	7.31809e-05	0.00010737	7.94386e-05	8.50852e-05	7.41986e-05	4.75409e-05	7.4384e-05	4.41628e-05	9	10	1	1.21972	0.285275	0.35489	0.0999765	0.035346	0.282851	30.302	4	17.1	38
C9J6H1	MBP	0.0116875	0.023056	0.0187083	0.0430855	0.0126714	0.0115659	0.0369669	0.0239823	0.0192274	0.0226746	0.0269714	0.0133331	0.0241454	0.02174	0.0083804	0.0163399	0.0135893	0.0264727	0.0140269	0.0113943	0.0330966	0.0114263	0.0146296	0.0189088	0.0204227	0.0111826	14	12	1	0.752647	0.415507	0.322399	0.100808	0.0354138	0.284657	11.095	4	45.5	573
R4GN98	S100A6	9.3293e-05	0.000289616	0.000111797	0.000115053	9.45187e-05	7.90182e-05	0.000172055	0.000261792	0.000106888	8.82865e-05	0.000151843	0.000102691	8.51375e-05	0.000191162	0.000129114	0.000266487	0.000183018	0.000172642	0.000119564	0.000210581	0.00017109	0.000135528	0.000137316	0.000212618	0.000206011	0.000168678	13	12	1	1.26843	0.483487	0.309367	0.10131	0.0354817	0.285528	9.681	2	40	71
P36542	ATP5F1C	0.000747828	0.000661613	0.000718827	0.000610466	0.000760534	0.000759092	0.00058549	0.000710355	0.000692973	0.000622755	0.000724908	0.000712785	0.000941516	0.000485187	0.000672791	0.000637704	0.000664315	0.000660527	0.000663401	0.00062093	0.000664032	0.000650569	0.000697496	0.000565689	0.000640293	0.000581922	14	12	1	0.925208	0.151091	0.0544444	0.102702	0.0355495	0.288897	32.996	7	39.6	154
A0A087WUL2	PSMB3	6.22469e-05	6.08377e-05	8.59955e-05	0.000107717	7.57738e-05	5.10887e-05	7.42788e-05	0.000108323	0.000117953	7.48762e-05	5.1278e-05	5.32513e-05	7.04029e-05	8.514e-05	8.44924e-05	8.58771e-05	0.000163911	8.73782e-05	0.000107303	6.11127e-05	8.45331e-05	0.000101441	0.000121449	7.60737e-05	9.92743e-05	5.81322e-05	14	12	1	1.22268	0.282894	0.36859	0.10312	0.0356174	0.289409	16.161	3	36.6	51
Q15417	CNN3	3.37944e-05	6.45075e-05	3.61284e-05	4.85572e-05	3.43934e-05	5.09092e-05	5.30531e-05	4.87103e-05	6.32655e-05	4.91768e-05	4.98169e-05	6.39351e-05	3.85623e-05	5.59392e-05	3.66181e-05	3.1781e-05	5.29308e-05	6.11927e-05	7.34197e-05	4.61701e-05	6.91605e-05	6.13556e-05	5.82835e-05	7.17518e-05	6.37964e-05	6.29142e-05	12	12	1	1.16434	0.214334	0.268975	0.103299	0.0356852	0.289409	36.413	5	22.5	57
P58546	MTPN	0.00021159	0.000238104	0.000195006	0.000186	0.000166741	0.000177069	0.000173613	0.00018689	0.000144756	0.00017217	0.000123009	0.000157903	0.000144846	0.000143924	0.000163074	0.000178216	0.000121527	0.000176472	0.000137474	0.000103334	0.000196334	0.000217875	0.000133266	0.000117984	0.000145944	0.000118241	14	12	1	0.87188	0.17413	0.205431	0.103473	0.0357531	0.289409	12.895	3	38.1	49
H7BY36	EWSR1	7.102e-05	5.33644e-05	7.12974e-05	5.84772e-05	6.93104e-05	6.75711e-05	N,D	N,D	6.02424e-05	6.93024e-05	N,D	7.22821e-05	4.82059e-05	N,D	N,D	7.91227e-05	N,D	6.25805e-05	5.88266e-05	5.76259e-05	5.12696e-05	5.40954e-05	6.19349e-05	4.41383e-05	5.69375e-05	4.02569e-05	14	12	1	0.884124	0.132286	0.16725	0.103784	0.0358209	0.28973	32.071	2	7.5	26
E7ES10	CAST	1.81753e-05	N,D	1.96633e-05	2.77805e-05	N,D	N,D	1.84914e-05	1.98282e-05	N,D	2.32037e-05	1.76806e-05	2.79598e-05	N,D	1.91393e-05	2.17158e-05	2.93241e-05	1.71925e-05	2.86276e-05	2.36474e-05	2.40279e-05	2.36601e-05	2.89012e-05	2.24035e-05	2.26015e-05	2.34379e-05	2.49831e-05	14	12	1	1.13531	0.189207	0.16173	0.104216	0.0358887	0.290387	69.749	4	10.4	22
O75899	GABBR2	2.41257e-05	N,D	4.00827e-05	3.70714e-05	4.16868e-05	3.98154e-05	4.66548e-05	3.49222e-05	3.34504e-05	4.45233e-05	2.66132e-05	2.71014e-05	N,D	3.31886e-05	2.76138e-05	4.26998e-05	3.29557e-05	1.97174e-05	3.16819e-05	3.08987e-05	3.27972e-05	N,D	3.12361e-05	3.04811e-05	3.74113e-05	2.4155e-05	14	12	1	0.868303	0.20197	0.170381	0.104986	0.0359566	0.291898	105.82	3	5.5	32
P09417	QDPR	0.000450124	0.000819364	0.000737243	0.000886007	0.000538136	0.000601221	0.000764738	0.000665611	0.000635427	0.000690607	0.000431575	0.000532455	0.00055964	0.000645414	0.000458748	0.000587726	0.000519725	0.000790836	0.000544903	0.000375013	0.000713192	0.00046989	0.000524996	0.000529385	0.000696453	0.000455766	11	12	1	0.868288	0.208056	0.190472	0.105155	0.0360244	0.291898	25.789	8	57.4	297
O94888	UBXN7	3.7071e-05	5.61732e-05	3.44239e-05	3.36576e-05	4.5619e-05	4.53894e-05	4.05507e-05	3.92004e-05	4.34927e-05	6.0636e-05	5.04162e-05	5.09549e-05	5.14731e-05	3.23971e-05	4.50273e-05	4.81982e-05	6.90201e-05	3.69545e-05	6.63867e-05	7.39861e-05	4.60485e-05	5.99195e-05	5.55118e-05	3.82303e-05	3.98917e-05	4.26343e-05	14	12	1	1.16733	0.196517	0.288456	0.105548	0.0360923	0.292439	54.862	5	16.4	34
Q9Y4W6	AFG3L2	8.0802e-05	9.28272e-05	8.65522e-05	7.17859e-05	8.90577e-05	8.38598e-05	7.04008e-05	7.52447e-05	7.34233e-05	9.18655e-05	7.01237e-05	9.40662e-05	9.39613e-05	5.55599e-05	6.97338e-05	6.48469e-05	7.48253e-05	7.17277e-05	8.24708e-05	7.04239e-05	8.36782e-05	9.54085e-05	5.21743e-05	7.33049e-05	6.02843e-05	7.83384e-05	9	10	1	0.906058	0.143908	0.140748	0.106351	0.0361601	0.294113	88.583	9	13.8	65
P78559	MAP1A	0.000664929	0.000609089	0.000664866	0.00059453	0.000589712	0.000620257	0.000663871	0.000583446	0.000586197	0.00059276	0.000705767	0.000546483	0.000623374	0.000459875	0.000654826	0.000562289	0.000587682	0.000717653	0.000687805	0.000564163	0.000619909	0.000644187	0.000679027	0.000724899	0.000669997	0.000630261	14	12	1	1.06208	0.0990699	0.089997	0.107262	0.036228	0.296076	305.48	33	20.8	364
Q9UKG1	APPL1	2.38421e-05	2.61979e-05	5.78585e-05	2.90387e-05	2.42229e-05	2.14565e-05	N,D	N,D	1.83052e-05	2.41391e-05	N,D	2.17052e-05	1.73121e-05	2.24342e-05	1.9048e-05	2.09077e-05	N,D	1.99347e-05	3.11723e-05	2.22022e-05	9.72922e-06	N,D	N,D	8.27088e-06	2.08714e-05	2.06492e-05	14	12	1	0.737079	0.424407	0.261051	0.10767	0.0362958	0.296645	79.663	2	5.8	28
P07858	CTSB	0.000270752	0.000203169	0.000169927	0.000202197	0.000263503	0.000260174	0.000283991	0.000262892	0.000213499	0.000261234	0.00022807	0.000221587	0.000218873	0.000223265	0.00022693	0.000214165	0.00020195	0.000231756	0.000224077	0.000163726	0.00023751	0.000213022	0.000244006	0.000205862	0.000233926	0.000200152	9	8	1	0.922878	0.139932	0.0935598	0.10825	0.0363636	0.297688	37.821	5	20.4	117
Q99536	VAT1	0.000115521	0.000131993	0.000139189	0.000201244	0.000130774	0.000148473	0.000150402	0.000130066	0.000140454	0.000167074	0.000132762	0.000161174	0.000125629	0.000170687	0.000130214	0.00015738	0.000108552	0.0001956	0.000122831	8.92424e-05	0.000146648	0.000113186	9.37339e-05	0.000122114	0.000156686	9.74993e-05	14	12	1	0.874775	0.154678	0.215196	0.109153	0.0364315	0.299416	41.92	4	15	94
Q8NBX0	SCCPDH	0.000188	0.000254479	0.000230049	0.000122834	0.000239523	0.000252674	0.000466831	0.000250848	0.000193689	0.000236038	0.000211476	0.000215863	0.000164367	0.000257935	0.000219243	0.00025709	0.000167247	0.000183457	0.000151461	0.000157667	0.000170779	0.000140226	0.000197941	0.000189354	0.000299946	0.000188699	14	12	1	0.825151	0.329445	0.196136	0.109285	0.0364993	0.299416	47.151	5	20.5	73
P32119	PRDX2	0.00798269	0.00777677	0.00761197	0.00746769	0.00872998	0.00782488	0.00687772	0.00932281	0.00494436	0.00630414	0.00584898	0.00510619	0.00461917	0.00733113	0.00878495	0.00911614	0.00866169	0.00760337	0.00784607	0.00628078	0.00700039	0.00569419	0.010031	0.00729317	0.0077915	0.00799242	9	7	1	1.12307	0.205031	0.173373	0.110267	0.0365672	0.301547	21.892	5	55.1	391
K7ENT6	TPM4	5.3662e-05	N,D	5.53717e-05	N,D	1.71714e-05	0.000120888	6.45852e-05	0.000187352	N,D	N,D	N,D	N,D	N,D	0.000148739	9.50794e-05	0.000270749	8.63627e-05	N,D	0.000154027	N,D	0.00018584	8.63019e-05	0.000134773	9.86902e-05	0.000202765	N,D	13	10	1	1.57843	0.658891	0.688918	0.110914	0.036635	0.302755	20.621	5	47.5	25
Q6PIL6	KCNIP4	5.33978e-05	N,D	5.14574e-05	N,D	N,D	1.96618e-05	6.08402e-05	4.87518e-05	4.79451e-05	5.48059e-05	N,D	N,D	5.27934e-05	N,D	3.26878e-05	3.57544e-05	5.43945e-05	4.29549e-05	3.26459e-05	4.47132e-05	3.62597e-05	2.05679e-05	4.15454e-05	4.00194e-05	5.54102e-05	4.13269e-05	14	12	1	0.8183	0.254415	0.195433	0.111964	0.0367028	0.304016	28.728	3	24	39
P05388	RPLP0	0.000109041	0.000143258	9.00126e-05	0.000117206	0.000137107	0.000113513	9.5728e-05	9.18214e-05	7.95013e-05	0.000169022	0.000189562	0.000102199	9.59374e-05	0.000118381	0.000111684	0.000125243	0.000162103	0.000125992	0.000154414	0.000115647	0.000116585	0.000149156	0.000127564	0.000127025	0.000125261	0.00018838	14	12	1	1.15026	0.268064	0.194593	0.112185	0.0367707	0.304016	34.273	5	26.2	70
P13073	COX4I1	0.00133489	0.00111907	0.00132325	0.00113104	0.00124308	0.00128597	0.000360759	0.000323354	0.00119272	0.000208694	0.000806085	0.00113672	0.00162886	0.00153502	0.000209336	0.000227604	0.00110507	0.000269386	0.000931208	0.00113014	0.00130009	0.000240607	0.00120527	0.00118697	0.000231338	0.000938418	14	12	1	0.715768	0.430296	0.44367	0.112186	0.0368385	0.304016	19.576	5	33.7	169
Q92598	HSPH1	0.000262735	0.000302734	0.000382868	0.000368198	0.000282474	0.000306965	0.000369018	0.000323077	0.000251855	0.00035455	0.00031891	0.000165822	0.000287262	0.000266086	0.000300521	0.000303804	0.000281564	0.000267839	0.000264053	0.000257909	0.000250698	0.000304456	0.000227328	0.000280114	0.000277011	0.000283865	14	12	1	0.907242	0.190675	0.0759489	0.112252	0.0369064	0.304016	96.864	11	18.9	204
P15104	GLUL	0.00106079	0.00123896	0.000976985	0.00106123	0.000912052	0.00103887	0.00104791	0.0010886	0.000819382	0.00134653	0.000818515	0.000957841	0.00094096	0.00105241	0.00109863	0.00114252	0.000792136	0.000917191	0.000969649	0.000894898	0.00100214	0.000795346	0.000988786	0.00081441	0.00107506	0.000755243	14	12	1	0.913607	0.140182	0.127002	0.112408	0.0369742	0.304016	42.064	6	24.9	72
A6NNI4	CD9	0.000767695	0.00201248	0.00170047	0.00215517	0.00140581	0.00114858	0.00157236	0.00165131	0.00162476	0.00141797	0.00128299	0.000789197	0.0014679	0.00226134	0.000943882	0.00138214	0.00136498	0.00208446	0.00113975	0.000985326	0.00137443	0.000815463	0.000761643	0.00123936	0.00183293	0.00103488	14	12	1	0.820981	0.293354	0.261309	0.112944	0.0370421	0.304476	17.764	5	26.4	161
Q9Y3E1	HDGFL3	0.000872794	0.000852885	0.000874344	0.000791532	0.00113754	0.00108789	0.00118348	0.00118972	0.000856428	0.000896435	0.000710545	0.00133869	0.000778946	0.000876629	0.00103648	0.00122002	0.000954548	0.00115452	0.000951972	0.00135554	0.000997214	0.00109276	0.00101122	0.000818472	0.00111971	0.00109124	14	12	1	1.11078	0.197002	0.145517	0.11331	0.0371099	0.304476	22.619	5	41.9	228
Q14194	CRMP1	0.00269119	0.00301813	0.00359057	0.00274008	0.0032463	0.00300867	0.00338441	0.00301382	0.00270978	0.00312935	0.0027122	0.00319097	0.00285543	0.00237424	0.0029616	0.00319807	0.00334407	0.0033302	0.00299404	0.00296536	0.00291304	0.00348422	0.00309816	0.00273863	0.00384863	0.00324697	14	12	1	1.06748	0.108098	0.101054	0.1134	0.0371777	0.304476	62.183	18	47.7	858
Q14764	MVP	2.04616e-05	3.7717e-05	2.44388e-05	3.2939e-05	2.30448e-05	N,D	2.8368e-05	N,D	2.64811e-05	2.29404e-05	1.73677e-05	N,D	1.73551e-05	N,D	2.38022e-05	2.29088e-05	2.47484e-05	2.81058e-05	1.29331e-05	N,D	1.51829e-05	1.69626e-05	N,D	2.331e-05	2.46642e-05	1.39506e-05	14	12	1	0.822611	0.260065	0.213436	0.113404	0.0372456	0.304476	99.326	3	3.9	19
Q7Z7K0	CMC1	3.9898e-05	N,D	3.36387e-05	N,D	4.55803e-05	4.7652e-05	4.33057e-05	5.60645e-05	3.81799e-05	4.74936e-05	3.50729e-05	3.44607e-05	4.14636e-05	3.76656e-05	4.07981e-05	3.84341e-05	4.17878e-05	4.55395e-05	N,D	N,D	3.59258e-05	N,D	N,D	3.3634e-05	3.2678e-05	2.6847e-05	14	12	1	0.88609	0.159416	0.142301	0.113839	0.0373134	0.305087	12.49	1	13.2	31
Q01082	SPTBN1	0.00843091	0.00914376	0.00809362	0.00870433	0.00902534	0.00912803	0.0075645	0.00663759	0.00878458	0.00857093	0.00782884	0.00914921	0.00799352	0.00840324	0.00927096	0.00891298	0.00852262	0.00719698	0.00937964	0.0102143	0.00931073	0.00924252	0.00922094	0.00809224	0.00841295	0.00867234	14	12	1	1.05732	0.0855313	0.0913281	0.114171	0.0373813	0.305422	274.61	72	47.3	2220
O96001	PPP1R17	1.56585e-05	1.32522e-05	1.26746e-05	2.04006e-05	1.32963e-05	1.33697e-05	2.16008e-05	1.66088e-05	N,D	1.90388e-05	2.07139e-05	N,D	2.23016e-05	2.21203e-05	1.08727e-05	9.31668e-06	2.0075e-05	9.73726e-06	1.54603e-05	6.10795e-06	1.20019e-05	1.97388e-05	2.01564e-05	1.75593e-05	2.25825e-05	8.98377e-06	8	8	1	0.817833	0.218541	0.314157	0.115072	0.0374491	0.307276	17.865	3	36.8	46
Q93050	ATP6V0A1	0.000629072	0.000488156	0.00044628	0.000418245	0.000369217	0.000444518	0.000102245	8.04985e-05	0.000455427	6.1131e-05	0.000202458	0.000422523	0.000508143	0.000562855	6.39357e-05	7.31554e-05	0.00027873	0.000126132	0.000356309	0.000542869	0.000328289	0.00017594	0.000373425	0.000446102	0.000111893	0.000274966	14	12	1	0.70838	0.496237	0.41642	0.116332	0.037517	0.308963	96.412	10	17.1	133
P09211	GSTP1	0.00309337	0.00246035	0.00162472	0.00210591	0.00220736	0.00258866	0.00193196	0.00311	0.00253868	0.00274018	0.00227021	0.0035418	0.0022159	0.00260634	0.00280773	0.00364026	0.0023528	0.00260351	0.00258237	0.00214053	0.00241318	0.00396576	0.00347518	0.00326022	0.00681912	0.00201331	14	12	1	1.26785	0.202928	0.521112	0.116359	0.0375848	0.308963	23.356	8	54.8	307
Q9UHC6	CNTNAP2	3.65849e-05	4.93501e-05	4.97672e-05	5.09281e-05	4.80491e-05	5.68963e-05	4.70649e-05	6.51544e-05	4.7922e-05	5.56155e-05	3.81913e-05	5.24994e-05	4.5937e-05	4.96208e-05	5.12451e-05	5.31121e-05	5.69275e-05	5.80675e-05	5.80228e-05	5.47152e-05	5.17359e-05	4.19086e-05	5.69966e-05	4.22476e-05	8.02193e-05	5.58695e-05	14	12	1	1.11198	0.144497	0.19488	0.116395	0.0376526	0.308963	148.17	5	6.5	79
P49189	ALDH9A1	0.000523918	0.000443976	0.000556344	0.000489039	0.000504584	0.000511172	0.000472856	0.000646375	0.000462068	0.000487982	0.000606967	0.000505876	0.000558205	0.000674271	0.000530169	0.00063646	0.000505175	0.000568437	0.000440209	0.000358363	0.000405195	0.000389424	0.000475047	0.000456365	0.000571947	0.000450717	14	11	1	0.907097	0.129965	0.15578	0.116577	0.0377205	0.308963	53.801	8	28.3	125
A0A0A0MRE6	WDR47	N,D	N,D	6.14502e-05	3.7488e-05	5.24899e-05	6.32453e-05	N,D	N,D	5.53396e-05	3.75924e-05	3.62247e-05	4.6686e-05	4.11181e-05	N,D	N,D	3.55807e-05	N,D	N,D	N,D	5.51917e-05	5.93056e-05	6.80801e-05	7.90633e-05	N,D	5.94882e-05	5.26323e-05	14	12	1	1.21931	0.220408	0.28064	0.116752	0.0377883	0.308963	98.701	3	3.6	22
P02792	FTL	0.001077	0.000441808	0.000557086	0.00129855	0.000571866	0.00056845	0.000661862	0.000597679	0.000919748	0.0011126	0.000632986	0.00170186	0.000553433	0.000512313	0.00289687	0.00177872	0.000785299	0.000786049	0.00153042	0.00100089	0.00133929	0.000807912	0.000589425	0.000460536	0.000523883	0.00157187	14	12	1	1.4648	0.461607	0.874076	0.117303	0.0378562	0.30962	20.019	5	42.3	205
H7C0X7	MAT2B	N,D	6.33169e-05	N,D	N,D	N,D	4.33576e-05	5.09712e-05	4.35256e-05	N,D	4.68326e-05	3.90227e-05	N,D	N,D	4.69274e-05	4.97503e-05	5.26954e-05	4.28804e-05	8.1757e-05	5.25974e-05	N,D	4.77524e-05	7.86e-05	5.33566e-05	4.50712e-05	5.59572e-05	5.24685e-05	14	12	1	1.16788	0.164049	0.266287	0.11742	0.037924	0.30962	22.063	3	23.7	26
H0YLW7	SLTM	1.49546e-05	1.67329e-05	N,D	N,D	1.5581e-05	1.70709e-05	1.41172e-05	N,D	1.84816e-05	2.00508e-05	1.99342e-05	2.11322e-05	2.01597e-05	1.58168e-05	1.47913e-05	1.79655e-05	1.54518e-05	1.66782e-05	1.62527e-05	2.00953e-05	1.667e-05	1.49475e-05	1.51916e-05	1.46862e-05	1.84747e-05	1.16698e-05	14	12	1	0.911199	0.137306	0.122865	0.11884	0.0379919	0.312803	6.6127	3	48.4	23
Q96K17	BTF3L4	N,D	N,D	3.18828e-05	N,D	3.28735e-05	N,D	4.01094e-05	3.77577e-05	3.19778e-05	4.45e-05	3.5791e-05	4.01294e-05	3.20133e-05	4.23158e-05	3.16895e-05	3.96959e-05	2.91571e-05	3.53569e-05	3.40699e-05	3.11038e-05	3.03623e-05	3.43207e-05	3.65195e-05	3.76293e-05	3.82778e-05	2.91098e-05	14	12	1	0.918938	0.127396	0.0988054	0.119098	0.0380597	0.312925	17.27	4	42.4	35
P27797	CALR	0.00104227	0.00109416	0.00124842	0.00121509	0.00130031	0.00131916	0.0013554	0.00118403	0.00106394	0.00155472	0.00119645	0.00131833	0.00125041	0.00125996	0.00154182	0.00178326	0.00140252	0.00124386	0.00149798	0.00151429	0.00133693	0.00131154	0.00123276	0.0011139	0.00112564	0.00114747	14	8	1	1.08953	0.106039	0.162658	0.119596	0.0381275	0.313672	48.141	17	69.8	436
Q16643	DBN1	5.85178e-05	7.70432e-05	5.73075e-05	5.03857e-05	5.85994e-05	6.16581e-05	4.62135e-05	4.34869e-05	4.95014e-05	6.9483e-05	6.14508e-05	5.29968e-05	6.86434e-05	4.34536e-05	5.60833e-05	5.07738e-05	9.14434e-05	4.35358e-05	5.74433e-05	0.000113101	6.94138e-05	7.40382e-05	5.63065e-05	5.96998e-05	6.15137e-05	7.24701e-05	14	12	1	1.17701	0.17782	0.335485	0.120168	0.0381954	0.314614	71.428	4	10.5	14
Q9HA64	FN3KRP	7.01067e-05	5.70609e-05	7.54373e-05	7.97459e-05	7.04407e-05	6.1792e-05	5.22045e-05	8.51332e-05	7.15696e-05	5.17744e-05	7.05905e-05	8.85073e-05	6.52474e-05	7.02057e-05	6.54524e-05	8.68841e-05	6.41205e-05	6.59559e-05	0.000100244	7.23362e-05	5.5325e-05	0.000101292	6.98345e-05	9.62782e-05	8.71054e-05	7.125e-05	14	12	1	1.12608	0.160048	0.225614	0.121728	0.0382632	0.318134	34.412	4	16.2	39
D6RDK6	OCIAD1	N,D	N,D	1.73236e-05	N,D	2.39704e-05	8.87156e-06	2.18922e-05	1.9852e-05	1.89955e-05	N,D	1.94862e-05	N,D	2.8949e-05	N,D	N,D	2.12593e-05	2.02e-05	N,D	N,D	2.76088e-05	2.51797e-05	N,D	2.80435e-05	2.68781e-05	1.58351e-05	2.88532e-05	14	12	1	1.21663	0.288838	0.233023	0.121968	0.0383311	0.318195	19.989	2	12.8	12
P35241	RDX	8.15945e-05	7.91127e-05	6.76857e-05	9.49922e-05	7.42836e-05	7.76304e-05	8.98446e-05	7.09996e-05	6.53127e-05	6.92267e-05	6.04233e-05	7.47838e-05	5.95854e-05	7.98852e-05	7.50904e-05	8.70665e-05	6.33229e-05	0.000103136	6.67653e-05	5.30442e-05	6.97592e-05	5.11035e-05	5.04802e-05	4.51536e-05	7.06012e-05	4.97609e-05	14	12	1	0.87641	0.136831	0.23104	0.122292	0.0383989	0.318345	68.563	10	19.4	62
P43004	SLC1A2	6.85022e-05	0.000105642	8.82082e-05	6.46814e-05	0.000109043	7.35298e-05	8.85349e-05	0.000111767	0.000109891	7.20282e-05	0.000136419	0.000120064	9.86015e-05	0.000116182	9.73092e-05	9.88129e-05	0.000108456	9.48982e-05	0.000115711	0.000103654	9.9399e-05	0.00011214	0.000118224	0.00011496	0.000124855	0.000105494	9	11	1	1.10745	0.224993	0.0970924	0.122457	0.0384668	0.318345	62.104	3	7	77
E9PF17	VCAN	0.00353822	0.00311196	0.00304382	0.00410361	0.00252851	0.00328566	0.00415266	0.00374924	0.00334561	0.00420917	0.00252857	0.00711946	0.00390893	0.00347359	0.00519226	0.00383878	0.00285985	0.0062368	0.00453576	0.00335349	0.00460629	0.00392416	0.00450186	0.00376046	0.00662361	0.00370143	13	12	1	1.18986	0.300485	0.30222	0.122787	0.0385346	0.318641	176.83	5	5.5	287
O60313	OPA1	0.000361465	0.000384801	0.000408707	0.000342755	0.000397296	0.000381142	0.000287413	0.000252315	0.000339037	0.000325487	0.000349044	0.000316841	0.000407346	0.000311824	0.000296406	0.000224513	0.000392255	0.000227235	0.000341165	0.000298611	0.00029801	0.000342894	0.000351647	0.000375745	0.000307203	0.000340201	14	12	1	0.910196	0.133516	0.150099	0.123698	0.0386024	0.320442	111.63	18	25.9	194
Q99436	PSMB7	4.81485e-05	3.32662e-05	3.42497e-05	2.77967e-05	4.19574e-05	4.63184e-05	2.55826e-05	3.317e-05	2.34932e-05	2.63191e-05	2.58122e-05	2.88446e-05	2.38661e-05	2.48362e-05	3.01426e-05	4.39992e-05	2.15995e-05	3.39395e-05	2.33364e-05	2.53201e-05	2.81187e-05	2.34304e-05	1.60754e-05	1.89132e-05	3.0723e-05	2.56253e-05	14	12	1	0.8447	0.262682	0.234266	0.124235	0.0386703	0.321268	29.965	4	18.8	43
O75083	WDR1	0.000279207	0.000347152	0.000353718	0.000283257	0.000323559	0.000329734	0.000253634	0.000230405	0.000387718	0.000345609	0.000358767	0.000395365	0.000445668	0.00027659	0.00030543	0.000231213	0.000414898	0.000235998	0.000423726	0.000491079	0.000453347	0.000458065	0.000348508	0.000406945	0.000310344	0.000458032	12	12	1	1.14824	0.18125	0.271595	0.124471	0.0387381	0.321314	66.193	10	30.5	147
Q9Y2Q0	ATP8A1	8.02204e-05	0.000118059	7.63281e-05	9.27023e-05	6.9465e-05	0.000142352	6.17142e-05	7.4808e-05	6.54599e-05	8.41833e-05	7.31067e-05	8.5754e-05	6.97823e-05	7.91789e-05	7.7205e-05	7.85815e-05	6.43046e-05	5.26749e-05	8.22874e-05	9.30912e-05	7.52336e-05	6.79946e-05	8.99835e-05	6.1692e-05	N,D	5.35767e-05	14	12	1	0.864269	0.26055	0.162206	0.124947	0.038806	0.321979	131.37	6	6.9	24
Q9UEY8	ADD3	0.00026455	0.000259494	0.000283037	0.000284767	0.000288309	0.000350765	0.000251315	0.000208359	0.000302858	0.000269641	0.000274374	0.000253198	0.000231658	0.000237509	0.0003452	0.000271687	0.000228645	0.000275356	0.000347805	0.00028118	0.0002853	0.000300809	0.000324184	0.000285492	0.000272651	0.000263208	14	12	1	1.08031	0.128213	0.12863	0.125418	0.0388738	0.322627	79.154	9	24.9	181
P11217	PYGM	0.000237606	0.000259182	0.000136431	0.000232404	0.000119462	0.000182102	0.00024456	0.000174207	0.000141889	0.000203906	0.000236332	0.000298996	0.000215782	0.000279613	0.000139533	0.00016285	0.000171051	0.00039757	0.000365482	0.000273244	0.000295851	0.000224323	0.000327493	0.000317049	0.000184159	0.000228926	14	12	1	1.21592	0.257776	0.40071	0.125951	0.0389417	0.323244	97.091	14	27.4	160
P55084	HADHB	0.000724195	0.000839406	0.000609334	0.000793573	0.000817049	0.000656163	0.000539978	0.000596214	0.000692366	0.00061233	0.000700436	0.000799233	0.000853922	0.000739186	0.000443526	0.000523742	0.000673372	0.000505744	0.000673972	0.000624941	0.000780168	0.000607686	0.00072049	0.000873957	0.000565963	0.00070947	14	12	1	0.901085	0.140194	0.171821	0.126306	0.0390095	0.323244	51.294	11	28.7	299
O75506	HSBP1	6.04765e-05	5.90681e-05	7.81183e-05	6.2179e-05	5.51312e-05	2.85621e-05	6.41327e-05	N,D	N,D	N,D	N,D	5.31906e-05	4.8522e-05	N,D	6.49176e-05	5.63186e-05	5.31119e-05	3.37996e-05	4.01943e-05	3.21685e-05	3.29239e-05	3.94069e-05	5.06442e-05	3.81535e-05	6.59356e-05	6.01684e-05	14	12	1	0.835931	0.236816	0.223739	0.126315	0.0390773	0.323244	8.5435	3	81.6	34
Q02978	SLC25A11	0.00022833	0.000147281	0.000289392	9.64153e-05	0.000328646	0.000355922	0.000191136	0.000186511	0.000196952	0.000255381	0.000208523	0.0002173	0.000162807	0.00026544	0.000189959	0.000170489	0.000171975	0.000154918	0.000136955	0.000234859	0.000190903	0.000256575	0.000150289	0.00022174	0.000162066	0.000225771	13	11	1	0.844798	0.315686	0.169647	0.126935	0.0391452	0.324268	34.061	3	14.3	86
P62873	GNB1	0.00277032	0.00242709	0.00288593	0.00270519	0.00360532	0.00270689	0.0030051	0.00248399	0.0033049	0.00303034	0.00250206	0.00321122	0.00297415	0.00254617	0.00270035	0.00291186	0.00209985	0.00218029	0.00257646	0.00320298	0.00248747	0.00243755	0.00268771	0.00280608	0.00285107	0.00299395	14	12	1	0.927775	0.120393	0.113216	0.128527	0.039213	0.327658	37.377	5	30.3	310
Q9UHY7	ENOPH1	0.000285423	0.000360068	0.000323968	0.000268341	0.000258746	0.000346775	0.000283708	0.000266275	0.000392829	0.000386612	0.000278998	0.000224632	0.000273672	0.000249846	0.000378908	0.000376875	0.000296514	0.000338426	0.000358668	0.000281439	0.000240627	0.000673706	0.000268587	0.000326736	0.000398294	0.000335588	14	12	1	1.18736	0.175754	0.369728	0.128707	0.0392809	0.327658	28.932	5	29.9	136
Q9C040	TRIM2	0.000323332	0.000350062	0.000370934	0.000342671	0.000314606	0.000330048	0.000338696	0.000284358	0.000323185	0.000376711	0.000351254	0.000316176	0.000385594	0.00025852	0.000348271	0.000320733	0.000378494	0.00030158	0.00037684	0.000380563	0.000374081	0.000337651	0.000360019	0.000383455	0.000318522	0.000350627	14	12	1	1.05783	0.103928	0.0835726	0.12913	0.0393487	0.327785	81.529	15	29.8	171
P59768	GNG2	N,D	N,D	N,D	7.28092e-05	5.41764e-05	4.97636e-05	N,D	6.15809e-05	N,D	N,D	5.94427e-05	N,D	8.91308e-05	9.70292e-05	6.49999e-05	8.42102e-05	6.02845e-05	4.36488e-05	4.10214e-05	5.69864e-05	5.86608e-05	7.66539e-05	6.64461e-05	4.19759e-05	3.92716e-05	3.47134e-05	9	11	1	0.80626	0.260195	0.228487	0.129202	0.0394166	0.327785	7.8501	2	38	34
Q5H9L2	TCEAL5	0.000165406	9.94692e-05	0.000143454	0.000118814	0.000143493	0.000222481	0.000133798	0.000162326	9.00258e-05	0.00016765	9.49106e-05	0.000162594	0.000125717	0.00011682	0.000187323	0.000119053	0.000106285	0.000119529	0.000161371	0.000147921	9.45493e-05	0.000146102	9.11092e-05	7.69792e-05	9.0019e-05	4.91686e-05	13	11	1	0.832569	0.257231	0.282099	0.13009	0.0394844	0.329472	23.307	2	18.4	80
P12270	TPR	0.000123269	0.00013851	2.85795e-05	8.13536e-05	0.000131643	0.000125904	9.25091e-05	8.52852e-05	9.15301e-05	8.29282e-05	5.85036e-05	7.4055e-05	5.44856e-05	5.14044e-05	0.000101917	0.000139797	0.00012936	8.45972e-05	9.38983e-05	9.38121e-05	7.35786e-05	0.000139893	0.000194109	8.03379e-05	9.22204e-05	7.79672e-05	14	11	1	1.24463	0.380529	0.409146	0.130316	0.0395522	0.329478	267.29	10	6	32
P06730	EIF4E	6.04512e-05	6.61762e-05	5.08892e-05	7.9936e-05	6.73354e-05	6.95174e-05	6.16916e-05	6.76942e-05	4.57708e-05	6.30443e-05	9.10271e-05	7.4483e-05	5.45295e-05	5.97593e-05	6.34694e-05	7.63416e-05	5.20134e-05	5.97646e-05	5.29498e-05	N,D	4.99111e-05	5.55799e-05	8.38064e-05	4.65997e-05	5.1668e-05	3.60808e-05	14	12	1	0.87636	0.178858	0.206444	0.130902	0.0396201	0.330394	25.097	1	6.5	39
P05937	CALB1	0.00297057	0.00288645	0.00296901	0.00275213	0.00331025	0.00266979	0.00335075	0.00302571	0.0024315	0.00311101	0.00344873	0.00135887	0.00390688	0.0035783	0.00345529	0.00321225	0.00351323	0.00230817	0.00331205	0.00344217	0.0033298	0.00426893	0.003086	0.00342679	0.00366531	0.0027685	14	12	1	1.11132	0.203417	0.159656	0.131479	0.0396879	0.331282	30.025	17	75.9	684
H3BNV2	NQO1	N,D	2.4461e-05	3.62226e-05	4.4914e-05	N,D	4.16649e-05	3.77645e-05	N,D	3.98719e-05	5.10231e-05	N,D	5.6158e-05	2.97034e-05	N,D	3.05046e-05	5.42552e-05	2.40983e-05	2.38908e-05	2.47666e-05	2.23424e-05	N,D	2.87245e-05	2.20899e-05	5.95764e-05	N,D	2.56218e-05	14	10	1	0.785783	0.244995	0.33985	0.131724	0.0397558	0.331333	28.494	3	20.2	16
P49418	AMPH	0.00106936	0.00111634	0.00126521	0.000907787	0.00109385	0.00117523	0.00107659	0.00118748	0.000891307	0.00126674	0.00108047	0.00113088	0.00100935	0.000991124	0.00127013	0.00122983	0.00110621	0.0011901	0.0011164	0.00107379	0.00105417	0.00112858	0.00121104	0.000997686	0.00142505	0.00112045	14	12	1	1.06436	0.105128	0.104624	0.132098	0.0398236	0.331708	76.256	14	32.8	247
P05026	ATP1B1	0.00545556	0.00478952	0.0055169	0.0056699	0.00482395	0.00495898	0.00619462	0.005193	0.0049048	0.00446339	0.0049607	0.00440049	0.00578377	0.00552081	0.00432528	0.00495757	0.00464711	0.00598829	0.00540826	0.00416607	0.0046745	0.00537022	0.00512975	0.00448654	0.00471324	0.00455603	14	12	1	0.938373	0.100177	0.100923	0.132809	0.0398915	0.332399	35.061	9	38.6	362
F5GX71	MPI	0.000163768	0.000174606	0.00012965	0.000180313	0.000155777	0.000137143	0.000136327	0.000117786	0.000172507	0.000139082	0.000149009	0.000129383	0.000111565	0.000127753	0.000164446	0.000158598	0.000106268	0.000138977	0.000148808	0.00016629	0.000147382	0.000200946	0.000160751	0.000213826	0.000169063	0.000146332	14	12	1	1.10733	0.150642	0.192418	0.132835	0.0399593	0.332399	41.205	7	25.7	88
P27361	MAPK3	7.83966e-05	0.000104775	8.04052e-05	0.000105161	7.7853e-05	8.89236e-05	0.000135925	5.9229e-05	0.000106322	9.95389e-05	9.27866e-05	8.66997e-05	6.36021e-05	N,D	7.17552e-05	0.000109457	8.05663e-05	9.72085e-05	0.000116258	0.000142338	7.73203e-05	0.000132647	8.3402e-05	0.000102101	0.000121947	0.000115885	14	12	1	1.14878	0.223722	0.251039	0.133058	0.0400271	0.332399	43.135	5	31.9	94
K7ENK9	VAMP2	0.000176565	0.000248149	0.000209384	0.000137063	0.000463685	0.000187812	0.000238264	0.000211808	0.000159554	0.000324438	0.000199107	0.000216979	0.000247394	0.000454159	0.000278496	0.000299173	0.00044499	0.000434739	0.000362075	4.60977e-05	0.000297233	0.000448691	0.000351534	0.000267993	0.000255137	0.000270228	14	12	1	1.26137	0.402903	0.445766	0.133275	0.040095	0.332399	7.7752	1	35.3	44
P31150	GDI1	0.00244719	0.00226498	0.0026159	0.00287926	0.00224216	0.00278087	0.00262259	0.00246865	0.00240352	0.00241682	0.00237718	0.00282401	0.00226131	0.00254771	0.00258069	0.00293038	0.00196168	0.00243891	0.00247348	0.00214029	0.0021308	0.00226286	0.00247694	0.00189779	0.00271297	0.00213903	12	10	1	0.934134	0.0834367	0.123647	0.134228	0.0401628	0.33421	50.582	15	57.7	824
Q13442	PDAP1	7.18912e-05	5.52468e-05	7.66222e-05	7.21885e-05	5.64608e-05	7.31394e-05	5.99746e-05	7.31138e-05	5.4407e-05	7.29047e-05	5.85368e-05	5.03128e-05	5.99338e-05	8.19272e-05	4.76796e-05	5.81475e-05	5.21303e-05	6.67601e-05	5.09141e-05	5.22117e-05	3.93221e-05	0.00011002	2.97682e-05	4.1386e-05	6.68833e-05	4.9013e-05	14	12	1	0.845398	0.152777	0.309082	0.135289	0.0402307	0.335889	20.63	3	23.2	34
P36507	MAP2K2	2.01831e-05	2.1749e-05	2.40402e-05	1.58452e-05	2.1532e-05	2.22094e-05	1.51168e-05	1.70714e-05	1.65866e-05	2.03664e-05	1.80745e-05	2.58118e-05	1.84178e-05	1.86399e-05	1.49437e-05	1.50258e-05	1.89504e-05	N,D	1.8284e-05	2.27068e-05	1.84626e-05	1.71267e-05	1.87063e-05	1.69446e-05	N,D	N,D	12	10	1	0.909432	0.159743	0.118888	0.135358	0.0402985	0.335889	44.424	3	8.5	13
Q9NTK5	OLA1	0.000572645	0.000635574	0.000683081	0.000815717	0.00064236	0.00088462	0.000915757	0.000780692	0.000561972	0.000850162	0.000657403	0.000694911	0.000665443	0.000678916	0.000752303	0.00100723	0.000633755	0.000883814	0.000847511	0.000905847	0.000695002	0.000811445	0.000759126	0.000587065	0.000807447	0.00075508	14	12	1	1.09768	0.157348	0.16371	0.136168	0.0403664	0.33733	44.743	10	33.1	167
P63151	PPP2R2A	N,D	6.57219e-05	4.84196e-05	4.07034e-05	N,D	N,D	3.67095e-05	5.82009e-05	N,D	6.53769e-05	5.55869e-05	4.99889e-05	4.8282e-05	3.91854e-05	4.21036e-05	4.82156e-05	6.15086e-05	5.72687e-05	4.96735e-05	6.21714e-05	5.71037e-05	6.05207e-05	5.737e-05	5.96367e-05	6.03277e-05	6.56355e-05	13	9	1	1.11762	0.203329	0.133269	0.137295	0.0404342	0.33926	51.691	6	22.6	40
C9JJ34	RANBP1	2.50527e-05	N,D	2.87651e-05	2.2851e-05	2.41798e-05	2.6287e-05	2.27509e-05	N,D	2.29842e-05	2.28126e-05	2.20903e-05	N,D	2.26183e-05	2.21871e-05	2.25573e-05	2.06082e-05	4.17907e-05	2.31285e-05	2.60057e-05	3.40266e-05	3.75722e-05	3.05738e-05	N,D	N,D	1.89976e-05	N,D	14	12	1	1.18816	0.0869279	0.336635	0.137407	0.040502	0.33926	18.762	2	15.3	8
Q16864	ATP6V1F	5.10795e-06	7.96531e-06	7.78327e-06	8.35792e-06	7.87364e-05	5.96491e-06	7.34076e-06	1.54602e-05	2.44862e-05	4.04055e-06	N,D	1.16808e-05	2.05831e-05	2.37196e-05	N,D	5.50829e-05	5.08331e-05	7.95866e-05	N,D	2.08252e-05	N,D	7.98594e-06	5.26721e-05	N,D	8.0566e-06	4.88247e-06	14	12	1	2.05616	1.16565	1.64986	0.140751	0.0405699	0.346935	13.37	1	20.2	38
P11216	PYGB	0.00263881	0.00317253	0.00236616	0.00290806	0.00271349	0.00340306	0.00241395	0.00331866	0.00267542	0.00279103	0.00330151	0.00372227	0.00228031	0.00309213	0.00198999	0.00331296	0.00299611	0.00296147	0.00392624	0.00326059	0.00311969	0.00295879	0.0035589	0.00335489	0.00354942	0.00324179	14	12	1	1.09327	0.148812	0.161797	0.142238	0.0406377	0.350014	96.695	21	43.7	1084
P38919	EIF4A3	1.86378e-05	2.94325e-05	N,D	2.76421e-05	2.71162e-05	2.47231e-05	1.87937e-05	N,D	N,D	2.30354e-05	2.4319e-05	N,D	2.51384e-05	1.78726e-05	1.1175e-05	1.1095e-05	2.62983e-05	N,D	2.60602e-05	2.76272e-05	1.34433e-05	3.04541e-05	1.63116e-05	1.73068e-05	1.60734e-05	N,D	14	12	1	0.827359	0.171117	0.308061	0.143523	0.0407056	0.352588	46.871	4	15.1	27
Q9UJ70	NAGK	5.5851e-05	5.89671e-05	4.31148e-05	7.74616e-05	8.26894e-05	6.04042e-05	5.88687e-05	5.68688e-05	9.52982e-05	7.99811e-05	5.77965e-05	3.98951e-05	7.36203e-05	4.34591e-05	6.12643e-05	7.49091e-05	N,D	6.3616e-05	7.90228e-05	0.000103413	8.62773e-05	6.06062e-05	5.51667e-05	7.63234e-05	N,D	N,D	14	12	1	1.16208	0.260064	0.240639	0.143931	0.0407734	0.353002	37.375	6	38.1	32
P51970	NDUFA8	0.000265435	0.000188962	0.000255088	0.000170983	0.00019794	0.000188465	0.000144886	0.000123253	0.000245549	0.000116077	0.00015587	0.000158826	0.000231954	0.000251347	0.000156596	0.000149992	0.000199771	0.000116208	0.000202955	0.000188312	0.000184611	0.000170481	0.000186402	0.000178161	0.000136315	0.000158604	14	12	1	0.878217	0.261649	0.136421	0.144681	0.0408412	0.354253	20.105	7	38.4	102
Q10567	AP1B1	0.00024434	0.000193383	0.000199009	0.000165573	0.000184171	0.000206389	0.000154325	0.000207015	0.000197284	0.000205589	0.000204899	0.000175323	0.000199381	0.000133851	0.000184503	0.000198346	0.000182758	0.000224562	0.000241329	0.000134236	0.000215826	0.000187489	0.0002003	0.000247306	0.000259718	0.000240597	14	12	1	1.09958	0.141516	0.186325	0.145288	0.0409091	0.355148	104.64	15	22.4	121
P13929	ENO3	0.000117912	0.000108397	0.000133807	9.99187e-05	0.00026927	0.00011518	0.000153443	0.000206114	0.000131803	0.000167033	0.000151895	0.000137846	0.000172854	0.000122327	0.000228957	0.000248455	0.000172357	0.000226218	0.000164988	0.000119037	9.3965e-05	0.000296876	0.000137166	0.000172154	0.000129431	0.000179465	14	12	1	1.21208	0.300916	0.397884	0.145812	0.0409769	0.355154	46.986	13	59.2	75
Q99613	EIF3C	N,D	3.17045e-05	3.21769e-05	2.6285e-05	2.94505e-05	N,D	2.25535e-05	2.71164e-05	2.55955e-05	2.84443e-05	2.81815e-05	2.68073e-05	2.95043e-05	3.36229e-05	2.35257e-05	2.9489e-05	3.34641e-05	2.31428e-05	2.6479e-05	2.66298e-05	3.0699e-05	2.44927e-05	2.92195e-05	2.4775e-05	1.94192e-05	2.4191e-05	14	12	1	0.924099	0.108844	0.135934	0.145984	0.0410448	0.355154	105.34	5	7.1	18
Q8TEA8	DTD1	9.88261e-05	0.000127899	0.000134247	0.000131124	0.000119766	0.00018213	0.000177435	0.000122703	0.000112308	0.000130658	9.03034e-05	0.000127812	0.000101266	0.000130221	0.000157775	0.000202062	0.000124414	0.000164509	0.00011399	0.000141282	0.000139942	0.000157206	0.000134711	0.00012857	0.000147062	0.000104023	10	10	1	1.12021	0.203422	0.203002	0.146013	0.0411126	0.355154	23.423	6	51.7	69
P48637	GSS	3.49157e-05	N,D	N,D	9.40332e-05	N,D	5.7566e-05	4.64766e-05	6.60166e-05	N,D	N,D	6.58452e-05	9.59259e-05	5.42133e-05	N,D	5.36779e-05	4.13454e-05	N,D	6.13729e-05	N,D	4.51566e-05	4.71624e-05	3.19671e-05	N,D	N,D	7.00731e-05	5.56702e-05	14	12	1	0.789188	0.333055	0.186076	0.146412	0.0411805	0.355537	52.384	4	22.6	22
E7ETK0	RPS24	1.60958e-05	2.14351e-05	1.41598e-05	N,D	1.31559e-05	N,D	N,D	1.03932e-05	N,D	1.37597e-05	1.61908e-05	1.74455e-05	N,D	N,D	1.10496e-05	1.27955e-05	1.61515e-05	8.8021e-06	N,D	1.25018e-05	1.2806e-05	1.7463e-05	1.37174e-05	N,D	1.2792e-05	N,D	14	12	1	0.85586	0.214959	0.166366	0.149162	0.0412483	0.36154	15.197	1	14.5	21
Q16762	TST	0.000166218	0.00017205	0.000117793	0.000115635	0.000112461	0.000154169	0.000115361	0.000197525	0.000214406	0.000189983	0.000159833	0.000219759	0.000162397	0.000204249	0.000186201	0.000223237	0.000150165	0.000228862	0.00016993	0.000158372	0.000185242	0.000193473	0.000184046	0.000215565	0.000182702	0.00013129	14	12	1	1.11966	0.230978	0.178023	0.149459	0.0413161	0.36154	33.429	5	20.5	84
Q16836	HADH	0.000345026	0.000334295	0.000236248	0.0003061	0.000257093	0.000245239	0.000286395	0.000276091	0.000179289	0.000214229	0.000225284	0.000139983	0.000182255	0.000240656	0.000278524	0.000353579	0.000315563	0.000262151	0.000309772	0.000184152	0.000193989	0.000271363	0.000272533	0.000267799	0.000340184	0.000310395	14	12	1	1.13028	0.237891	0.20832	0.14962	0.041384	0.36154	34.293	7	51	130
K7EKP8	ACOT7	0.000304673	0.000338244	0.00035112	0.000373594	0.000390306	0.000343241	0.000283878	0.00024437	0.000295582	0.000298491	0.000313828	0.000308425	0.000382052	0.000513	0.000364426	0.000323801	0.000400436	0.000323096	0.000458585	0.00028438	0.000396243	0.000331012	0.000396476	0.000350088	0.000404197	0.00043262	14	12	1	1.09888	0.191011	0.151139	0.153953	0.0414518	0.371291	30.849	5	28.9	95
Q16143	SNCB	0.00207232	0.00184648	0.00203017	0.00185586	0.00265216	0.00203027	0.0019261	0.00239058	0.00137379	0.00208245	0.00272921	0.00190718	0.00144322	0.00100198	0.00198705	0.00165547	0.00191412	0.00125228	0.0016442	0.00158909	0.0017092	0.00192148	0.00197746	0.00163157	0.00161389	0.00202914	13	12	1	0.892862	0.23971	0.116525	0.154752	0.0415197	0.371291	14.288	4	43.3	165
B7ZL14	FNBP1	4.18286e-05	4.86434e-05	5.76843e-05	4.56242e-05	5.31621e-05	5.97175e-05	4.98398e-05	5.82479e-05	N,D	5.4736e-05	5.34518e-05	6.43603e-05	5.18595e-05	5.19486e-05	6.06938e-05	5.48137e-05	4.48525e-05	4.94474e-05	5.08151e-05	5.15571e-05	4.95628e-05	4.42422e-05	N,D	3.57167e-05	5.00569e-05	N,D	14	12	1	0.925021	0.113533	0.125087	0.154946	0.0415875	0.371291	64.071	7	15.6	19
C9JAZ1	MTX2	0.000253776	0.000167694	0.000266423	0.000124979	0.000106928	0.000132179	0.00045051	0.000172218	0.000159052	0.000185935	9.36345e-05	0.000190244	0.000229948	0.000226483	0.000196138	9.67235e-05	0.000130967	0.000156051	0.000178897	0.000194163	0.000141997	0.000166572	0.000160952	0.000155808	0.000148077	0.000183944	14	12	1	0.807489	0.457025	0.143357	0.155072	0.0416554	0.371291	25.717	3	27.5	67
P20336	RAB3A	0.000874142	0.000790504	0.00104371	0.000899791	0.000906966	0.000914085	0.00091901	0.000970531	0.000963838	0.000919761	0.00089182	0.000942397	0.00114692	0.000888227	0.000957842	0.000970418	0.000759531	0.000915336	0.000896436	0.00080634	0.000802733	0.000926161	0.000869176	0.000855489	0.0010459	0.000824163	11	9	1	0.948699	0.0893299	0.0882878	0.155103	0.0417232	0.371291	24.984	5	35.9	206
P00367	GLUD1	0.00218973	0.00209853	0.00184028	0.00208362	0.0022888	0.00227041	0.00240951	0.00243814	0.00189309	0.00188262	0.00209512	0.00251822	0.00199984	0.00261859	0.00218546	0.00277689	0.00253806	0.00261384	0.00203814	0.00221672	0.00225683	0.00271015	0.00241181	0.00189524	0.00276279	0.00187905	14	12	1	1.07747	0.11248	0.149078	0.15537	0.041791	0.371291	61.397	12	33	567
P49006	MARCKSL1	0.000387093	0.000469302	0.000356516	0.000418022	0.000484239	0.000463497	0.000381492	0.000361603	0.000338806	0.000299977	0.000244433	0.000402162	0.000461214	0.000445392	0.000401206	0.000487568	0.000339111	0.000435788	0.000448014	0.000382373	0.00038948	0.000248833	0.000338524	0.000223929	0.000254706	0.000169462	14	12	1	0.871548	0.177264	0.252321	0.155418	0.0418589	0.371291	19.529	2	15.9	72
P60709	ACTB	0.010233	0.0102412	0.0106606	0.0103752	0.0104275	0.0101012	0.00968878	0.0102315	0.0111242	0.0126371	0.0116969	0.0122387	0.0113412	0.0102314	0.0109555	0.0110585	0.00972224	0.00949574	0.0107574	0.0108577	0.0101552	0.0127926	0.0100604	0.00863447	0.00871406	0.00909568	14	12	1	0.943491	0.0811495	0.109522	0.156051	0.0419267	0.372199	41.736	9	42.4	1710
P02671	FGA	0.000457655	0.000211041	0.000285709	0.000296845	0.000230834	0.0002993	0.000709977	0.000278775	0.000841933	0.000232343	0.000510046	0.000306429	0.000597728	N,D	0.000524519	0.000149546	0.000482562	0.000300208	0.000206516	0.000346238	0.000116021	0.000198855	0.000131648	0.000438364	0.000228283	0.000485627	12	11	1	0.743368	0.502287	0.371502	0.158492	0.0419946	0.377412	94.972	9	13	101
P50440	GATM	N,D	2.5588e-05	2.68739e-05	2.57685e-05	2.914e-05	N,D	2.41536e-05	N,D	N,D	2.46965e-05	N,D	3.2089e-05	2.07851e-05	N,D	3.23011e-05	2.74943e-05	2.28917e-05	2.01308e-05	2.75981e-05	N,D	1.96259e-05	N,D	2.24791e-05	1.99477e-05	2.19071e-05	2.04503e-05	14	12	1	0.898449	0.129405	0.162542	0.159417	0.0420624	0.379001	48.455	3	8.7	13
Q9UDY2	TJP2	0.000116788	0.000241355	0.000131272	0.000125885	9.76895e-05	0.000153269	0.000146088	0.000103747	0.000170102	0.000156619	0.000130066	0.000177535	0.000141968	0.000201946	0.000131879	0.00014871	0.000190927	0.000123364	0.00021636	0.000170941	0.000201207	0.000163865	0.000220452	0.000281706	0.000139453	0.000113396	14	12	1	1.17108	0.259871	0.328218	0.160173	0.0421303	0.379083	133.96	11	16.5	143
P41250	GARS	0.000223786	0.00020553	0.000221898	0.000207487	0.000219484	0.000181033	0.00022162	0.000211225	0.000211065	0.000219876	0.000193649	0.000240105	0.000205397	0.000227165	0.000202616	0.000218934	0.00020746	0.000249488	0.000196303	0.000206865	0.000227701	0.000202944	0.000246696	0.000291557	0.000226049	0.000241615	12	11	1	1.06087	0.0691958	0.128191	0.160237	0.0421981	0.379083	83.165	10	19.8	165
Q9Y6R1	SLC4A4	0.000667065	0.000542878	0.000655615	0.000536598	0.000722194	0.00050419	0.00087016	0.000420857	0.000402386	0.000358306	0.000396635	0.000434467	0.000424736	0.000577448	0.000319171	0.00032082	0.000417848	0.000226049	0.000641589	0.000396791	0.000512437	0.000347396	0.000647661	0.000615356	0.000340807	0.000630643	14	12	1	0.841059	0.276075	0.280847	0.160437	0.0422659	0.379083	121.46	6	11.3	252
Q96DZ1	ERLEC1	1.27217e-05	N,D	N,D	1.1897e-05	1.10759e-05	1.21213e-05	1.19324e-05	1.12256e-05	N,D	1.30559e-05	9.92802e-06	1.11596e-05	1.2156e-05	N,D	1.02208e-05	1.56066e-05	1.29851e-05	1.07426e-05	1.11479e-05	1.22593e-05	1.28175e-05	1.45113e-05	1.26192e-05	N,D	1.42302e-05	1.13292e-05	14	10	1	1.0734	0.0773177	0.143941	0.16048	0.0423338	0.379083	54.858	3	9.5	17
P19086	GNAZ	0.000124171	0.000167635	0.000110269	0.000111472	0.000125132	0.000137664	5.11353e-05	N,D	0.000183112	N,D	9.49714e-05	0.000168309	9.97287e-05	0.000108273	4.26412e-05	N,D	N,D	5.21074e-05	N,D	0.000150011	0.000145341	N,D	0.000103033	0.000103388	3.9472e-05	0.000124256	14	12	1	0.769551	0.297838	0.364929	0.161091	0.0424016	0.379916	40.923	2	9.6	40
Q9NSC5	HOMER3	4.40457e-05	5.77231e-05	4.0805e-05	2.4167e-05	3.73738e-05	3.96359e-05	3.48709e-05	3.4585e-05	4.01318e-05	8.22293e-05	5.4029e-05	4.93035e-05	5.86896e-05	4.35113e-05	3.65386e-05	3.71029e-05	7.69435e-05	2.84528e-05	5.40215e-05	8.1756e-05	0.000102887	5.6751e-05	5.33481e-05	5.68076e-05	4.355e-05	4.77984e-05	13	11	1	1.2301	0.309005	0.466889	0.162157	0.0424695	0.381141	39.836	4	19.7	35
P43243	MATR3	0.000107386	0.000178347	0.000100299	9.99298e-05	0.000171366	0.0001089	0.000130661	8.78831e-05	0.000118201	0.000218009	0.000102852	7.50268e-05	7.92267e-05	0.000103306	0.000144399	0.000109052	0.000199224	9.39757e-05	0.000181422	0.000315623	0.000162179	0.000224907	0.000112059	0.000101654	0.0001085	8.35572e-05	14	12	1	1.27432	0.343525	0.568341	0.162236	0.0425373	0.381141	94.622	5	10.7	29
H0Y750	ATP6AP2	0.000125691	0.000142436	0.000140559	0.000123159	0.000129558	0.000145221	7.40921e-05	N,D	0.000111164	N,D	N,D	0.00013012	0.000136362	0.000174556	N,D	N,D	0.000117142	6.84814e-05	0.000126425	0.000135403	0.000125778	N,D	0.000123242	0.000121916	N,D	9.99667e-05	14	12	1	0.881234	0.189114	0.163439	0.162386	0.0426052	0.381141	26.521	2	10.3	19
P12814	ACTN1	6.43488e-05	8.66722e-05	9.9777e-05	5.87512e-05	6.27012e-05	7.4624e-05	6.37734e-05	4.88153e-05	6.74522e-05	7.31435e-05	9.82058e-05	6.98873e-05	6.96329e-05	0.000113585	6.54799e-05	8.31452e-05	7.52548e-05	5.33069e-05	7.08045e-05	8.61689e-05	5.73225e-05	7.42462e-05	5.16879e-05	7.51379e-05	5.61387e-05	4.71625e-05	14	12	1	0.883132	0.24029	0.172845	0.163962	0.042673	0.384229	103.06	11	19.3	52
P01116	KRAS	0.000635845	0.000550894	0.000614017	0.000602834	0.000577101	0.000653797	0.00053599	0.000656131	0.000398026	0.000629482	0.000572054	0.000716169	0.000545119	0.000637993	0.00052526	0.000596379	0.000488025	0.000527959	0.000513422	0.000610705	0.000634185	0.000603555	0.000595591	0.000478373	0.000599107	0.000524631	14	12	1	0.938494	0.127355	0.0900509	0.164299	0.0427408	0.384408	21.656	5	43.4	151
S4R3H4	ACIN1	2.75141e-05	3.91481e-05	3.57515e-05	4.57696e-05	2.84115e-05	3.79062e-05	4.38036e-05	4.80249e-05	2.98498e-05	4.42699e-05	3.49652e-05	5.08739e-05	3.25783e-05	2.22424e-05	3.28908e-05	3.6038e-05	3.3245e-05	3.30196e-05	2.55814e-05	5.37228e-05	3.09062e-05	2.89753e-05	2.51677e-05	3.06045e-05	2.95099e-05	3.34496e-05	12	12	1	0.880102	0.229992	0.197277	0.165365	0.0428087	0.386289	145.44	8	7.9	54
Q9UPY6	WASF3	0.000224739	0.000138341	0.000194989	0.000146323	0.000185581	0.000250599	0.000130056	0.000164811	0.000143962	0.000212319	0.000114949	0.000117924	0.00014388	0.000195946	0.000128297	0.000125052	0.000166126	0.000152075	0.000144064	0.000202923	0.000162455	0.000156599	0.000156752	0.000139725	0.000127826	0.000142729	14	12	1	0.890448	0.249567	0.127325	0.165813	0.0428765	0.386722	55.292	4	17.7	64
P35658	NUP214	7.37093e-06	6.95788e-06	N,D	N,D	8.40993e-06	8.37401e-06	N,D	9.165e-06	7.8329e-06	8.35135e-06	7.84817e-06	8.39521e-06	7.42703e-06	7.38966e-06	7.32253e-06	N,D	7.69201e-06	7.50574e-06	8.58228e-06	N,D	7.98445e-06	N,D	8.15834e-06	6.36595e-06	7.53778e-06	6.25348e-06	14	12	1	0.941258	0.0810389	0.0968252	0.166468	0.0429444	0.38684	213.62	2	1.4	9
H3BR90	MSLN	9.08285e-05	0.000106853	9.07092e-05	8.49212e-05	N,D	0.000100026	9.71508e-05	9.39798e-05	N,D	0.000107617	N,D	N,D	N,D	9.89613e-05	9.99367e-05	0.000113482	0.000102338	8.47505e-05	9.53865e-05	9.11216e-05	9.68892e-05	8.19309e-05	8.33907e-05	7.17133e-05	6.55023e-05	N,D	14	12	1	0.926573	0.0779302	0.144278	0.166744	0.0430122	0.38684	36.829	1	2.4	58
Q9UIJ7	AK3	0.000128464	0.000125408	0.000128042	0.000102281	0.000100155	0.000172128	0.000104907	0.000119118	8.15658e-05	9.38923e-05	9.29882e-05	0.000106401	9.82971e-05	0.000142151	0.000119144	0.00014522	0.000120078	0.000128937	0.000113754	0.000108809	9.25e-05	0.000168355	0.000139443	0.000115635	0.000148928	0.000116346	14	12	1	1.10917	0.208573	0.181857	0.166853	0.0430801	0.38684	25.565	5	35.7	66
B4DP62	SLC25A1	2.41108e-05	N,D	3.24624e-05	3.05401e-05	2.67307e-05	3.29962e-05	2.70566e-05	N,D	2.34981e-05	N,D	2.68576e-05	2.94687e-05	N,D	4.19942e-05	2.7105e-05	3.35e-05	2.55819e-05	N,D	N,D	2.20806e-05	3.02356e-05	2.62869e-05	2.13183e-05	2.7018e-05	2.92499e-05	2.30493e-05	14	12	1	0.897571	0.183089	0.128675	0.166913	0.0431479	0.38684	23.21	1	5.3	26
Q9Y305	ACOT9	6.95897e-05	6.87178e-05	6.42482e-05	4.35356e-05	6.98488e-05	6.38438e-05	7.56054e-05	7.72235e-05	4.47949e-05	5.31373e-05	5.86417e-05	2.78268e-05	5.02727e-05	5.37927e-05	5.63438e-05	8.39526e-05	6.12895e-05	6.07247e-05	5.99828e-05	5.55778e-05	5.35463e-05	6.34755e-05	6.68506e-05	8.13615e-05	0.000101338	5.55474e-05	14	12	1	1.1367	0.237953	0.249814	0.168524	0.0432157	0.38996	49.901	5	17.3	66
F6U1T9	PPP3R1	0.000389903	0.000334266	0.000383782	0.000379801	0.000511247	0.000504789	0.000367774	0.000448494	0.000433454	0.000481984	0.000397077	0.000451676	0.000502171	0.000459545	0.000405101	0.000480304	0.000441952	0.000354725	0.000411146	0.000462787	0.000436884	0.000489494	0.00062099	0.000488361	0.00044958	0.000593905	14	12	1	1.08741	0.131835	0.174248	0.169842	0.0432836	0.392148	18.208	4	27.5	90
P82909	MRPS36	N,D	2.59678e-05	3.40099e-05	N,D	2.09989e-05	2.74764e-05	2.29065e-05	N,D	N,D	2.00892e-05	2.36202e-05	N,D	N,D	N,D	3.1012e-05	N,D	2.20973e-05	3.57657e-05	2.3489e-05	3.16467e-05	2.31414e-05	2.71987e-05	2.34814e-05	3.69269e-05	N,D	3.13425e-05	14	12	1	1.14396	0.189421	0.218869	0.170002	0.0433514	0.392148	11.466	2	33	43
E5RGN3	ATOX1	6.33147e-05	6.90681e-05	6.78999e-05	0.000115397	3.34595e-05	7.1005e-05	8.58534e-05	0.000118969	7.01952e-05	0.000110617	1.69368e-05	0.000119599	7.61849e-05	6.65724e-05	N,D	7.65355e-05	6.18767e-05	7.63026e-05	5.49272e-05	5.48238e-05	5.69972e-05	7.2887e-05	7.055e-05	5.83141e-05	6.75169e-05	N,D	14	12	1	0.839598	0.396603	0.112449	0.17087	0.0434193	0.393112	6.3304	3	28.8	31
P63215	GNG3	9.11798e-05	9.86675e-05	7.68877e-05	7.1853e-05	8.06995e-05	9.91795e-05	8.42751e-05	8.59927e-05	8.57352e-05	0.000105488	8.09952e-05	0.000108652	9.84025e-05	0.000115734	0.000110266	9.49842e-05	9.40407e-05	9.87765e-05	0.000125435	0.000105036	0.000112181	0.000107421	0.000103848	7.59145e-05	9.40699e-05	7.21589e-05	14	12	1	1.08523	0.141126	0.162611	0.170953	0.0434871	0.393112	8.3047	2	33.3	41
B4DFG0	DEK	6.79317e-05	4.88245e-05	N,D	N,D	7.18684e-05	5.74434e-05	6.50859e-05	4.56785e-05	5.76698e-05	5.71269e-05	4.83171e-05	5.89461e-05	5.24157e-05	2.76865e-05	3.61848e-05	5.62173e-05	7.10418e-05	5.21962e-05	6.85854e-05	7.98407e-05	9.06522e-05	6.79718e-05	8.57919e-05	4.01237e-05	3.81127e-05	8.38492e-05	11	12	1	1.16931	0.213279	0.352832	0.171876	0.043555	0.393578	39.5	4	13.8	36
Q8WUM4	PDCD6IP	0.000353316	0.000406267	0.000407051	0.000357825	0.000360859	0.000342871	0.000358977	0.000376997	0.000316371	0.000485682	0.000324765	0.00028977	0.000398505	0.000328451	0.000330828	0.000410618	0.000354946	0.000341573	0.000410534	0.000360837	0.00039302	0.000439602	0.000387567	0.000387901	0.000448389	0.000395882	14	12	1	1.06479	0.133873	0.100091	0.171909	0.0436228	0.393578	96.022	17	28	225
O75533	SF3B1	0.000143462	0.00013949	0.000118569	0.00023213	0.000154129	0.000136952	0.00016444	0.000186102	0.000137913	0.000177883	0.000126235	0.000121719	0.000160339	0.000129479	0.000128771	0.000205219	0.000141613	0.000187255	0.000132482	0.000239043	0.000161439	0.000205568	0.000161611	0.000121139	0.000191422	0.00017503	13	12	1	1.12378	0.202635	0.238677	0.171957	0.0436906	0.393578	145.83	15	17.6	111
Q8N3J6	CADM2	0.000167373	0.000167742	0.000228645	0.00017679	0.000212524	0.000207962	0.000218605	0.000224095	0.000169495	0.000203487	0.000159201	0.000167777	0.000180156	0.000156013	0.000223299	0.000238468	0.000160133	0.000208793	0.00017224	0.000204274	0.000207539	0.000191746	0.000183819	0.00014521	0.000312348	0.000282063	14	12	1	1.11808	0.137617	0.25692	0.172697	0.0437585	0.394659	47.553	6	23	101
A0A075B6N7	IGHA2	N,D	N,D	N,D	N,D	8.53813e-05	N,D	6.97757e-05	2.02137e-05	5.48806e-05	2.65544e-05	2.22811e-05	N,D	2.32636e-05	N,D	N,D	3.3147e-05	2.23743e-05	N,D	N,D	4.29849e-05	N,D	1.87617e-05	2.24989e-05	N,D	2.53333e-05	2.5583e-05	13	9	1	0.630669	0.617081	0.190731	0.173262	0.0438263	0.395038	36.591	4	22.1	10
Q8N2K0	ABHD12	2.805e-05	2.69984e-05	2.0579e-05	2.85242e-05	3.57468e-05	3.21242e-05	2.7878e-05	N,D	1.97206e-05	3.37688e-05	N,D	3.75148e-05	3.1943e-05	2.98164e-05	N,D	2.49699e-05	2.41661e-05	2.02053e-05	2.09225e-05	N,D	2.22161e-05	2.87673e-05	3.50855e-05	3.3151e-05	2.18378e-05	3.01633e-05	14	12	1	0.889746	0.183943	0.180723	0.173399	0.0438942	0.395038	45.096	3	11.3	20
O75695	RP2	6.82521e-05	6.62178e-05	5.1997e-05	5.66095e-05	4.6895e-05	4.93903e-05	5.24562e-05	5.62248e-05	5.05755e-05	5.30441e-05	5.93322e-05	5.19469e-05	5.98548e-05	5.49195e-05	6.2589e-05	7.70564e-05	5.30184e-05	4.42001e-05	5.0323e-05	4.45473e-05	4.98967e-05	3.01407e-05	4.82345e-05	5.11987e-05	5.27214e-05	3.88594e-05	14	12	1	0.904251	0.110406	0.209717	0.174217	0.043962	0.39629	39.641	3	8.3	43
O43181	NDUFS4	0.000288233	0.000194731	0.000204419	0.000234362	0.000214954	0.000192298	0.000166171	8.67196e-05	0.000192095	0.000127297	0.000131619	9.36439e-05	N,D	0.000320921	0.000163834	0.000153054	0.00017842	0.000132772	0.000181428	0.000205583	5.27835e-05	N,D	0.000143631	0.000113044	0.000124961	0.000243485	14	12	1	0.817505	0.367491	0.267897	0.174756	0.0440299	0.396903	20.108	3	19.4	49
P14314	PRKCSH	0.000166075	0.000178825	0.000163257	0.000162657	0.000200584	0.000190001	0.000200208	0.00022132	0.000149786	0.000192927	0.000159295	0.000200693	0.000147771	0.000237127	0.000234572	0.000222482	0.00015637	0.000169345	0.000159842	0.000153733	0.000138946	0.000161614	0.000160398	0.000127196	0.000178749	0.000143835	9	9	1	0.910939	0.147018	0.173071	0.175255	0.0440977	0.397425	59.425	9	22	134
O43175	PHGDH	0.000341738	0.000631506	0.000311006	0.000386455	0.000366659	0.000506527	0.000255232	0.000274231	0.000384398	0.000343309	0.000401468	0.000557618	0.000400056	0.000365113	0.000407651	0.000357949	0.00048116	0.000531214	0.000533575	0.000393955	0.000503946	0.000410025	0.000424929	0.000500929	0.000402925	0.000354012	14	12	1	1.11957	0.266164	0.164428	0.175993	0.0441655	0.398485	56.65	8	19.5	128
Q15293	RCN1	3.7279e-05	6.93829e-05	9.54887e-05	8.62465e-05	0.00011702	0.000135621	9.85397e-05	9.41816e-05	7.66774e-05	5.27092e-05	7.74543e-05	8.04207e-05	6.04374e-05	9.22279e-05	8.04414e-05	9.03597e-05	0.000102572	7.33307e-05	5.96537e-05	0.000108034	5.15718e-05	4.88383e-05	5.56362e-05	5.48621e-05	8.17357e-05	4.55766e-05	14	12	1	0.847512	0.301665	0.256666	0.176509	0.0442334	0.399041	38.89	6	32.6	49
P05455	SSB	8.04761e-05	0.000165728	7.73245e-05	9.3309e-05	0.000104578	0.000104622	9.54904e-05	8.78195e-05	8.49613e-05	0.000147347	8.83976e-05	8.28039e-05	0.000113925	5.77585e-05	9.09104e-05	9.56701e-05	0.000108976	8.02052e-05	0.000131087	0.000160891	0.000102919	0.000143426	0.000101602	9.58282e-05	0.000139342	0.000108608	9	9	1	1.14554	0.285047	0.248901	0.177366	0.0443012	0.400363	46.836	10	18.9	113
P78371	CCT2	0.000965949	0.000970523	0.00100308	0.000879213	0.00101491	0.000824007	0.000722875	0.000791083	0.000895061	0.00099766	0.000923336	0.000971608	0.000867448	0.000838648	0.000852494	0.000875469	0.0010774	0.000793069	0.00094009	0.00109898	0.000961121	0.00105692	0.000958976	0.00123165	0.000837341	0.000909786	12	11	1	1.06791	0.0980792	0.141545	0.17782	0.0443691	0.40074	57.488	15	42.8	351
Q16773	KYAT1	3.59161e-05	6.45224e-05	3.71448e-05	5.42273e-05	4.38135e-05	3.24804e-05	2.6158e-05	3.67683e-05	3.99181e-05	3.61218e-05	5.27419e-05	3.13457e-05	3.79622e-05	3.98615e-05	6.42895e-05	4.50554e-05	9.6007e-05	3.07873e-05	7.12443e-05	3.0214e-05	3.64583e-05	4.02759e-05	3.14172e-05	6.12475e-05	3.64609e-05	5.32655e-05	14	12	1	1.22355	0.250967	0.49767	0.178077	0.0444369	0.40074	47.875	2	7.1	22
V9PBN7	AQP4	0.000169576	0.000191061	0.00017062	0.000319073	0.000210153	0.000189779	6.47889e-05	7.55818e-05	0.000267779	0.000108593	0.000148017	0.000331071	0.000227015	0.00014969	0.000165803	0.000106994	0.000396696	0.000121151	0.000259358	0.000247859	0.000407353	0.000141377	0.000348423	0.000393416	0.000122846	0.000206503	14	12	1	1.29788	0.42873	0.623457	0.178704	0.0445047	0.401539	31.826	3	16.2	45
P00491	PNP	0.000189076	0.000109336	0.000131212	7.82165e-05	0.000107002	6.09656e-05	0.000195733	8.89056e-05	0.000114462	5.76831e-05	7.10435e-05	0.000157599	8.6048e-05	0.000106253	8.95994e-05	0.000112712	6.2987e-05	0.000139682	0.000119808	9.69822e-05	9.09947e-05	0.000104772	0.000122292	4.86138e-05	2.21414e-05	6.67901e-05	13	10	1	0.809082	0.395481	0.307036	0.179183	0.0445726	0.401674	32.118	5	20.8	78
Q9P2R7	SUCLA2	0.000231787	0.000661049	0.00030421	0.000195188	0.000430074	0.000379147	0.000206821	0.000175349	0.00028946	0.000670193	0.000410058	0.000360485	0.000480887	0.000179014	0.000247559	0.000190683	0.000672817	0.000209742	0.000565405	0.000538586	0.000709364	0.000593667	0.000380383	0.000508694	0.000245037	0.000561833	14	12	1	1.27223	0.462478	0.528263	0.179309	0.0446404	0.401674	50.317	10	26.8	131
P62942	FKBP1A	0.000184734	0.000172154	0.000170803	0.000175244	0.000153481	0.000164095	0.000202434	0.000166616	0.000136374	0.000140407	0.000131848	0.00019304	0.000130275	0.000171959	0.000190916	0.000236948	0.000180918	0.000150134	0.00017655	0.000167934	0.00020496	0.000126712	0.000150702	0.000169734	0.000209375	0.000175808	11	8	1	1.08895	0.138176	0.181161	0.179682	0.0447083	0.401899	11.951	2	45.4	85
Q9P0K1	ADAM22	9.30907e-05	9.67643e-05	9.66764e-05	0.000119269	0.000103594	0.000107036	0.000146558	0.000102683	0.00012399	0.000113336	0.000116344	7.69356e-05	8.83227e-05	0.000135011	9.41276e-05	8.68176e-05	0.000109966	8.35644e-05	0.000111709	8.95139e-05	7.26346e-05	9.70412e-05	0.000122959	0.00010712	9.91958e-05	0.000118082	14	12	1	0.915708	0.172745	0.138429	0.180213	0.0447761	0.402475	100.43	7	12.4	93
Q13303	KCNAB2	3.244e-05	4.49379e-05	4.58614e-05	6.79359e-05	3.25939e-05	3.18848e-05	4.58515e-05	4.37633e-05	5.35495e-05	4.99252e-05	4.64471e-05	3.26328e-05	4.90549e-05	3.36311e-05	2.36527e-05	3.28373e-05	4.5133e-05	3.51767e-05	3.77772e-05	5.13882e-05	5.94293e-05	3.66942e-05	2.92309e-05	3.41855e-05	3.04251e-05	4.1406e-05	14	12	1	0.873957	0.236582	0.228465	0.180645	0.044844	0.402829	41	3	12.3	55
F2Z2Y4	PDXK	0.000186999	0.000478833	0.000233067	0.000267236	0.00034905	0.000230449	0.000183525	0.000137823	0.000172599	0.000304461	0.000193928	0.000289076	0.00022796	0.000282994	0.000186664	0.000184516	0.000353982	0.000188823	0.00036953	0.000353236	0.000342104	0.00035281	0.000349894	0.000282227	0.000259824	0.000328409	12	12	1	1.17129	0.345686	0.289114	0.181601	0.0449118	0.403322	30.638	4	26.1	147
Q92506	HSD17B8	2.75818e-05	2.77537e-05	2.87537e-05	2.97209e-05	3.17759e-05	3.35889e-05	2.97483e-05	3.4679e-05	3.04706e-05	3.00588e-05	2.90018e-05	3.6598e-05	3.3035e-05	3.17403e-05	3.24437e-05	3.23106e-05	3.22925e-05	3.52385e-05	2.86707e-05	2.70575e-05	2.70894e-05	2.73999e-05	2.98163e-05	2.72373e-05	2.87002e-05	2.60246e-05	14	11	1	0.951258	0.0859367	0.093232	0.181772	0.0449796	0.403322	26.973	2	7.7	23
Q9BVK6	TMED9	5.96503e-05	6.71293e-05	N,D	8.30619e-05	6.55477e-05	N,D	4.45249e-05	N,D	N,D	N,D	9.32395e-05	N,D	N,D	6.20871e-05	5.25589e-05	N,D	3.43815e-05	7.0789e-05	N,D	N,D	3.26044e-05	N,D	5.10798e-05	7.36205e-05	N,D	7.16594e-05	14	12	1	0.813679	0.234928	0.256615	0.182138	0.0450475	0.403322	27.277	1	8.5	16
B5MCX3	37500	0.000343312	0.000361255	0.000403311	0.000448302	0.000418087	0.000349026	0.000432944	0.000434372	0.000253694	0.000296249	0.000401993	0.000428047	0.000380968	0.000409554	0.00040436	0.000359425	0.000386441	0.000481941	0.000317431	0.000416547	0.000409627	0.000399568	0.000434178	0.000472857	0.000447197	0.000396974	14	12	1	1.0721	0.147702	0.119738	0.182143	0.0451153	0.403322	36.94	6	32.7	110
Q96S86	HAPLN3	6.70662e-05	8.68503e-05	5.94374e-05	3.73622e-05	8.81624e-05	8.82824e-05	5.14125e-05	5.62608e-05	6.16313e-05	7.9821e-05	7.14274e-05	0.000101516	3.80939e-05	8.32107e-05	6.38808e-05	8.05407e-05	4.8154e-05	7.68889e-05	7.97188e-05	4.11118e-05	3.99496e-05	3.76516e-05	5.89963e-05	4.8323e-05	6.96588e-05	7.13428e-05	14	12	1	0.860955	0.283341	0.232911	0.182445	0.0451832	0.403322	40.894	2	7.8	24
H0YEN5	RPS2	8.00658e-05	8.94483e-05	7.00069e-05	7.14895e-05	8.19369e-05	7.42707e-05	5.92053e-05	4.46504e-05	8.36591e-05	6.84113e-05	7.03087e-05	6.98324e-05	7.89251e-05	6.06085e-05	5.12232e-05	4.20197e-05	7.83283e-05	5.15534e-05	6.75778e-05	7.3582e-05	8.53447e-05	6.89235e-05	7.0765e-05	6.41754e-05	4.34471e-05	7.76588e-05	14	12	1	0.901158	0.160653	0.199318	0.183004	0.045251	0.403322	21.154	7	43.6	49
O75955	FLOT1	0.000141998	9.99769e-05	0.000108379	0.000122404	9.93433e-05	0.000212613	4.4638e-05	6.01244e-05	0.000127426	3.66285e-05	9.03532e-05	0.000193888	0.000172222	0.000214657	3.4871e-05	3.65184e-05	9.01404e-05	5.4875e-05	0.000127992	0.000125607	0.000148671	5.86002e-05	0.000132196	0.000168623	5.80612e-05	0.000105508	14	12	1	0.772295	0.473241	0.372626	0.183005	0.0453189	0.403322	47.355	9	32.3	80
H7C046	NCEH1	1.61812e-05	1.86988e-05	2.20962e-05	1.49935e-05	N,D	N,D	3.09335e-05	3.03455e-05	2.23992e-05	2.56901e-05	2.81926e-05	3.06516e-05	2.20975e-05	2.66207e-05	3.13823e-05	3.86714e-05	3.56173e-05	2.28088e-05	4.1432e-05	1.44977e-05	1.81411e-05	2.34116e-05	3.46782e-05	N,D	2.69819e-05	2.40485e-05	12	11	1	1.17689	0.23092	0.360031	0.183093	0.0453867	0.403322	33.944	2	8.1	23
Q7Z434	MAVS	3.73942e-05	4.84356e-05	4.23154e-05	4.2859e-05	4.56785e-05	4.25255e-05	4.05281e-05	5.21677e-05	4.17632e-05	4.23363e-05	N,D	5.02087e-05	4.26903e-05	4.71226e-05	3.93883e-05	5.29761e-05	3.83666e-05	4.70564e-05	4.17931e-05	3.15653e-05	N,D	3.42979e-05	3.89207e-05	4.82187e-05	3.75115e-05	4.33549e-05	14	12	1	0.930333	0.093903	0.142343	0.183328	0.0454545	0.403322	56.527	3	11.9	16
Q9Y617	PSAT1	0.000533894	0.000754043	0.00049219	0.000864534	0.000610474	0.00056238	0.00070415	0.000598342	0.000539739	0.000640228	0.000527778	0.000758742	0.000532179	0.000719646	0.000641935	0.000730888	0.000573716	0.00077634	0.000657285	0.000572157	0.000688037	0.000786741	0.00075378	0.000672241	0.000934633	0.000518408	14	12	1	1.09642	0.177333	0.180538	0.18415	0.0455224	0.404139	40.422	10	39.2	221
Q9NQX3	GPHN	6.72545e-05	4.93263e-05	5.18828e-05	4.38656e-05	5.02412e-05	5.81644e-05	4.95965e-05	N,D	5.63156e-05	N,D	5.44102e-05	5.67017e-05	5.12564e-05	6.68417e-05	6.24903e-05	5.98926e-05	5.40439e-05	5.09966e-05	6.20242e-05	5.73152e-05	3.70311e-05	9.06187e-05	6.62623e-05	N,D	7.06039e-05	5.8285e-05	10	9	1	1.11371	0.127684	0.241725	0.184305	0.0455902	0.404139	79.748	4	6.9	37
P09669	COX6C	0.000842585	0.000721056	0.000579784	0.000421628	0.000838494	0.000885104	0.000186384	9.23133e-05	0.000940075	7.69263e-05	0.000464803	0.00047788	0.0012045	0.00103595	7.15413e-05	5.61044e-05	0.00044908	0.000113115	0.00051913	0.00081563	0.000915271	6.55071e-05	0.000742014	0.000810157	7.10154e-05	0.00063138	14	12	1	0.699928	0.567328	0.549901	0.184522	0.0456581	0.404139	8.7813	2	28	78
Q9HDC9	APMAP	0.000260984	0.000209749	0.00025926	0.000271153	0.000196474	0.000288471	0.000277621	0.000310696	0.000220103	0.00023614	0.000262276	0.000336364	0.000225498	0.000244509	0.000271195	0.000293125	0.000203788	0.000248289	0.000215221	0.00023155	0.000197181	0.000236672	0.000263567	0.000175197	0.000267035	0.000246894	12	12	1	0.923699	0.151368	0.134548	0.186327	0.0457259	0.40704	46.48	8	32.9	96
O14745	SLC9A3R1	0.000376078	0.000372835	0.000376416	0.000398142	0.00036651	0.000413885	0.000452066	0.000437384	0.000329018	0.000465297	0.000400446	0.000487366	0.000459692	0.000492965	0.00051939	0.000460394	0.000349103	0.000576613	0.000386071	0.000372298	0.000545536	0.000514398	0.000412683	0.000445307	0.000477606	0.000361764	14	12	1	1.08521	0.120508	0.183883	0.186399	0.0457938	0.40704	38.868	10	39.7	190
P02649	APOE	0.000256108	0.000243351	0.000209907	0.000343873	0.000213737	0.000233299	0.000210535	0.000328688	0.000198482	0.000247177	0.00020749	0.000257383	0.000199961	0.000295389	0.000323011	0.000263639	0.000279052	0.000243257	0.000373054	0.000262105	0.00027636	0.000311579	0.000223057	0.000212366	0.000247414	0.00023593	14	12	1	1.10079	0.190987	0.186957	0.187725	0.0458616	0.40933	36.154	4	21.5	101
A0A0A0MTR6	FDXR	3.28727e-05	3.08256e-05	3.0067e-05	2.2275e-05	2.64395e-05	3.67008e-05	2.26242e-05	3.12824e-05	3.71809e-05	5.03184e-05	2.4675e-05	4.01091e-05	3.3199e-05	N,D	2.21415e-05	3.14858e-05	5.09412e-05	2.70542e-05	2.76386e-05	2.73847e-05	2.75828e-05	2.72688e-05	2.54482e-05	2.3414e-05	2.55031e-05	1.97125e-05	14	12	1	0.86853	0.241349	0.243713	0.189059	0.0459294	0.41163	52.89	5	16.8	20
P67936	TPM4	0.00183669	0.00193045	0.00146578	0.00121542	0.00138017	0.00154155	0.00135125	0.0017298	0.00116212	0.00176873	0.00139499	0.00114213	0.00125011	0.00195427	0.00242463	0.0027123	0.00180742	0.00168353	0.00185077	0.00161542	0.00122986	0.00168919	0.00132137	0.00147787	0.00149036	0.00126904	14	12	1	1.1362	0.189701	0.298587	0.189927	0.0459973	0.412909	28.521	9	62.1	295
P45974	USP5	0.000132528	0.000112878	0.000110384	5.09141e-05	0.000153413	0.000117896	0.000155369	7.5919e-05	7.7278e-05	7.57848e-05	9.67971e-05	4.69666e-05	7.80644e-05	0.000200844	6.44596e-05	0.000112273	0.000217841	8.09179e-05	0.000138604	0.000138287	0.000118674	8.70456e-05	0.000154164	0.000114337	0.000142399	0.000177631	14	12	1	1.21506	0.410261	0.402866	0.191293	0.0460651	0.414799	95.785	7	13.9	65
P62328	TMSB4X	N,D	0.00111518	0.00132748	0.00108446	0.00100551	0.00123775	0.00105178	0.00126133	0.00115415	N,D	0.000960348	0.000975079	0.00115907	0.00101405	0.00136747	0.00153091	0.00115722	0.00234034	0.00115157	0.00125604	N,D	0.00112904	0.00100505	0.00108456	0.00131116	0.000806749	14	12	1	1.1558	0.106941	0.358333	0.191573	0.046133	0.414799	5.0526	4	61.4	100
C9JN04	ERMN	N,D	2.45717e-05	2.35331e-05	3.46166e-05	N,D	N,D	1.74697e-05	2.07524e-05	N,D	1.83195e-05	N,D	2.07108e-05	1.72035e-05	1.65624e-05	1.46569e-05	2.64006e-05	2.90986e-05	4.00528e-05	2.02867e-05	N,D	4.2799e-05	N,D	N,D	2.07929e-05	N,D	N,D	14	12	1	1.28802	0.262778	0.486106	0.191833	0.0462008	0.414799	17.446	2	28.9	7
Q7Z2K8	GPRIN1	6.77013e-05	9.28242e-05	9.12945e-05	5.33858e-05	9.90607e-05	0.000107634	9.09873e-05	0.000108586	7.56928e-05	9.95389e-05	7.45292e-05	0.000114673	7.41092e-05	8.94933e-05	0.000100518	0.000117288	0.000103223	0.000126721	9.53661e-05	8.27906e-05	8.28493e-05	0.00010117	9.48087e-05	6.75094e-05	0.000121546	8.06858e-05	14	12	1	1.10545	0.19697	0.201537	0.191922	0.0462687	0.414799	102.4	9	14.5	71
B4DKF8	PSD3	0.00125278	0.00120874	0.00123012	0.000730329	0.00117978	0.00149234	0.000678127	0.00108412	0.00111522	0.000842212	0.00108666	0.00142589	0.00120184	0.00102941	0.000823257	0.000548398	0.000852964	0.000686966	0.000892446	0.00156578	0.00120747	0.000980014	0.00115212	0.00118	0.000773951	0.00104416	14	12	1	0.877951	0.210883	0.247393	0.19355	0.0463365	0.416941	42.465	19	59.3	343
P46926	GNPDA1	8.45198e-05	5.98905e-05	8.1927e-05	0.000119845	8.00303e-05	5.34197e-05	9.34991e-05	0.000111485	7.81789e-05	5.88683e-05	9.83521e-05	0.000105204	7.5857e-05	9.62899e-05	6.44129e-05	6.66643e-05	6.69253e-05	7.57755e-05	8.64664e-05	8.55023e-05	7.53717e-05	7.63632e-05	6.82619e-05	8.91546e-05	9.33821e-05	8.07158e-05	14	12	1	0.905177	0.233241	0.113548	0.193683	0.0464043	0.416941	32.668	5	34.3	48
H7BYX6	NCAM1	0.000301104	0.000251881	0.000254926	0.000228448	0.000247806	0.000324747	0.000235559	0.000243085	0.000221899	0.000250011	0.000208791	0.000293472	0.000246504	0.000242283	0.000494925	0.000311733	0.00025406	0.00024203	0.00040206	0.000334173	0.000253878	0.00031554	0.000237603	0.000187894	0.000240271	0.000208174	14	12	1	1.14426	0.125739	0.34634	0.193762	0.0464722	0.416941	80.282	17	37.5	21
P10909	CLU	0.00015441	0.000128715	0.000125213	0.000179452	0.000114879	0.000136684	0.000120891	0.000128775	0.000128994	0.000106045	0.000104594	0.000172885	0.000118342	0.000137842	0.000153979	0.000156503	0.000133132	0.000157202	0.000122933	0.000143249	0.000110023	0.000151889	0.00012331	0.000141627	0.000177208	0.00015014	13	12	1	1.08093	0.169532	0.139695	0.194681	0.04654	0.418308	52.494	5	10.5	57
O75475	PSIP1	0.000784472	0.000916277	0.000666436	0.000773414	0.000878441	0.000892143	0.000963814	0.00090094	0.000782337	0.000930187	0.000768963	0.000852739	0.000749465	0.000738554	0.000784804	0.00107943	0.000887789	0.00090369	0.000810846	0.00102629	0.000866111	0.000965425	0.000802314	0.00069112	0.00102924	0.000768072	14	12	1	1.06778	0.10586	0.145302	0.195509	0.0466079	0.419477	60.103	10	26	269
P47985	UQCRFS1	0.00156521	0.000982874	0.000968562	0.000868197	0.00119724	0.000934289	0.00077758	0.00118602	0.00111427	0.000589994	0.00184689	0.00102983	0.0012935	0.00163099	0.000479895	0.000644707	0.0012172	0.00055585	0.00140074	0.00104619	0.00101535	0.000642904	0.00149667	0.00132681	0.000512267	0.00110361	14	12	1	0.835086	0.304104	0.324254	0.196539	0.0466757	0.421073	29.668	5	32.5	216
F5GXJ9	ALCAM	N,D	4.12057e-05	2.90049e-05	N,D	2.11176e-05	2.93002e-05	1.84478e-05	2.50201e-05	N,D	2.40028e-05	1.81629e-05	2.20742e-05	N,D	N,D	1.63403e-05	4.35014e-05	1.61194e-05	4.11448e-05	2.33198e-05	1.9914e-05	2.66911e-05	N,D	N,D	4.85041e-05	3.74763e-05	4.25251e-05	14	12	1	1.2437	0.28225	0.487028	0.197367	0.0467436	0.422235	59.528	6	20.1	34
Q9Y2C4	EXOG	4.26126e-05	5.0989e-05	3.71476e-05	3.5721e-05	4.64905e-05	4.58083e-05	5.21847e-05	2.06402e-05	3.78854e-05	6.06418e-05	4.63588e-05	5.76475e-05	N,D	3.96472e-05	4.67223e-05	4.66529e-05	3.55647e-05	N,D	5.74841e-05	N,D	N,D	N,D	6.5838e-05	4.21323e-05	5.29055e-05	5.31182e-05	12	9	1	1.13403	0.237022	0.212752	0.198141	0.0468114	0.423275	41.084	3	16.6	33
P19022	CDH2	3.16531e-05	3.03743e-05	4.13875e-05	N,D	3.23411e-05	N,D	2.55278e-05	N,D	N,D	N,D	2.23438e-05	N,D	3.3158e-05	2.58053e-05	3.29648e-05	3.52161e-05	2.41865e-05	2.0468e-05	3.57707e-05	4.33046e-05	3.04342e-05	4.82057e-05	3.83409e-05	N,D	3.69483e-05	3.40146e-05	14	12	1	1.13878	0.194448	0.257692	0.198667	0.0468792	0.423451	99.808	2	4.7	36
Q15155	NOMO1	3.54468e-05	3.50329e-05	3.37358e-05	5.15376e-05	4.76446e-05	3.6507e-05	3.38271e-05	5.52935e-05	5.92463e-05	5.70191e-05	4.52981e-05	4.7357e-05	5.91726e-05	2.42423e-05	4.95172e-05	4.5967e-05	2.90046e-05	3.65941e-05	3.66239e-05	4.03939e-05	3.39082e-05	5.33346e-05	3.29812e-05	2.89224e-05	3.1511e-05	5.13768e-05	14	12	1	0.882725	0.253807	0.19812	0.198798	0.0469471	0.423451	134.32	6	6.5	37
O95292	VAPB	7.29562e-05	7.19482e-05	8.0074e-05	6.58724e-05	9.42719e-05	8.01011e-05	9.05828e-05	7.40037e-05	5.65292e-05	7.15884e-05	4.64278e-05	5.76562e-05	5.83675e-05	6.4338e-05	8.22571e-05	7.02644e-05	8.89834e-05	8.10443e-05	0.000107836	8.25041e-05	8.58657e-05	7.91642e-05	7.02106e-05	5.68268e-05	6.54102e-05	5.9426e-05	14	12	1	1.10159	0.189915	0.200644	0.200133	0.0470149	0.425679	27.228	6	33.3	44
A0A0A0MRF5	SIRT2	0.000211919	0.000276474	0.000519456	0.000337359	0.000141827	0.000100676	0.000248936	0.000126561	0.000371578	0.000119688	0.000151588	0.000188335	5.0545e-05	9.65427e-05	0.000186585	0.000104358	0.000204378	0.000444045	0.000103016	4.37601e-05	0.000159312	4.30655e-05	0.000137777	9.98592e-05	0.00015052	0.000118642	14	12	1	0.712068	0.616233	0.500216	0.201112	0.0470828	0.427146	26.712	4	22.6	66
Q8IV01	SYT12	0.000128004	4.58465e-05	0.000130849	3.67639e-05	7.90041e-05	4.40244e-05	3.52386e-05	4.02893e-05	4.29325e-05	3.91446e-05	4.7389e-05	6.89965e-05	4.58462e-05	7.54907e-05	2.51379e-05	2.95816e-05	4.2302e-05	2.65263e-05	3.76286e-05	5.78159e-05	4.03381e-05	4.52025e-05	7.11553e-05	4.5192e-05	2.80747e-05	0.000112372	14	12	1	0.761651	0.522384	0.401634	0.201599	0.0471506	0.427563	46.536	5	15.4	35
P52209	PGD	0.000461561	0.000487859	0.000506465	0.000537996	0.000432364	0.000405051	0.000567387	0.00053848	0.000403166	0.00044401	0.000358601	0.000466455	0.000428835	0.000442066	0.000415304	0.00053332	0.000385915	0.000436272	0.000417669	0.000362677	0.000473264	0.000442166	0.00041339	0.00037536	0.000510669	0.00044695	14	12	1	0.938504	0.127785	0.11169	0.202823	0.0472185	0.429014	53.139	9	28.6	170
Q08211	DHX9	8.74395e-05	9.93148e-05	6.26836e-05	6.72508e-05	8.12736e-05	6.6702e-05	0.000154622	7.75302e-05	7.65735e-05	0.000112655	7.06209e-05	6.32526e-05	6.18953e-05	5.47931e-05	7.76274e-05	7.24898e-05	0.000119809	5.821e-05	9.93675e-05	0.000185383	0.000106269	0.00012456	9.91077e-05	6.923e-05	6.43379e-05	9.26081e-05	14	12	1	1.19992	0.3247	0.431879	0.202865	0.0472863	0.429014	140.96	6	6.5	44
H3BTL1	MAP1LC3B	0.000379366	0.000315293	0.000368793	0.000654642	0.000322994	0.000352161	0.000496248	0.000418867	0.000316515	0.000432186	0.000340261	0.000445921	0.000377075	0.000406695	0.000405567	0.00049159	0.000327804	0.000341573	0.000290545	0.000341382	0.000343918	0.000288015	0.000349413	0.000338206	0.000496372	0.000318747	11	10	1	0.898401	0.224087	0.171475	0.203534	0.0473541	0.429812	9.0115	3	34.7	140
P51148	RAB5C	0.000296551	0.000309266	0.000354374	0.000315578	0.000361573	0.000340962	0.000269743	0.000396868	0.000373743	0.000379535	0.000269833	0.000408756	0.000349058	0.000393174	0.000300438	0.000353753	0.000242862	0.000359808	0.000341253	0.000305458	0.000316575	0.000343207	0.000328144	0.000313729	0.000343407	0.000341702	14	12	1	0.941836	0.133094	0.0926334	0.204061	0.047422	0.430198	23.482	4	31.5	100
Q15075	EEA1	0.000159822	0.000183083	0.000203848	0.000177277	0.000223348	0.00021	0.000193397	0.000253432	0.000184048	0.000331486	0.00018111	0.000224745	0.000186471	0.000178855	0.000187304	0.000224302	0.000193162	0.000201189	0.000166995	0.000141484	0.000180789	0.000181263	0.000183799	0.000184634	0.000236959	0.00018211	13	12	1	0.913662	0.21035	0.119309	0.204443	0.0474898	0.430198	162.46	19	19.5	149
Q5T8R3	SLC16A1	6.82633e-05	5.70728e-05	4.82568e-05	5.18536e-05	6.2609e-05	6.47471e-05	4.685e-05	6.31866e-05	4.06688e-05	5.0464e-05	3.74649e-05	5.15825e-05	5.31506e-05	6.93702e-05	N,D	5.38616e-05	N,D	5.19003e-05	5.5364e-05	4.81789e-05	6.32458e-05	4.65018e-05	5.07319e-05	4.47502e-05	N,D	2.95192e-05	13	12	1	0.902304	0.181149	0.168844	0.204601	0.0475577	0.430198	31.689	1	5.1	27
P14625	HSP90B1	0.000635789	0.000777291	0.000868291	0.000749928	0.000815918	0.000752111	0.000914823	0.000785031	0.000657342	0.000877565	0.000750485	0.000817338	0.000665238	0.000707663	0.000846104	0.000778696	0.000814603	0.000767598	0.000799052	0.000702641	0.000758207	0.000856693	0.000717323	0.00100164	0.000954915	0.000775796	11	9	1	1.05822	0.110193	0.116122	0.204884	0.0476255	0.430198	92.468	18	35	340
Q9BRX8	FAM213A	0.000181455	0.000142596	0.000121698	0.000143096	0.00017855	0.00015613	0.00020296	0.000134479	0.000133799	0.000128343	0.000146838	0.000119298	0.000108872	0.000242572	8.85956e-05	0.000155265	0.000149148	0.000177123	0.000126206	7.30662e-05	0.000119184	0.000138368	0.000133172	0.000151406	0.000174657	0.000141029	14	12	1	0.886831	0.24076	0.202925	0.205767	0.0476934	0.431437	25.764	3	16.6	79
P32004	L1CAM	0.000423091	0.000345549	0.000328136	0.00035707	0.000369871	0.00040052	0.000464596	0.000367324	0.00031666	0.000386612	0.000311093	0.000366877	0.000298732	0.000332958	0.000387657	0.000419271	0.000318426	0.000332025	0.000338515	0.00030965	0.000300197	0.000344318	0.000370229	0.000276766	0.000327593	0.000359607	14	12	1	0.940004	0.126788	0.108764	0.206377	0.0477612	0.432063	140	8	10.4	208
Q13564	NAE1	0.000105143	5.24647e-05	N,D	5.4163e-05	5.67136e-05	7.24554e-05	5.18481e-05	N,D	3.42993e-05	4.83789e-05	4.16466e-05	5.56605e-05	5.36307e-05	3.8339e-05	5.12341e-05	6.25289e-05	6.04948e-05	5.65452e-05	5.92664e-05	N,D	5.70663e-05	8.53559e-05	7.58588e-05	6.5874e-05	6.09478e-05	6.18825e-05	14	12	1	1.14394	0.334096	0.1725	0.20668	0.047829	0.432063	60.246	4	13.5	40
X6RCK5	DCTN3	0.000107858	0.000121031	0.000111551	0.000102986	0.000115643	0.00010607	0.000101716	0.000101207	0.000115314	N,D	0.000120808	0.000107671	0.000129315	9.63916e-05	0.000111363	0.000114952	0.000125168	0.000106111	0.000119692	0.000110773	0.000104462	0.000131778	0.0001217	0.000106176	0.000116683	0.00011348	14	12	1	1.04172	0.0856089	0.0749444	0.206945	0.0478969	0.432063	17.299	3	23.8	27
Q8NFW8	CMAS	2.83597e-05	4.84712e-05	5.14888e-05	3.13062e-05	6.31503e-05	2.89212e-05	3.81068e-05	3.05417e-05	2.19652e-05	5.16055e-05	3.44625e-05	2.1182e-05	4.39374e-05	N,D	3.28826e-05	4.50265e-05	3.52813e-05	2.43752e-05	2.78087e-05	3.58786e-05	3.24605e-05	3.16907e-05	3.31764e-05	2.62708e-05	3.5616e-05	3.40446e-05	14	12	1	0.866037	0.337756	0.140865	0.207748	0.0479647	0.433127	48.379	4	10.4	23
E9PFR3	PPP2R5D	1.60947e-05	1.9705e-05	1.85967e-05	N,D	1.48526e-05	1.81424e-05	1.49997e-05	1.87786e-05	2.09809e-05	2.61735e-05	2.29766e-05	2.08881e-05	2.33833e-05	1.46125e-05	1.3774e-05	1.66811e-05	2.45538e-05	1.37345e-05	1.79951e-05	1.8636e-05	1.9307e-05	2.23576e-05	2.16421e-05	1.38323e-05	1.24858e-05	1.12328e-05	14	12	1	0.893014	0.18707	0.221971	0.208094	0.0480326	0.433235	69.116	3	3.5	25
D6RFW1	SGTB	4.32589e-05	2.55227e-05	4.21441e-05	4.88731e-05	4.68772e-05	4.71733e-05	5.51547e-05	5.14381e-05	3.48508e-05	5.98002e-05	4.57428e-05	5.21378e-05	4.64376e-05	5.10911e-05	3.9295e-05	4.84876e-05	5.17154e-05	5.89953e-05	5.60804e-05	3.30463e-05	5.52386e-05	5.63321e-05	5.32859e-05	4.38968e-05	6.00704e-05	5.201e-05	14	12	1	1.09125	0.183112	0.176549	0.209021	0.0481004	0.434552	21.83	3	19	52
P45381	ASPA	N,D	3.30079e-05	N,D	4.07229e-05	4.11514e-05	2.4095e-05	4.85641e-05	N,D	N,D	2.83491e-05	1.72895e-05	N,D	N,D	3.31007e-05	3.79401e-05	2.78227e-05	2.90475e-05	8.78596e-05	3.60124e-05	N,D	1.97871e-05	N,D	3.11004e-05	2.38508e-05	7.1075e-05	9.09813e-05	9	9	1	1.36841	0.30373	0.812624	0.210658	0.0481682	0.437259	35.735	2	14.1	14
O14980	XPO1	7.78767e-05	9.33795e-05	9.06921e-05	7.72436e-05	8.94384e-05	9.25455e-05	7.43354e-05	6.44773e-05	9.31817e-05	0.000123631	8.33016e-05	8.90684e-05	9.91314e-05	7.53423e-05	6.16291e-05	7.49323e-05	0.000138508	6.25052e-05	0.000121387	0.000138248	0.000132527	0.000106267	8.86684e-05	9.00519e-05	6.798e-05	0.000110909	14	12	1	1.13803	0.162297	0.334017	0.210917	0.0482361	0.437259	123.38	11	15.2	111
Q01814	ATP2B2	0.00203556	0.00169713	0.00154129	0.00161494	0.00180516	0.00212188	0.00182557	0.00176291	0.00157175	0.00179337	0.00182148	0.00161906	0.00205547	0.0020852	0.0016664	0.00204774	0.00156569	0.00156443	0.00177284	0.00154735	0.00182081	0.00176462	0.00189122	0.0017925	0.00167138	0.00156371	14	12	1	0.951193	0.108655	0.0856109	0.212868	0.0483039	0.440685	136.87	21	21.2	486
Q9NUJ1	ABHD10	0.000591838	0.000591096	0.000617785	0.000527707	0.000633377	0.00058133	0.000649784	0.000526624	0.000583165	0.000599604	0.00073405	0.000623618	0.000602998	0.000833261	0.000639878	0.000671621	0.000544442	0.000686616	0.000503492	0.000470176	0.000441086	0.000640482	0.000617992	0.000413036	0.000688844	0.000590575	14	11	1	0.926793	0.12784	0.158435	0.213615	0.0483718	0.441551	33.932	11	53.9	269
E9PHY5	EPB41L2	0.000129234	0.000167745	0.00015552	0.000150111	0.000123136	0.000159877	0.00010771	0.000122018	0.000120436	0.000130454	0.000150989	0.000152642	0.000138291	0.000151127	9.04798e-05	0.000112258	0.000150308	0.000149198	0.000139626	0.000129914	0.000169242	0.000120104	0.000134357	0.000133359	0.000118413	0.000113824	14	12	1	0.929553	0.127752	0.149484	0.213885	0.0484396	0.441551	104.36	16	22.5	82
Q71UI9	H2AFV	0.000159387	0.000201061	0.000155223	0.000256752	0.000171444	0.000183498	0.000218	0.000316942	0.000249938	0.000247116	0.00019998	0.000307268	0.000177863	0.000331034	0.000168077	0.000202861	0.000168752	0.000252751	0.000180647	0.00024401	0.000177128	0.000211589	0.000213132	0.000140965	0.000227208	0.000244568	14	12	1	0.893392	0.261603	0.157596	0.214713	0.0485075	0.4421	13.509	1	10.9	63
Q8N335	GPD1L	0.000109755	9.99591e-05	9.12317e-05	8.82148e-05	0.000122609	9.64923e-05	9.93373e-05	0.000109426	9.64705e-05	8.70051e-05	7.08391e-05	0.000130034	8.43558e-05	9.57512e-05	8.02577e-05	9.59305e-05	7.38495e-05	8.10228e-05	9.75503e-05	9.31877e-05	0.000120332	0.000101344	9.2761e-05	8.52663e-05	7.4912e-05	0.000101498	14	12	1	0.927191	0.156384	0.134948	0.214751	0.0485753	0.4421	38.418	4	12.8	31
P62330	ARF6	2.62291e-05	N,D	3.87693e-05	N,D	N,D	N,D	2.45397e-05	4.1848e-05	5.78546e-05	4.1847e-05	3.33411e-05	5.35434e-05	3.92269e-05	4.40362e-05	N,D	2.60783e-05	2.55401e-05	2.16369e-05	5.21897e-05	3.94257e-05	3.54567e-05	3.89709e-05	3.51704e-05	3.50636e-05	3.62605e-05	3.67113e-05	13	10	1	0.866651	0.26275	0.205927	0.215751	0.0486431	0.443538	20.082	2	20	25
Q9UDT6	CLIP2	7.01208e-05	0.000145708	0.000104025	8.45969e-05	0.000127606	0.000134689	9.9821e-05	0.00013449	0.000162987	0.000163014	0.000119896	0.000130898	0.000105417	0.000121104	0.000138916	0.000167677	0.000157241	0.000114067	0.000148298	0.000114504	0.000143108	0.000139688	0.000123991	0.000116236	0.000117238	0.000116949	11	12	1	1.09379	0.222478	0.15216	0.217234	0.048711	0.445478	115.84	13	19.5	70
Q9Y5J7	TIMM9	0.00013216	0.000120152	0.000115825	0.000118375	0.000131696	0.00012443	0.000139404	0.000121177	9.66928e-05	0.000131089	0.000111223	0.000139601	0.000122183	0.000123435	0.000150282	0.000150918	0.000126909	0.000120893	0.000133452	0.000121951	0.000119285	0.000149612	0.00012331	0.000114466	0.000147671	0.000105396	12	8	1	1.05638	0.0922816	0.127439	0.217842	0.0487788	0.445478	10.378	4	57.3	49
P08574	CYC1	6.17944e-05	4.10602e-05	4.29492e-05	7.34383e-05	5.11217e-05	4.63013e-05	5.20433e-05	2.6827e-05	5.07314e-05	1.46942e-05	3.77107e-05	6.31716e-05	4.14929e-05	6.32799e-05	2.76522e-05	N,D	2.8595e-05	2.08088e-05	4.67235e-05	3.86294e-05	5.4096e-05	4.15097e-05	6.56202e-05	4.92587e-05	2.70339e-05	4.30792e-05	14	12	1	0.845804	0.325088	0.283156	0.218391	0.0488467	0.445478	35.422	3	17.8	61
P00352	ALDH1A1	0.00494103	0.0054261	0.00585123	0.0051971	0.00527011	0.00396929	0.00457751	0.00524662	0.00448238	0.00588771	0.00522862	0.0051866	0.00531974	0.00497335	0.00673394	0.00571289	0.00558349	0.0036153	0.00542079	0.00255065	0.00348264	0.00462283	0.00408327	0.00466326	0.00544733	0.00371044	14	12	1	0.906936	0.0999947	0.233117	0.218925	0.0489145	0.445478	54.861	18	54.9	897
Q06830	PRDX1	0.00469177	0.0045511	0.00454246	0.00559105	0.00436588	0.00465349	0.00540431	0.00486385	0.00554782	0.0051291	0.00383156	0.00700551	0.00451787	0.00651048	0.0045628	0.00521397	0.00414459	0.00649931	0.00389217	0.00379266	0.00473236	0.00442422	0.00506979	0.00417921	0.00548524	0.00415425	14	12	1	0.91999	0.169602	0.153435	0.218951	0.0489824	0.445478	22.11	12	74.9	677
Q96F85	CNRIP1	0.000217941	0.000263814	0.000206486	0.000208046	0.000229769	0.000275639	0.000242405	0.000264909	0.000210519	0.00028398	0.0002023	0.000260354	0.000207543	0.000232749	0.000267479	0.000348891	0.000253832	0.000284824	0.000274196	0.000236047	0.000230208	0.0002883	0.000236194	0.000189154	0.000289223	0.00017512	14	12	1	1.08446	0.121697	0.199987	0.219035	0.0490502	0.445478	18.648	6	64.6	110
Q16134	ETFDH	N,D	N,D	3.6588e-05	N,D	2.55909e-05	2.39682e-05	3.56968e-05	N,D	2.61635e-05	2.587e-05	N,D	N,D	2.99113e-05	2.37259e-05	3.32583e-05	2.68857e-05	2.67827e-05	2.6917e-05	2.6737e-05	2.32003e-05	2.64617e-05	2.18786e-05	3.0102e-05	2.6146e-05	2.1147e-05	1.84051e-05	14	12	1	0.902276	0.179954	0.141128	0.219093	0.049118	0.445478	68.495	4	9.4	15
Q9Y2V2	CARHSP1	N,D	5.11197e-05	4.17672e-05	3.45495e-05	4.91199e-05	3.94792e-05	N,D	N,D	N,D	N,D	N,D	3.84259e-05	N,D	3.63794e-05	5.6843e-05	3.72129e-05	6.02406e-05	6.51275e-05	N,D	3.53809e-05	4.4713e-05	3.90649e-05	N,D	N,D	4.26889e-05	N,D	14	12	1	1.14706	0.151814	0.275158	0.219156	0.0491859	0.445478	15.892	2	35.4	33
S4R371	FABP3	0.000138452	0.000262816	0.000137196	0.000252365	0.000140724	0.000163171	0.000317368	0.000255673	0.000233463	0.000249798	0.000199052	0.00011714	0.000194038	0.000164662	0.000142789	0.000228113	0.000126541	0.000216466	0.000225038	0.000129033	0.000212424	0.000146013	0.000148858	0.000195542	0.000180818	0.000173818	14	12	1	0.877483	0.300621	0.188177	0.21964	0.0492537	0.445478	14.787	5	42.4	75
P00918	CA2	0.000996607	0.00115992	0.00119831	0.00158606	0.00100331	0.000750429	0.00138946	0.00115885	0.00104558	0.000778116	0.000810008	0.000930279	0.000718667	0.000775876	0.00090126	0.0011297	0.000807737	0.00156274	0.000846142	0.000695341	0.00079902	0.000564433	0.000632444	0.00103967	0.000992175	0.000713592	14	12	1	0.871586	0.252183	0.264211	0.219717	0.0493216	0.445478	29.246	9	63.5	251
A0A087WVV7	SRCIN1	0.00024548	0.000194036	0.000249652	0.000178831	0.000186408	0.000311753	0.000201597	0.000189294	0.000168927	0.000197517	0.000173914	0.000178261	0.000209833	0.000163533	0.000242506	0.000250324	0.000159672	0.000115191	0.000167769	0.000204319	0.000147422	0.000203633	0.000232291	0.000182906	0.000138708	0.000146441	14	12	1	0.897279	0.198381	0.216334	0.22268	0.0493894	0.450867	99.161	10	15.2	102
Q9UL46	PSME2	3.68069e-05	5.93234e-05	6.72518e-05	6.63226e-05	4.93489e-05	4.66518e-05	4.37131e-05	7.08034e-05	N,D	5.01378e-05	4.76127e-05	5.54465e-05	N,D	6.41704e-05	4.66949e-05	7.24493e-05	6.38255e-05	5.20778e-05	5.56436e-05	2.83047e-05	4.69897e-05	3.28647e-05	4.04056e-05	4.59301e-05	6.10588e-05	3.8218e-05	14	12	1	0.888796	0.195985	0.237624	0.224672	0.0494573	0.454275	27.401	4	25.1	40
E7EUY6	ARHGEF7	N,D	2.56587e-05	N,D	2.11242e-05	2.61941e-05	N,D	1.94627e-05	2.1904e-05	2.27766e-05	N,D	2.70711e-05	N,D	2.8942e-05	N,D	2.4145e-05	N,D	2.91737e-05	2.01149e-05	N,D	N,D	2.96168e-05	2.60561e-05	N,D	2.41977e-05	N,D	3.83217e-05	14	12	1	1.13394	0.136493	0.240978	0.225358	0.0495251	0.455038	50.493	4	15.4	3
Q9BY32	ITPA	2.06985e-05	2.25301e-05	2.20576e-05	2.3692e-05	1.95739e-05	3.05597e-05	2.42815e-05	1.91119e-05	1.5481e-05	2.8894e-05	N,D	3.23696e-05	2.36942e-05	1.10828e-05	2.27838e-05	1.3299e-05	N,D	2.42294e-05	2.06578e-05	2.14912e-05	2.70848e-05	2.90237e-05	N,D	1.97054e-05	5.11969e-05	7.38785e-05	14	12	1	1.34122	0.259129	0.808962	0.226887	0.0495929	0.457301	21.445	4	25.8	10
P23588	EIF4B	8.3955e-05	7.55052e-05	4.84795e-05	5.20801e-05	6.49201e-05	3.14289e-05	7.30003e-05	3.98941e-05	3.9023e-05	7.29367e-05	7.05049e-05	8.21387e-05	5.52116e-05	5.6247e-05	6.00739e-05	5.29356e-05	8.3111e-05	9.14287e-05	6.96979e-05	6.26721e-05	6.23334e-05	7.41749e-05	4.61302e-05	4.77549e-05	8.62822e-05	8.16738e-05	14	12	1	1.12932	0.27813	0.253515	0.227099	0.0496608	0.457301	69.15	6	15.7	49
E7ERD7	ACSL6	9.30738e-05	0.000110075	9.62909e-05	6.70579e-05	9.38525e-05	9.79627e-05	8.65775e-05	6.93967e-05	7.98189e-05	0.000148791	0.000116574	0.000160121	0.000115084	0.000130429	9.81156e-05	0.000101472	0.000115196	7.40111e-05	0.000173413	0.000147484	0.000117385	0.000126555	0.000124396	9.8468e-05	9.24479e-05	0.000149924	14	12	1	1.12985	0.264162	0.269023	0.228369	0.0497286	0.45923	75.246	10	21.9	86
Q00535	CDK5	2.39475e-05	N,D	2.62049e-05	2.26435e-05	2.68547e-05	N,D	2.01401e-05	N,D	N,D	N,D	1.9337e-05	N,D	2.08228e-05	N,D	N,D	1.43287e-05	2.30766e-05	1.66537e-05	3.11373e-05	4.06533e-05	2.41324e-05	1.66332e-05	2.17853e-05	4.24424e-05	2.71108e-05	3.76557e-05	14	12	1	1.17608	0.129249	0.433517	0.229893	0.0497965	0.461665	33.304	4	18.5	19
Q13838	DDX39B	0.000187797	0.000391214	0.000207454	0.000188584	0.000265011	0.000267175	0.000179092	0.000154809	0.000223735	0.000360985	0.000327804	0.000320399	0.000305876	0.000147925	0.000237726	0.000183095	0.00031755	0.000175843	0.000317314	0.00043929	0.000418636	0.000293913	0.000291149	0.000270757	0.000189234	0.000378877	14	12	1	1.16188	0.314223	0.350644	0.231176	0.0498643	0.463609	48.991	6	17.5	107
G3V2V8	NPC2	N,D	6.71976e-05	N,D	N,D	5.26297e-05	N,D	N,D	5.26652e-05	3.92713e-05	5.62329e-05	5.12946e-05	6.02273e-05	N,D	6.17546e-05	4.26083e-05	6.40106e-05	3.6821e-05	6.51948e-05	5.67677e-05	4.45684e-05	3.96819e-05	6.60742e-05	3.97947e-05	4.50904e-05	4.75386e-05	5.04706e-05	9	12	1	0.904385	0.15249	0.191709	0.232415	0.0499322	0.464916	13.078	4	47.5	37
E9PDF2	OGDH	0.000121605	0.000143876	0.000105527	0.000122415	0.00018056	6.57958e-05	9.9425e-05	7.3241e-05	9.65657e-05	0.000132807	0.000120283	7.7193e-05	0.000231149	4.33601e-05	9.08419e-05	6.66585e-05	0.000165319	7.99228e-05	0.000152792	0.000203007	0.000182703	0.000151288	0.000154175	0.000199611	9.06905e-05	0.000122801	14	12	1	1.19993	0.41995	0.410067	0.232458	0.05	0.464916	117.24	8	17.3	77
Q00688	FKBP3	8.36122e-05	7.61198e-05	8.73145e-05	8.07189e-05	7.38583e-05	7.97363e-05	8.51859e-05	9.72493e-05	7.82568e-05	7.98909e-05	8.76629e-05	7.97382e-05	N,D	N,D	9.41359e-05	0.000110643	6.18709e-05	7.59288e-05	8.73633e-05	7.65741e-05	8.85108e-05	0.000109539	9.58552e-05	7.16091e-05	8.57081e-05	0.000102049	10	12	1	1.0712	0.0762247	0.183065	0.233031	0.0500678	0.46536	25.177	4	24.1	26
P62736	ACTA2	0.00100197	0.0015813	0.00141421	0.00109151	0.00108362	0.00133566	0.00118374	0.000948283	0.00129006	0.00140253	0.00139532	0.00127462	0.00120099	0.00166391	0.00137581	0.0015055	0.00124347	0.000964259	0.00132674	0.00215757	0.000867579	0.00140611	0.00131928	0.00287139	0.00136661	0.00137732	14	12	1	1.16104	0.16327	0.421398	0.233431	0.0501357	0.46536	42.009	7	30	293
Q92903	CDS1	2.87756e-05	2.47065e-05	2.00262e-05	2.28817e-05	2.03663e-05	1.67147e-05	1.90588e-05	1.84251e-05	1.47638e-05	2.0918e-05	1.66374e-05	N,D	2.08682e-05	1.51372e-05	2.08606e-05	1.39415e-05	1.85408e-05	1.68431e-05	2.6887e-05	3.55287e-05	2.0222e-05	3.66629e-05	1.99944e-05	1.72297e-05	2.65554e-05	2.08744e-05	14	12	1	1.14543	0.197233	0.360955	0.233627	0.0502035	0.46536	53.303	2	5.9	24
P27338	MAOB	0.000254661	0.000301813	0.000353204	0.000515293	0.000320169	0.000323123	0.000402735	0.000401843	0.000374812	0.000213964	0.000248894	0.000490837	0.000243969	0.000388254	0.000267794	0.000324871	0.000296602	0.000311316	0.000262504	0.000372178	0.000274993	0.000371587	0.000209843	0.000223858	0.000388194	0.000393944	11	11	1	0.892501	0.263256	0.182967	0.234065	0.0502714	0.465604	58.762	7	21.3	115
Q96I15	SCLY	0.000156341	0.000123546	0.000137684	0.000113233	0.000128374	0.000138288	0.00016059	0.000159261	0.000255314	0.000159272	0.000169293	0.00014739	0.000104931	0.00014269	0.00012	0.000143408	0.00011829	0.000119731	0.000123644	5.95533e-05	0.000114714	0.000168709	0.000164137	0.000130969	0.00015045	0.00018609	14	10	1	0.890326	0.239276	0.21927	0.234794	0.0503392	0.466207	48.148	3	12.8	68
P42704	LRPPRC	9.41501e-05	0.000238606	9.45979e-05	5.99898e-05	0.000156967	0.000166147	4.76759e-05	6.15837e-05	9.38574e-05	0.00021955	0.000149064	0.00013148	0.000178645	6.16859e-05	7.66482e-05	6.1626e-05	0.000247972	4.44637e-05	0.000193566	0.000201095	0.000328807	0.000206799	0.000154984	0.000157495	7.88898e-05	0.00018267	14	12	1	1.28707	0.490733	0.673499	0.235287	0.0504071	0.466207	157.9	20	18.5	139
Q9NZ01	TECR	9.14805e-05	8.63307e-05	6.7286e-05	5.96207e-05	0.000107356	5.5973e-05	5.88517e-05	4.64026e-05	6.40711e-05	6.71504e-05	5.04328e-05	6.80913e-05	5.45675e-05	4.69357e-05	6.9775e-05	6.42045e-05	8.30993e-05	8.06705e-05	8.5651e-05	8.31526e-05	7.15667e-05	5.21265e-05	9.40988e-05	7.17161e-05	6.45356e-05	5.85825e-05	13	11	1	1.10941	0.268814	0.186854	0.235557	0.0504749	0.466207	36.034	4	15.6	60
G3V126	ATP6V1H	0.000375347	0.00038872	0.000408678	0.000394424	0.000453037	0.000528441	0.000359486	0.00039018	0.000407266	0.00045394	0.00043895	0.000440975	0.000405268	0.000457704	0.000478743	0.000435766	0.000402685	0.000368065	0.000392973	0.000420408	0.000457808	0.000330812	0.000678744	0.000461606	0.000485865	0.000591612	14	12	1	1.08813	0.10375	0.227566	0.235634	0.0505427	0.466207	51.57	6	21	148
P12110	COL6A2	2.81433e-05	N,D	N,D	2.14975e-05	3.26712e-05	7.56841e-05	1.99506e-05	1.87938e-05	2.72315e-05	2.00537e-05	3.14794e-05	1.90148e-05	2.69427e-05	2.92393e-05	2.35452e-05	2.07141e-05	2.53219e-05	N,D	1.95724e-05	2.57771e-05	N,D	1.8093e-05	N,D	3.40181e-05	1.60983e-05	2.64155e-05	14	12	1	0.796709	0.528949	0.185226	0.236915	0.0506106	0.467562	108.58	2	3	21
Q99880	HIST1H2BL	8.52673e-05	2.44901e-05	2.62686e-05	0.000223097	5.597e-05	N,D	4.32124e-05	0.000143586	N,D	N,D	N,D	2.93472e-05	N,D	0.000138515	8.60393e-05	0.000130449	9.9583e-05	0.00014895	9.79958e-05	N,D	0.000100927	0.000134149	0.000183726	8.9783e-05	0.000161711	5.88337e-05	14	12	1	1.37344	0.807529	0.4367	0.236953	0.0506784	0.467562	13.952	3	38.1	43
B4DLN1		3.09956e-05	4.041e-05	5.00241e-05	3.54749e-05	4.14458e-05	3.93167e-05	4.23214e-05	3.85178e-05	5.06823e-05	4.99223e-05	3.56419e-05	N,D	5.08085e-05	4.49652e-05	3.04799e-05	4.17506e-05	4.26789e-05	5.13409e-05	3.44543e-05	4.0789e-05	5.1756e-05	5.73237e-05	4.91452e-05	4.62951e-05	5.0241e-05	5.52499e-05	14	12	1	1.08526	0.1545	0.192868	0.238339	0.0507463	0.468682	48.099	5	12.4	15
P13667	PDIA4	0.000146817	0.000146465	0.000204822	0.000149667	0.000193737	0.000180671	0.000175152	0.00020405	0.000146792	0.000196268	0.000174898	0.000166773	0.000176402	0.000193561	0.000209561	0.000218147	0.000154249	0.000171666	0.000196944	0.000133962	0.000202505	0.000190335	0.000203445	0.000158807	0.000234641	0.000179542	14	12	1	1.07059	0.122727	0.166035	0.238387	0.0508141	0.468682	72.932	14	32.7	125
P31146	CORO1A	9.49819e-05	0.000100921	0.000122187	8.93779e-05	0.000114784	0.00010155	N,D	5.01087e-05	9.28555e-05	0.000108645	8.60664e-05	8.66332e-05	0.000176174	0.000103032	7.70295e-05	8.66179e-05	9.04413e-05	5.59051e-05	0.000110446	0.000119583	0.000101719	8.89632e-05	8.57043e-05	9.60532e-05	6.81749e-05	0.000107314	14	12	1	0.887968	0.276937	0.177181	0.238474	0.050882	0.468682	51.026	4	18.7	49
Q9Y394	DHRS7	N,D	4.42372e-05	4.29463e-05	N,D	4.53453e-05	5.69048e-05	3.67066e-05	3.13681e-05	4.29499e-05	N,D	3.34433e-05	3.99154e-05	3.62203e-05	4.32997e-05	4.06198e-05	3.95715e-05	3.52989e-05	4.75029e-05	5.15403e-05	4.97836e-05	4.78618e-05	N,D	4.54316e-05	3.57881e-05	5.01219e-05	4.62999e-05	14	12	1	1.08048	0.169338	0.140107	0.23922	0.0509498	0.46952	38.298	2	10	17
P07195	LDHB	0.00652958	0.00605942	0.00657928	0.00727365	0.00582514	0.00696143	0.00728278	0.00653589	0.00630865	0.00656128	0.00572607	0.00794432	0.00627619	0.00737922	0.00703866	0.00781532	0.00568136	0.00669161	0.00640133	0.00506161	0.00637898	0.00500379	0.00663726	0.00590989	0.00726672	0.00564399	8	9	1	0.945047	0.0956098	0.12994	0.240139	0.0510176	0.470698	36.638	17	58.7	982
P09429	HMGB1	0.00246669	0.00231596	0.00276413	0.00214373	0.00279318	0.00282683	0.00281668	0.00298729	0.00250328	0.00257282	0.00180223	0.00336248	0.00208182	0.00224818	0.00245145	0.00298045	0.00231982	0.0027342	0.00198476	0.00257089	0.00264122	0.00215917	0.00249027	0.00172923	0.00246477	0.001838	14	12	1	0.927317	0.161501	0.146687	0.241118	0.0510855	0.471586	24.893	16	46	458
P16298	PPP3CB	0.00011318	8.66811e-05	0.000108371	6.06328e-05	7.51879e-05	8.86899e-05	7.57836e-05	0.000144992	8.73175e-05	9.61637e-05	0.000176494	8.19362e-05	5.19942e-05	6.86721e-05	0.000126237	9.03077e-05	0.000117113	6.49635e-05	0.000139084	9.1378e-05	0.000136114	8.41135e-05	8.31248e-05	0.000119616	9.54617e-05	0.00015077	14	12	1	1.15088	0.354795	0.285507	0.241544	0.0511533	0.471586	59.024	5	25.2	48
P51513	NOVA1	0.000165209	0.000161521	0.000150521	0.000151121	0.000202988	0.000211804	0.000237124	0.000241354	0.00021287	0.000231894	0.000196116	0.000192115	0.000192185	0.000202944	0.000153793	0.000217394	0.000213383	0.000182674	0.000192695	0.000152798	0.000171078	0.000210697	0.000204774	0.000133795	0.000188286	0.000174402	14	12	1	0.931618	0.154135	0.136198	0.241552	0.0512212	0.471586	52.055	8	21.8	76
B5MCT8	RPS9	N,D	1.23754e-05	1.00662e-05	5.6917e-06	N,D	N,D	8.24082e-06	7.99347e-06	N,D	7.82659e-06	N,D	8.13086e-06	N,D	N,D	1.00219e-05	8.70231e-06	1.39624e-05	8.88575e-06	1.07015e-05	1.19348e-05	7.8863e-06	1.06031e-05	8.14476e-06	N,D	7.59626e-06	9.56651e-06	14	12	1	1.13934	0.242361	0.222417	0.243073	0.051289	0.473182	16.628	4	31.7	12
P61088	UBE2N	0.000746507	0.000619363	0.000709691	0.000634232	0.000657916	0.000645362	0.000705592	0.000662958	0.000554667	0.000742763	0.000609923	0.000697687	0.000556624	0.000667895	0.000749861	0.000858742	0.000570649	0.000671877	0.000719927	0.000705295	0.000666133	0.000891541	0.000676199	0.000542227	0.00068286	0.000643172	14	12	1	1.0612	0.0915207	0.153646	0.243165	0.0513569	0.473182	17.138	7	88.2	167
Q9Y266	NUDC	0.000112348	0.000131188	0.000132959	0.000111754	0.000129046	0.000131233	0.000142165	0.000120898	N,D	0.000172802	0.000117173	0.000162993	0.000139731	0.000124881	0.000168453	0.000144621	0.000151637	0.000123114	0.000150916	0.000130433	0.000145899	0.000135739	0.000136278	0.000125522	0.000136423	0.00013679	14	12	1	1.05618	0.136846	0.0950665	0.243458	0.0514247	0.473182	38.242	6	22.7	46
Q8N4C8	MINK1	1.11045e-05	2.08454e-05	1.12836e-05	9.45868e-06	1.50459e-05	1.47912e-05	9.10439e-06	1.34286e-05	1.14618e-05	1.19761e-05	1.2428e-05	1.92372e-05	1.02147e-05	1.34324e-05	6.43992e-06	1.62714e-05	1.1706e-05	1.19048e-05	1.4379e-05	1.00765e-05	1.51121e-05	1.15206e-05	N,D	1.14836e-05	8.59274e-06	1.03597e-05	14	12	1	0.885215	0.261924	0.217472	0.243653	0.0514925	0.473182	149.82	2	1.6	25
C9JX21	RHOA	0.00116909	0.00122551	0.00145601	0.00111824	0.000982546	0.00132523	0.00094987	0.00128225	0.0012565	0.00113025	0.00108006	0.00165611	0.00128059	0.00132004	0.00105949	0.00101412	0.00126999	0.00111216	0.00130639	0.00101917	0.00143237	0.00117913	0.000939658	0.00113278	0.00122941	0.00116308	14	12	1	0.9382	0.150171	0.113682	0.245057	0.0515604	0.475282	21.164	6	39.6	138
P26440	IVD	5.12312e-05	N,D	N,D	5.626e-05	4.48724e-05	5.53888e-05	N,D	4.71903e-05	N,D	3.78691e-05	4.18869e-05	5.36823e-05	2.39109e-05	4.98599e-05	5.53345e-05	6.60971e-05	5.89172e-05	4.88369e-05	5.9412e-05	4.36575e-05	3.19827e-05	3.80306e-05	5.25703e-05	4.46843e-05	6.25291e-05	5.3997e-05	14	12	1	1.11084	0.212483	0.221386	0.246296	0.0516282	0.47663	46.319	5	14.4	25
P35219	CA8	0.000252556	0.000391511	0.000297958	0.000226276	0.000305058	0.0004297	0.000299237	N,D	N,D	0.000431022	0.000364429	N,D	0.000355967	0.000205541	0.000344651	0.000261243	0.000583591	0.000174662	0.000213337	0.000425144	0.000247716	0.000591302	0.000301868	0.000703029	0.000332007	0.000485736	14	12	1	1.20126	0.239741	0.522123	0.246399	0.0516961	0.47663	32.973	3	28.3	41
P21912	SDHB	0.000276187	0.000249046	0.000226677	0.000226871	0.00022424	0.000208809	0.000205359	0.00029298	0.00025923	0.000239775	0.000288278	0.00027489	0.00029257	0.000307014	0.000230611	0.000258114	0.000212231	0.00023319	0.000206225	0.000192143	0.000265932	0.000277777	0.000294317	0.000255969	0.000242226	0.000210622	14	12	1	0.940459	0.132843	0.123026	0.247448	0.0517639	0.477024	31.629	5	28.2	128
Q14240	EIF4A2	0.00012759	0.00014683	0.000103454	0.000102231	0.000111229	0.000111291	0.000104601	8.94418e-05	9.39267e-05	0.000131051	0.000119623	0.000100452	0.000138048	8.12951e-05	0.000121835	0.000120002	0.000134926	9.16573e-05	0.000124832	0.000153305	0.000126103	0.000135063	0.000110956	0.000105375	9.38668e-05	0.00012231	14	12	1	1.07636	0.17031	0.157906	0.247548	0.0518318	0.477024	46.402	9	35.9	66
P07948	LYN	N,D	9.35843e-05	0.000151711	N,D	0.000115536	0.000154566	7.0019e-05	4.85942e-05	0.000193533	N,D	6.25887e-05	0.000111873	7.13632e-05	7.36108e-05	N,D	6.31656e-05	7.89302e-05	6.2793e-05	0.000130598	N,D	0.000114147	8.82936e-05	7.33133e-05	6.30558e-05	5.62713e-05	0.000117561	14	12	1	0.81339	0.440326	0.256734	0.247574	0.0518996	0.477024	58.573	6	21.7	19
Q5JXI8	FHL1	0.000118966	0.000247902	0.000138535	0.000120343	0.000133478	0.000211257	0.00011111	7.96058e-05	0.000168268	0.000103971	0.000125172	0.00015956	0.000169508	0.000134621	0.000123165	0.000109897	0.000131551	0.000101065	0.000152932	0.00015602	0.000136217	0.000121486	0.000160016	0.000107976	9.78554e-05	0.000144539	14	12	1	0.889997	0.305994	0.150667	0.249227	0.0519674	0.479582	29.16	3	12.1	29
Q9BW30	TPPP3	0.000232026	0.000290043	0.000198375	0.000306547	0.000165899	0.000194942	0.0002559	0.000290217	0.000374205	0.000207465	0.000203781	0.000415552	0.000266251	0.000368274	0.000296406	0.000332106	0.000205421	0.000330654	0.000265107	0.000116114	0.000241917	0.000186415	0.000217751	0.000234916	0.000248865	0.000164966	14	12	1	0.879188	0.282837	0.240261	0.25049	0.0520353	0.481386	18.985	8	47.7	99
Q14195	DPYSL3	0.000554773	0.000485009	0.000494502	0.000783479	0.00047942	0.000472872	0.000568066	0.000550503	0.000621423	0.000416578	0.000477702	0.000761085	0.000551648	0.000702716	0.000538233	0.00059525	0.000472453	0.000736561	0.000581131	0.000548268	0.000639337	0.000675501	0.000680752	0.000524445	0.000785865	0.000579247	14	12	1	1.08377	0.199549	0.163573	0.251133	0.0521031	0.481993	61.963	14	43.2	268
O60220	TIMM8A	0.000113321	6.86435e-05	3.39043e-05	0.000106783	7.10683e-05	5.10089e-05	3.94277e-05	N,D	3.2792e-05	1.88259e-05	N,D	3.22973e-05	3.96982e-05	4.02738e-05	4.05786e-05	6.11109e-05	2.93885e-05	3.79577e-05	3.54765e-05	1.38592e-05	7.56365e-05	2.63242e-05	N,D	7.0366e-05	3.71026e-05	3.04527e-05	13	11	1	0.771419	0.557948	0.356905	0.252644	0.052171	0.483672	10.998	2	44.3	30
Q7L266	ASRGL1	0.000168849	0.000174063	0.000141978	0.00014112	0.000171331	0.000168936	0.000194463	0.000195458	0.000189898	0.000219177	0.000212697	0.000263743	0.000156003	0.000223482	0.000170452	0.00020186	0.000121136	0.000230218	0.00017406	0.000118485	0.000158233	0.000135089	0.000203903	0.000166249	0.000204687	0.000170837	14	12	1	0.914752	0.182708	0.18645	0.252664	0.0522388	0.483672	32.054	6	27.3	74
O95182	NDUFA7	0.000299474	0.000201293	0.000236587	0.000217192	0.000225623	0.000224773	0.000179723	0.000197768	0.000222672	0.00023036	0.000186899	0.000202553	0.000273725	0.000332161	0.000291716	0.000292691	0.000255074	0.000247237	0.000257847	0.000233149	0.000260349	0.000199861	0.000232543	0.00021874	0.000274465	0.000209454	14	12	1	1.07362	0.188028	0.13083	0.253491	0.0523066	0.484555	12.551	4	39.8	100
D6RGI3	40787	0.000724363	0.000853657	0.000681283	0.000535563	0.00075521	0.000905422	0.00098814	0.000836988	0.00059229	0.000735687	0.000830198	0.000721027	0.000728562	0.000943139	0.000896954	0.00085006	0.000749071	0.000812003	0.000755514	0.000766585	0.000776542	0.000863759	0.000925319	0.000743394	0.000824452	0.000864449	14	12	1	1.05859	0.165379	0.0795617	0.253816	0.0523745	0.484555	49.005	11	40.5	177
P30153	PPP2R1A	0.00102884	0.00193252	0.001313	0.000688306	0.00113549	0.000951017	0.00113336	0.000969757	0.00103311	0.00140241	0.00104893	0.0011581	0.0013231	0.00109839	0.00107699	0.00124004	0.00128224	0.000914556	0.00133979	0.00143716	0.00137173	0.00118266	0.00130434	0.00151867	0.00134609	0.00114949	14	12	1	1.09094	0.246365	0.142164	0.254112	0.0524423	0.484555	65.308	13	31.1	327
P26196	DDX6	0.000175028	0.000141183	0.000117367	0.00011946	0.000134415	0.000119418	0.000142906	0.000101964	8.55302e-05	0.00010633	6.34477e-05	0.00012682	7.90862e-05	0.000116182	6.2216e-05	0.000133442	8.20037e-05	0.000146599	8.35804e-05	0.000138284	0.000126834	4.7009e-05	9.31202e-05	0.000112443	7.70512e-05	0.000124289	14	12	1	0.878594	0.246145	0.278622	0.255028	0.0525102	0.485674	54.416	6	17.6	49
Q9UBQ0	VPS29	4.8674e-05	7.59179e-05	6.36344e-05	3.43034e-05	7.10504e-05	5.79735e-05	3.95296e-05	3.73183e-05	5.36014e-05	7.79834e-05	6.57679e-05	6.67348e-05	7.1978e-05	3.93641e-05	5.3634e-05	3.26955e-05	6.66039e-05	3.86301e-05	0.000105908	8.51403e-05	0.000120796	7.54856e-05	5.49433e-05	6.94248e-05	3.19984e-05	8.10406e-05	14	12	1	1.18476	0.266061	0.485007	0.25607	0.052578	0.487029	20.505	3	22	38
O43670	ZNF207	N,D	3.83969e-05	5.80584e-05	5.0067e-05	5.66779e-05	6.1943e-05	5.09401e-05	6.63206e-05	5.83281e-05	6.08806e-05	6.57154e-05	5.98253e-05	4.0395e-05	4.9291e-05	5.47009e-05	7.55689e-05	6.1757e-05	6.88795e-05	5.37798e-05	5.70618e-05	3.79924e-05	4.56384e-05	7.08668e-05	5.80095e-05	7.58868e-05	5.94287e-05	13	12	1	1.08746	0.160029	0.209293	0.256697	0.0526459	0.48737	50.75	2	6.5	31
H0YN18	PSMA4	9.86603e-05	8.07487e-05	8.83738e-05	9.73771e-05	7.69398e-05	0.000100676	8.72479e-05	0.000105245	7.83752e-05	8.85544e-05	8.82402e-05	8.57279e-05	6.7367e-05	0.000100377	7.11491e-05	0.00011466	7.45594e-05	8.5275e-05	8.28785e-05	6.90545e-05	9.9966e-05	9.41889e-05	6.93848e-05	6.99297e-05	8.82535e-05	7.64524e-05	10	8	1	0.933919	0.120984	0.161088	0.256911	0.0527137	0.48737	26.282	5	28.3	68
P04040	CAT	0.000191324	0.000132341	0.00016561	8.72027e-05	0.000143219	0.000135598	0.000103572	0.000120456	0.000164353	0.000118471	0.000121741	0.000128246	0.000155985	0.000111977	0.000148354	0.000127633	0.000125606	0.000143181	8.88777e-05	0.000137442	0.000133466	0.000105133	0.000113159	0.000115712	0.000107311	0.000139615	8	11	1	0.9218	0.206401	0.133672	0.257577	0.0527815	0.487649	59.755	7	25.4	59
O43768	ENSA	8.13922e-05	8.12089e-05	8.6104e-05	6.31744e-05	6.25049e-05	0.000103223	4.2344e-05	8.49176e-05	8.01481e-05	9.50018e-05	8.30751e-05	0.00013231	9.3083e-05	8.03332e-05	8.23476e-05	8.08648e-05	0.000109367	0.000100423	0.000103375	7.48216e-05	9.25662e-05	9.78931e-05	8.36961e-05	7.09203e-05	0.000110848	8.84839e-05	14	12	1	1.09359	0.248228	0.158423	0.25772	0.0528494	0.487649	13.389	3	37.2	59
P10636	MAPT	0.00182666	0.0019297	0.00183928	0.00188844	0.00209157	0.00211151	0.00201933	0.00241399	0.00193469	0.00211303	0.00182032	0.00252921	0.00173267	0.00201267	0.00211552	0.00239755	0.0022549	0.00221296	0.00177691	0.00174132	0.00181477	0.00169763	0.00174862	0.00159817	0.00175705	0.00176067	14	11	1	0.944298	0.111773	0.130188	0.258441	0.0529172	0.487918	78.927	12	25.5	446
P20339	RAB5A	4.42987e-05	4.19005e-05	4.97158e-05	5.26085e-05	N,D	5.04019e-05	4.26241e-05	5.50834e-05	4.61116e-05	5.10202e-05	4.45496e-05	4.89824e-05	N,D	6.36757e-05	6.10257e-05	4.64243e-05	4.1107e-05	4.96034e-05	4.9889e-05	5.35931e-05	5.22395e-05	6.22189e-05	5.70306e-05	5.07734e-05	N,D	N,D	14	12	1	1.06382	0.124351	0.130847	0.258524	0.0529851	0.487918	23.658	4	31.6	28
P26641	EEF1G	0.000238045	0.000298339	0.000252881	0.00024639	0.000343548	0.00027365	0.000262683	0.000256823	0.000257396	0.000311043	0.000290543	0.00023015	0.000289841	0.000224705	0.000237945	0.000289305	0.000278251	0.000212136	0.000320052	0.000334716	0.000270745	0.000304484	0.000275867	0.00028991	0.000318603	0.000290634	11	11	1	1.05748	0.124344	0.128134	0.259475	0.0530529	0.488371	50.118	7	22.2	114
H3BSV8	GSPT1	1.02184e-05	N,D	9.09776e-06	N,D	1.27645e-05	N,D	9.62626e-06	1.00394e-05	1.04139e-05	2.1245e-05	1.29589e-05	1.44978e-05	1.48491e-05	9.18294e-06	9.84913e-06	9.51087e-06	1.16303e-05	N,D	1.37107e-05	N,D	N,D	N,D	9.91077e-06	1.26438e-05	7.42242e-06	1.12615e-05	14	12	1	0.875998	0.296377	0.161665	0.259508	0.0531208	0.488371	22.169	3	18.6	24
B7ZM87	SRGAP2	0.000101423	9.79549e-05	0.000100916	7.71681e-05	0.000134504	0.000108754	8.37461e-05	7.68006e-05	0.000118784	0.000118488	9.69214e-05	0.000103214	9.33348e-05	7.93685e-05	7.84475e-05	8.21497e-05	0.000152803	7.14883e-05	0.000114884	0.000115804	0.000126187	0.000121594	0.000105887	9.34436e-05	0.000100826	0.000154305	14	12	1	1.10499	0.171512	0.269276	0.259757	0.0531886	0.488371	120.74	9	11.8	88
O94826	TOMM70	0.000219296	0.000253835	0.000233927	0.00022464	0.000177229	0.000215622	0.000214141	0.0001964	0.000199443	0.000192869	0.000187078	0.000173796	0.000308774	0.000255016	0.000183631	0.000189361	0.000216853	0.000186854	0.000203284	0.000262491	0.000221461	0.000269539	0.000246399	0.000279016	0.000257021	0.000316673	14	12	1	1.08277	0.166991	0.194202	0.260503	0.0532564	0.488406	67.454	8	21.1	115
F8W7C6	RPL10	1.34391e-05	1.74045e-05	1.7136e-05	1.20086e-05	1.80432e-05	1.61422e-05	1.10666e-05	1.52841e-05	1.42345e-05	1.89511e-05	1.64987e-05	N,D	1.33226e-05	1.50028e-05	1.44821e-05	1.09069e-05	1.66e-05	1.23173e-05	1.81923e-05	1.51981e-05	1.3959e-05	1.27034e-05	1.57301e-05	1.54913e-05	1.13217e-05	1.37505e-05	14	12	1	0.931194	0.156038	0.142301	0.260705	0.0533243	0.488406	18.565	2	12.9	12
Q6DRA6	HIST2H2BD	4.54002e-05	0.000203232	0.000160399	0.000794943	0.000630343	2.73875e-05	0.000266977	0.000617218	0.000192254	5.76278e-05	0.000184758	6.39409e-05	0.000168996	0.000160337	0.000127718	0.000342987	1.99967e-05	0.000408247	0.000424658	0.000199044	0.000614671	0.00052098	0.00069413	0.000319683	0.00027046	0.000309412	14	12	1	1.38806	0.954516	0.762261	0.26077	0.0533921	0.488406	18.018	1	17.1	86
E1CEI4	GCLC	4.3554e-05	5.36464e-05	4.57443e-05	4.16176e-05	5.77904e-05	3.71396e-05	2.19414e-05	2.55267e-05	4.82598e-05	4.73597e-05	4.95296e-05	4.75016e-05	4.62883e-05	3.43786e-05	3.74766e-05	2.05627e-05	4.89077e-05	2.44739e-05	4.06952e-05	4.51023e-05	5.77974e-05	4.1031e-05	3.84343e-05	4.36882e-05	2.35862e-05	3.55186e-05	14	12	1	0.888732	0.234966	0.254654	0.261777	0.05346	0.48967	68.629	5	12.4	41
Q96DA2	RAB39B	2.75048e-05	2.31115e-05	2.02446e-05	N,D	2.17366e-05	2.00684e-05	1.88885e-05	1.32705e-05	N,D	1.73486e-05	1.86667e-05	N,D	N,D	2.40112e-05	1.57773e-05	N,D	2.24105e-05	2.45626e-05	N,D	5.95442e-05	1.26543e-05	1.76316e-05	3.75688e-05	2.59619e-05	2.02708e-05	2.16952e-05	14	12	1	1.25983	0.191256	0.666481	0.26222	0.0535278	0.489875	24.622	2	14.1	20
Q13228	SELENBP1	0.000183562	0.000221522	0.000170344	0.000298243	0.000174989	0.000194105	0.000126523	0.000193432	0.000162872	0.000110777	0.00013785	0.000243596	0.000160233	0.000317458	0.000218798	0.00022958	0.000194933	0.000189874	0.000222184	0.000166067	0.000177485	0.000183927	0.00022093	0.000272313	0.000245524	0.00024444	14	12	1	1.11064	0.312519	0.165597	0.263631	0.0535957	0.491314	52.39	5	22	75
Q92973	TNPO1	N,D	2.20901e-05	1.37524e-05	1.72999e-05	1.6584e-05	1.82432e-05	1.66548e-05	N,D	1.86372e-05	2.19538e-05	N,D	1.74013e-05	1.98462e-05	1.50613e-05	1.665e-05	1.58645e-05	2.35534e-05	1.42326e-05	2.36332e-05	1.99294e-05	2.83723e-05	2.41883e-05	1.73258e-05	2.09707e-05	N,D	1.35786e-05	14	12	1	1.10517	0.144745	0.263642	0.263656	0.0536635	0.491314	102.35	3	4.5	9
C9JL73	ATP6V1B1	7.63227e-05	N,D	N,D	N,D	9.9498e-05	3.15229e-05	0.000162248	0.000107995	N,D	N,D	0.000103887	4.0702e-05	N,D	3.48816e-05	N,D	6.55068e-05	7.05685e-05	6.79811e-05	4.92192e-05	N,D	5.85256e-05	5.69562e-05	7.55732e-05	5.33007e-05	N,D	6.46147e-05	14	12	1	0.760625	0.552351	0.104303	0.264458	0.0537313	0.492185	55.08	3	11.5	19
P22676	CALB2	0.00106318	0.00151625	0.00149079	0.00191989	0.00155887	0.00141483	0.00204188	0.00119605	0.00130686	0.00147201	0.00094093	0.00100475	0.000761205	0.00137668	0.00150079	0.00234387	0.00139776	0.00179299	0.00153683	0.00124678	0.00150165	0.00135157	0.0012949	0.000857602	0.00239992	0.00131249	14	12	1	1.13441	0.261901	0.326293	0.264896	0.0537992	0.492379	31.54	11	60.1	437
Q96I99	SUCLG2	2.14555e-05	3.85365e-05	1.90186e-05	2.48638e-05	2.17634e-05	2.09496e-05	N,D	2.15931e-05	N,D	3.26564e-05	1.95467e-05	2.88509e-05	2.55246e-05	1.88663e-05	1.62712e-05	2.39628e-05	2.00776e-05	1.73912e-05	3.3071e-05	2.10165e-05	2.46231e-05	1.95612e-05	1.39279e-05	N,D	1.72155e-05	3.04117e-05	14	12	1	0.882497	0.248832	0.243489	0.265549	0.053867	0.492971	46.51	6	17.6	22
P28161	GSTM2	0.000533444	0.00085826	0.000655987	0.000728064	0.000467552	0.000570872	0.000656347	0.000614538	0.000701115	0.00049369	0.000741038	0.0014155	0.000473949	0.00123408	0.000662369	0.000795336	0.000442419	0.000591137	0.000911754	0.000487791	0.00101515	0.000714994	0.00145419	0.00135628	0.00116502	0.000751067	14	12	1	1.19002	0.386473	0.452085	0.265935	0.0539349	0.493067	25.744	9	58.3	167
Q13825	AUH	0.000233355	0.000438661	0.000267251	0.000267245	0.000271569	0.000238502	0.000257227	0.000308043	0.000250351	0.000285454	0.000276926	0.000297117	0.000226251	0.000348843	0.000246706	0.000295845	0.000259413	0.000365994	0.000294686	0.000251093	0.000433775	0.000379195	0.000351279	0.000322729	0.000229361	0.000287795	14	12	1	1.09346	0.194434	0.219569	0.266313	0.0540027	0.493148	35.608	6	30.4	108
A0A0A0MR13	GNAS	8.73918e-05	N,D	N,D	8.00395e-05	N,D	0.000137522	6.31992e-05	7.74639e-05	7.28228e-05	7.51994e-05	9.2839e-05	0.000149556	6.33591e-05	0.000123583	6.97448e-05	9.91196e-05	8.08993e-05	8.41561e-05	9.49031e-05	0.0001597	0.00010479	0.000127749	0.000151938	8.98324e-05	9.9036e-05	0.000120282	14	12	1	1.14891	0.32344	0.300065	0.266816	0.0540706	0.493459	18.677	2	20.9	44
A0A0D9SF30	NCAM1	0.000941389	0.000845908	0.000845394	0.000768717	0.000962082	0.000987293	0.000939743	0.000990346	0.00084765	0.000971014	0.000634947	0.00106809	0.000810886	0.00103084	0.00114095	0.00120237	0.0010273	0.00113222	0.000908959	0.000873844	0.000913947	0.00095719	0.000997724	0.000728823	0.000978798	0.000710071	14	12	1	1.06774	0.129299	0.168675	0.269654	0.0541384	0.498083	47.017	10	48.7	204
A0A087X054	HYOU1	5.35917e-05	6.30675e-05	5.91804e-05	7.42155e-05	7.51254e-05	6.91498e-05	5.97823e-05	5.94473e-05	4.31029e-05	6.93898e-05	6.7392e-05	4.9075e-05	4.59135e-05	5.332e-05	6.921e-05	7.13178e-05	5.42893e-05	5.43048e-05	5.96216e-05	7.60613e-05	6.15822e-05	5.52836e-05	7.56891e-05	5.5699e-05	7.69104e-05	6.25266e-05	14	11	1	1.07068	0.169901	0.149449	0.270325	0.0542062	0.498645	104.78	5	8.2	60
Q71U36	TUBA1A	0.0193859	0.0200859	0.0228867	0.0163037	0.0196524	0.0216554	0.0153242	0.0152159	0.0202013	0.0170644	0.0183002	0.0222344	0.0174845	0.0158033	0.0153233	0.0112669	0.018847	0.0141454	0.0171282	0.0200238	0.0208783	0.0163283	0.0211362	0.0186547	0.0123764	0.0215781	13	12	1	0.926233	0.137876	0.186049	0.270776	0.0542741	0.498645	50.135	10	36.6	1430
A0A075B6N8	IGHG3	2.37452e-05	2.39274e-05	9.80668e-06	2.4927e-05	3.95035e-05	3.92341e-05	3.78126e-05	1.40487e-05	0.0001708	1.34883e-05	0.000108757	2.24973e-05	5.73809e-05	N,D	2.03878e-05	2.39842e-05	0.000164533	0.000128671	3.7352e-05	6.66234e-05	5.76938e-05	1.14143e-05	4.45972e-05	9.66047e-05	3.29786e-05	0.000112252	9	7	1	1.47376	1.0158	1.07813	0.270973	0.0543419	0.498645	41.215	6	32.6	43
P30085	CMPK1	0.000114262	0.000142765	0.00011112	7.99109e-05	0.000103207	9.36227e-05	9.91082e-05	0.000104159	0.000126459	0.000179392	8.98615e-05	0.000137553	0.000119669	8.51812e-05	7.01672e-05	9.44923e-05	0.000110431	9.75178e-05	0.000140147	0.000161265	0.000186583	0.000130689	0.000149181	0.000106053	8.67046e-05	0.000236443	14	12	1	1.15446	0.235714	0.418214	0.272651	0.0544098	0.501107	22.222	7	52.6	83
E9PF63	ROCK2	5.68936e-05	6.0042e-05	4.75802e-05	5.02012e-05	4.93787e-05	4.3255e-05	4.22167e-05	3.48945e-05	4.91549e-05	3.79827e-05	4.70548e-05	4.47569e-05	4.66074e-05	N,D	4.65605e-05	4.84413e-05	6.76206e-05	2.78207e-05	4.7568e-05	6.4515e-05	6.17434e-05	5.60187e-05	5.02256e-05	5.92086e-05	5.12808e-05	3.46369e-05	14	12	1	1.09332	0.145416	0.249646	0.273825	0.0544776	0.502638	133.26	9	10.1	52
Q15637	SF1	7.97145e-05	9.34062e-05	8.62353e-05	0.000103302	9.205e-05	8.63646e-05	0.000104302	9.68817e-05	6.56909e-05	8.04791e-05	6.7914e-05	8.71075e-05	0.000109987	6.45826e-05	9.79044e-05	8.78449e-05	7.72795e-05	8.49146e-05	6.54432e-05	8.5463e-05	7.08155e-05	0.000108293	8.18125e-05	6.76165e-05	8.56377e-05	5.39206e-05	12	11	1	0.92618	0.164884	0.169949	0.274446	0.0545455	0.502861	68.329	6	12.2	40
Q9H479	FN3K	0.00012593	0.000130945	0.000108679	0.000139154	0.000125102	0.000127588	0.000154888	0.000130046	9.66437e-05	0.000117428	0.000139861	0.000148226	9.80658e-05	9.87167e-05	0.000125436	0.000124985	0.000139241	0.000128684	0.000140077	0.000126813	0.000116277	0.000179545	0.00011405	0.000122023	0.000131993	0.000137063	14	12	1	1.06276	0.148936	0.137187	0.274828	0.0546133	0.502861	35.171	4	22.7	116
H3BUI0	IST1	2.17655e-05	N,D	2.48619e-05	3.22624e-05	2.72988e-05	N,D	2.72345e-05	3.36979e-05	4.09576e-05	3.9197e-05	3.01592e-05	3.43247e-05	3.77631e-05	4.06915e-05	2.81129e-05	4.67542e-05	3.34612e-05	N,D	3.42359e-05	3.33087e-05	3.51458e-05	5.03627e-05	2.96381e-05	4.2629e-05	3.42892e-05	2.62184e-05	14	12	1	1.10193	0.196655	0.235087	0.275239	0.0546811	0.502861	27.91	2	22.9	25
F5GZY7	GABARAPL1	8.45198e-05	0.000125586	7.29134e-05	9.97705e-05	9.52058e-05	8.26344e-05	0.000111438	9.50659e-05	0.000118657	0.000109414	8.54173e-05	9.86677e-05	9.75622e-05	0.000121382	8.43306e-05	0.000106395	9.1794e-05	8.08372e-05	9.81851e-05	0.000101232	9.02607e-05	9.50979e-05	9.87542e-05	0.000101906	9.35743e-05	9.26108e-05	14	12	1	0.94701	0.157625	0.0735421	0.275311	0.054749	0.502861	8.577	5	67.1	66
Q9NZB2	FAM120A	2.88065e-05	2.62733e-05	2.72022e-05	2.02538e-05	3.44767e-05	3.01522e-05	2.49852e-05	2.18355e-05	3.38806e-05	3.12761e-05	2.16124e-05	2.30477e-05	2.88819e-05	2.16743e-05	2.17317e-05	2.50969e-05	3.94622e-05	2.35209e-05	3.23546e-05	2.68843e-05	4.14606e-05	2.3229e-05	3.86294e-05	2.92106e-05	2.39193e-05	2.71967e-05	14	10	1	1.09916	0.175759	0.260036	0.276875	0.0548168	0.505091	121.89	5	7.5	28
Q04760	GLO1	0.000690558	0.00071966	0.000743667	0.000794048	0.000682901	0.000620029	0.00076587	0.000826237	0.000596476	0.000722029	0.000636825	0.000768546	0.000660203	0.000735394	0.000793005	0.000873443	0.000650467	0.000744226	0.000679098	0.000625092	0.000710084	0.000773719	0.000901306	0.000656078	0.000903602	0.000684932	14	12	1	1.05338	0.094698	0.140114	0.2773	0.0548847	0.505241	20.777	5	36.4	290
O00401	WASL	1.68492e-05	3.57752e-05	1.88539e-05	8.26761e-05	2.42557e-05	1.58666e-05	N,D	N,D	N,D	N,D	3.08386e-05	2.90407e-05	N,D	2.64333e-05	1.81547e-05	1.91126e-05	3.64383e-05	N,D	1.56423e-05	1.50983e-05	2.11258e-05	4.38291e-05	1.9765e-05	2.80526e-05	1.79215e-05	1.50721e-05	9	11	1	0.729604	0.655384	0.303793	0.278373	0.0549525	0.505987	54.826	2	9.3	12
P55809	OXCT1	0.000768117	0.000837179	0.000804908	0.000599646	0.000946318	0.000735782	0.000622319	0.000621171	0.000815889	0.000783562	0.000688145	0.000847243	0.000700487	0.000487606	0.000640619	0.000639701	0.000821089	0.000546544	0.00069395	0.000639781	0.000786903	0.000684562	0.00078656	0.000604215	0.00067303	0.00074105	14	10	1	0.939169	0.165455	0.112107	0.278471	0.0550204	0.505987	56.157	15	50.8	268
P84077	ARF1	0.000349663	0.000331148	0.000391091	0.000273994	0.000287191	0.000412146	0.000291854	0.00045474	0.000284101	0.000272486	0.000253324	0.000506223	0.000333278	0.00034222	0.000373011	0.000448355	0.000299377	0.000218112	0.000274447	0.000260962	0.000317985	0.000305225	0.000363017	0.000301435	0.000332034	0.000248092	14	12	1	0.912671	0.219997	0.182105	0.279173	0.0550882	0.505987	20.697	3	27.6	155
P51665	PSMD7	0.000290144	0.00029926	0.000156371	0.000180062	0.000126744	0.000258806	0.000235593	0.000125141	0.000150303	0.000190592	0.000187181	0.000169324	0.000140118	0.000196232	0.000140998	0.000143544	0.000166023	0.000138178	0.000145683	0.000217838	0.000143649	0.000255361	0.000171394	0.000185916	0.000166269	0.000198001	14	12	1	0.893735	0.296199	0.187157	0.279389	0.055156	0.505987	37.025	7	43.5	110
Q15631	TSN	0.000215452	0.000326665	9.58455e-05	4.61471e-05	0.000296117	7.01757e-05	0.000158384	0.000115122	0.000158471	0.000177476	0.000165951	0.000315251	N,D	9.59436e-05	0.00035735	0.000350338	0.000227222	0.000319384	0.000193726	8.05465e-05	7.41024e-05	0.000117414	0.000200006	0.000165127	0.000251898	0.000231213	14	12	1	1.24379	0.538913	0.559209	0.279425	0.0552239	0.505987	26.183	4	35.1	73
O75351	VPS4B	1.44836e-05	1.64392e-05	1.65053e-05	1.67765e-05	3.46016e-05	1.10669e-05	2.92788e-05	2.21735e-05	1.2287e-05	1.67254e-05	1.5672e-05	1.37229e-05	1.47639e-05	3.31474e-05	1.74501e-05	1.40254e-05	2.02532e-05	1.43999e-05	3.16674e-05	2.01285e-05	2.08653e-05	2.00898e-05	2.58233e-05	2.52399e-05	3.62063e-05	2.03209e-05	14	12	1	1.16155	0.401854	0.344185	0.280479	0.0552917	0.507271	49.301	3	8.8	46
Q96FQ6	S100A16	N,D	5.50389e-05	6.8134e-05	6.42816e-05	6.85638e-05	5.67909e-05	8.72875e-05	7.16214e-05	6.60057e-05	7.061e-05	4.95075e-05	7.53449e-05	7.4847e-05	6.03887e-05	6.98161e-05	7.07766e-05	5.71613e-05	7.80616e-05	5.70735e-05	5.8208e-05	4.32336e-05	4.67839e-05	6.95149e-05	5.09024e-05	8.83347e-05	4.71215e-05	14	12	1	0.919373	0.148807	0.20842	0.282392	0.0553596	0.509522	11.801	3	53.4	29
H3BLU7	AKR7A2	0.000110106	0.000111117	8.18499e-05	9.66306e-05	0.000119453	0.000106631	9.39234e-05	8.6446e-05	N,D	9.5028e-05	9.43913e-05	0.000147077	N,D	8.48926e-05	8.94239e-05	0.000116509	0.000108909	0.000147622	9.45128e-05	0.000126508	8.72357e-05	0.000121956	0.000106246	9.61218e-05	0.000143615	9.37244e-05	14	12	1	1.0854	0.177998	0.200873	0.282415	0.0554274	0.509522	34.684	2	8.9	32
Q14683	SMC1A	1.4748e-05	1.60054e-05	1.34501e-05	2.03184e-05	1.61628e-05	N,D	1.63501e-05	1.62699e-05	2.01716e-05	1.32894e-05	1.53188e-05	1.32981e-05	1.96743e-05	1.69013e-05	1.30696e-05	1.72075e-05	1.74446e-05	1.27132e-05	1.50448e-05	2.22112e-05	1.59865e-05	1.35496e-05	1.68012e-05	1.03459e-05	1.39358e-05	1.23757e-05	11	8	1	0.923497	0.150819	0.191976	0.283072	0.0554953	0.510084	143.23	6	5.2	17
P84095	RHOG	1.0532e-05	3.49408e-05	N,D	6.98427e-05	2.4775e-05	3.37514e-05	2.5067e-05	3.41732e-05	3.42271e-05	3.31864e-05	2.90847e-05	3.69422e-05	2.88006e-05	3.66048e-05	2.88398e-05	4.12384e-05	3.8425e-05	4.84254e-05	3.99846e-05	2.43866e-05	7.47328e-05	2.28451e-05	2.90187e-05	4.28211e-05	4.01516e-05	3.85592e-05	14	12	1	1.17739	0.394427	0.41241	0.28411	0.0555631	0.511328	21.308	3	23.6	36
Q96CX2	KCTD12	0.000106961	0.000112664	0.000136362	0.000111952	0.000125069	0.000122521	0.00013526	0.000131599	0.000102979	0.000138535	9.43168e-05	0.000105337	0.000133384	0.00014388	0.000129352	0.000130976	0.000119628	0.000131702	0.000128443	0.000114181	0.000119382	8.83363e-05	0.000105078	9.50022e-05	0.000124644	8.77769e-05	14	12	1	0.942831	0.128782	0.136005	0.284902	0.0556309	0.511766	35.7	2	11.4	63
Q96C19	EFHD2	0.000107408	9.53331e-05	0.000103743	0.0001249	9.96437e-05	7.94684e-05	0.000116391	0.0001075	9.73078e-05	0.000111907	0.000131726	8.03137e-05	9.32206e-05	8.75558e-05	8.80854e-05	0.000114064	9.33542e-05	0.000128671	8.24534e-05	7.54551e-05	7.75131e-05	9.61607e-05	8.80037e-05	0.00010335	8.43163e-05	0.000116308	14	12	1	0.932196	0.150664	0.162986	0.285047	0.0556988	0.511766	26.697	2	10.8	55
E9PNH7	CRYAB	0.000585122	0.000975838	0.000888049	0.00120486	0.000691141	0.000721762	0.000715888	0.000555118	0.00095174	0.000646052	0.000704524	0.00118997	0.000593893	0.00111046	0.000645007	0.000644158	0.00142294	0.00100804	0.000820078	0.000811769	0.00133843	0.000493597	0.000889257	0.00142485	0.00087322	0.000933123	14	12	1	1.14341	0.276074	0.373813	0.285662	0.0557666	0.512245	11.996	6	71.7	260
Q99497	PARK7	0.00285142	0.00301902	0.0030067	0.00356455	0.00273744	0.0031996	0.00355299	0.00318407	0.00274524	0.0027027	0.0026545	0.0030964	0.00283324	0.00384736	0.00335435	0.00411284	0.00271935	0.00296577	0.00314489	0.0028765	0.00275399	0.00371388	0.00346839	0.00278111	0.0043615	0.00304008	9	10	1	1.0662	0.119356	0.17752	0.286647	0.0558345	0.513388	19.891	10	83.6	593
A0A0C4DFT3	DLG1	0.000107369	0.000126741	0.000167848	0.000101423	0.0001013	0.000140619	0.000110869	0.000104258	0.000118686	0.000115218	0.000133154	0.000116212	0.000153207	0.000108913	0.000142076	0.000153172	0.000124995	0.000106157	0.000147084	0.00013331	0.000111948	0.000115935	0.000139728	0.000111044	0.000113886	0.000163077	14	8	1	1.06859	0.16627	0.154737	0.287246	0.0559023	0.513835	99.813	10	22.1	55
Q09666	AHNAK	0.000816648	0.000750925	0.000656872	0.000827683	0.000686292	0.000999347	0.000752886	0.000831489	0.000856139	0.000655312	0.000716069	0.000812508	0.000723468	0.00114278	0.000692319	0.00102233	0.000559809	0.000817732	0.000603555	0.000557015	0.000716732	0.000726249	0.000573219	0.00109417	0.000789602	0.000663424	11	10	1	0.916026	0.167423	0.217447	0.288625	0.0559701	0.514833	629.09	88	32.7	589
P00568	AK1	0.000721104	0.000945374	0.000613588	0.000722724	0.000621688	0.000757867	0.000784567	0.000521815	0.000646544	0.000694713	0.000734492	0.000861965	0.000823182	0.000870253	0.000720597	0.000761622	0.000863452	0.000746136	0.000820748	0.000990634	0.000986852	0.000794833	0.000658663	0.000780027	0.000554698	0.000779017	14	12	1	1.06915	0.156127	0.166506	0.288637	0.056038	0.514833	21.635	7	45.9	162
Q5T0Y8	SMPDL3B	7.44287e-05	N,D	2.98472e-05	2.11541e-05	8.44532e-06	2.54566e-05	1.06955e-05	8.94473e-06	3.97968e-05	8.46609e-06	N,D	N,D	5.47871e-05	3.28891e-05	N,D	1.41623e-05	9.61384e-06	1.19564e-05	3.64667e-05	2.55213e-05	6.64003e-06	6.24982e-06	1.5755e-05	6.34866e-05	5.01137e-06	2.08859e-05	14	12	1	0.685111	0.742234	0.605896	0.289184	0.0561058	0.514833	29.529	3	14.1	25
Q13618	CUL3	4.09293e-05	5.80378e-05	5.77757e-05	5.69702e-05	7.10118e-05	6.7195e-05	5.54404e-05	5.70816e-05	6.07333e-05	5.09765e-05	5.38385e-05	2.86924e-05	4.77082e-05	4.71281e-05	5.5809e-05	4.76079e-05	5.56566e-05	5.7274e-05	3.58609e-05	4.47162e-05	4.21197e-05	5.65886e-05	6.01502e-05	6.18676e-05	4.57704e-05	2.92244e-05	14	12	1	0.917589	0.197345	0.189689	0.289308	0.0561737	0.514833	88.929	8	14.3	46
E9PBG7	CAMK2D	0.000120694	0.000129475	0.000206249	7.75791e-05	0.000140144	0.000200114	9.25544e-05	7.20084e-05	0.000116157	7.50509e-05	7.59462e-05	0.000125583	7.80879e-05	0.000115512	7.46954e-05	5.78089e-05	0.000161436	8.51808e-05	0.000114948	0.000114317	0.000119449	7.6614e-05	0.000113685	9.74664e-05	9.12348e-05	0.00010343	14	12	1	0.868826	0.376095	0.23292	0.289785	0.0562415	0.514833	57.762	7	20.1	30
Q9P260	RELCH	N,D	2.39233e-05	2.1737e-05	N,D	3.12911e-05	1.40129e-05	1.51754e-05	N,D	N,D	1.66229e-05	2.38633e-05	2.32736e-05	2.65782e-05	2.05255e-05	1.86451e-05	1.68467e-05	3.48636e-05	2.41581e-05	2.51373e-05	3.5595e-05	2.92196e-05	N,D	2.54019e-05	1.75733e-05	2.00788e-05	2.21144e-05	14	12	1	1.12958	0.24611	0.298713	0.290072	0.0563094	0.514833	134.63	4	3.9	16
K4DI93	CUL4B	6.46748e-05	7.08259e-05	5.3967e-05	5.01844e-05	9.11219e-05	0.000102579	6.36716e-05	6.91452e-05	7.48237e-05	7.50801e-05	7.32366e-05	8.31192e-05	6.31395e-05	6.64185e-05	5.34393e-05	6.60103e-05	6.81553e-05	6.18409e-05	5.21722e-05	7.42003e-05	7.19265e-05	7.80615e-05	7.7372e-05	6.15823e-05	6.9212e-05	6.74342e-05	14	12	1	0.93312	0.193143	0.117098	0.290249	0.0563772	0.514833	102.75	9	15.3	63
P08238	HSP90AB1	0.00141579	0.00158418	0.00199871	0.00134113	0.00167363	0.00179061	0.00124585	0.00104266	0.00149523	0.00224978	0.00163142	0.00176002	0.00170465	0.00139735	0.00153593	0.0012825	0.00212492	0.00102407	0.00179744	0.0023336	0.00207018	0.00199556	0.00156195	0.0020873	0.00141175	0.00174074	14	12	1	1.09535	0.194358	0.24654	0.29155	0.056445	0.516022	83.263	19	43.9	461
P16435	POR	1.27318e-05	N,D	1.42167e-05	1.05128e-05	1.36848e-05	1.51408e-05	8.23092e-06	8.41189e-06	1.26416e-05	1.37067e-05	1.09218e-05	1.35141e-05	1.05877e-05	1.07959e-05	6.41743e-06	6.03643e-06	1.2186e-05	5.65129e-06	1.36411e-05	1.78162e-05	1.23352e-05	N,D	1.06671e-05	1.1007e-05	9.56729e-06	1.09362e-05	14	12	1	0.885892	0.183646	0.303368	0.292001	0.0565129	0.516022	76.689	4	8	25
Q9Y4G6	TLN2	9.68647e-05	9.71295e-05	7.37728e-05	8.36183e-05	8.22105e-05	9.53724e-05	6.73742e-05	7.43188e-05	7.54994e-05	0.000120666	9.43554e-05	9.11132e-05	0.000112516	9.28243e-05	6.49478e-05	6.5009e-05	7.36245e-05	6.63755e-05	0.000109281	9.59838e-05	9.62474e-05	9.72207e-05	8.6499e-05	7.83265e-05	5.92527e-05	0.000102658	14	12	1	0.923423	0.16726	0.19091	0.292146	0.0565807	0.516022	271.61	18	9.9	117
P42356	PI4KA	9.00867e-05	7.1969e-05	0.000113564	7.3469e-05	6.49469e-05	7.22303e-05	5.89903e-05	4.70217e-05	7.79392e-05	4.41301e-05	N,D	6.3724e-05	9.85488e-05	7.97423e-05	6.44733e-05	N,D	7.4054e-05	N,D	9.9085e-05	8.17862e-05	8.29184e-05	6.49942e-05	8.22678e-05	8.67289e-05	6.18874e-05	0.000123588	14	11	1	1.11706	0.263617	0.252623	0.292624	0.0566486	0.516022	231.32	10	9.1	22
O94973	AP2A2	0.000660208	0.000679666	0.000450962	0.000571519	0.000759255	0.000740655	0.000591204	0.000614427	0.000648767	0.000675552	0.000606498	0.000621883	0.000645477	0.000691008	0.000612451	0.000686119	0.000624172	0.000667655	0.000679855	0.000607055	0.000720848	0.000706047	0.000728099	0.000617661	0.000693203	0.000643608	14	12	1	1.04028	0.118891	0.0678608	0.292669	0.0567164	0.516022	103.96	9	15.1	248
P08670	VIM	0.000662007	0.000636851	0.000574645	0.000370043	0.000548516	0.000737634	0.000330408	0.000287342	0.000958208	0.000461016	0.000616496	0.000474033	0.000901437	0.000861569	0.000734009	0.000608736	0.00120648	0.000294291	0.000610428	0.00135566	0.000299651	0.000448691	0.000380581	0.001569	0.000428838	0.00109495	14	12	1	1.25134	0.349305	0.734291	0.294772	0.0567843	0.519109	53.651	13	52.1	245
P24752	ACAT1	0.000410586	0.000373963	0.000386608	0.000382485	0.000419872	0.000386471	0.000361607	0.000280129	0.000334619	0.00035021	0.000338023	0.000358807	0.000394026	0.000409801	0.000344267	0.000368975	0.000400114	0.00027818	0.000354707	0.000368769	0.000361359	0.000383668	0.000402783	0.00034213	0.000336529	0.000325052	14	12	1	0.959596	0.100287	0.0927205	0.296808	0.0568521	0.521658	45.199	10	35.1	107
P52758	RIDA	0.000223767	0.000224149	0.000139092	0.000268436	0.000240918	0.000251132	0.000194024	0.000184063	0.000162346	0.000103482	0.000162239	0.000210532	0.000141971	0.000364646	0.000171242	0.000260843	0.000145411	0.000153816	0.000280058	0.000150518	0.000144244	0.000174809	0.000178836	0.000182343	0.000183729	0.00015713	14	12	1	0.887144	0.32152	0.213991	0.297441	0.0569199	0.521658	14.494	4	67.9	79
P24539	ATP5PB	0.00114175	0.00130889	0.00110763	0.000770227	0.00121768	0.00114884	0.0012241	0.00129145	0.000813868	0.000993641	0.00133444	0.000927068	0.0011119	0.00126552	0.00148818	0.00138908	0.00151056	0.00136191	0.00118119	0.000898487	0.000939276	0.00159169	0.00125929	0.00110756	0.0010323	0.000807922	14	12	1	1.08548	0.16136	0.23281	0.297706	0.0569878	0.521658	28.908	5	28.1	167
P50502	ST13	0.000524873	0.000513958	0.000548749	0.000612368	0.00055274	0.000496126	0.000511438	0.000525712	0.000473012	0.000494622	0.000379068	0.000536389	0.000463907	0.000539549	0.000551288	0.000605061	0.000441981	0.000522742	0.000407272	0.000460917	0.000506882	0.0005083	0.000511618	0.000420692	0.000471053	0.000463709	14	12	1	0.955049	0.103924	0.110098	0.297988	0.0570556	0.521658	41.331	7	19.8	123
P62826	RAN	0.000943328	0.00105167	0.00121107	0.000921124	0.00176209	0.0012553	0.00104316	0.00126077	0.00112484	0.00134694	0.00152331	0.00114578	0.00112803	0.000641401	0.00107743	0.00116006	0.00114632	0.00119169	0.000966358	0.00107054	0.00104894	0.000916957	0.00103919	0.00104513	0.00136298	0.000965603	14	12	1	0.926496	0.231481	0.103152	0.298102	0.0571235	0.521658	24.423	6	34.3	174
Q8NI08	NCOA7	3.08607e-05	4.22776e-05	3.80784e-05	3.2542e-05	4.08212e-05	3.90802e-05	3.02886e-05	2.96905e-05	2.80559e-05	3.8236e-05	3.91193e-05	4.36666e-05	3.70224e-05	3.14709e-05	3.49259e-05	2.99058e-05	3.98507e-05	2.6373e-05	3.53659e-05	3.07901e-05	4.60543e-05	3.04769e-05	2.93977e-05	3.53298e-05	3.2261e-05	3.26772e-05	14	12	1	0.939013	0.14387	0.147294	0.298343	0.0571913	0.521658	106.16	10	13.8	26
P21980	TGM2	N,D	5.04071e-05	N,D	3.25168e-05	2.99229e-05	3.16882e-05	N,D	N,D	N,D	2.54763e-05	3.18965e-05	N,D	2.83936e-05	2.83214e-05	N,D	2.84646e-05	2.64733e-05	2.09885e-05	4.06777e-05	4.29487e-05	2.68172e-05	3.2292e-05	2.27772e-05	2.80855e-05	2.44722e-05	1.9974e-05	14	12	1	0.882917	0.237241	0.230783	0.299674	0.0572592	0.523316	77.328	3	6.4	15
A0A0D9SFR5	TBC1D24	2.17067e-05	N,D	2.15129e-05	N,D	2.59127e-05	3.22439e-05	2.3074e-05	N,D	1.69322e-05	2.84507e-05	1.85043e-05	2.8912e-05	1.80451e-05	2.74403e-05	2.5475e-05	4.80998e-05	2.15492e-05	3.2323e-05	N,D	2.97625e-05	2.2423e-05	2.08184e-05	2.68237e-05	1.75804e-05	2.74222e-05	N,D	14	12	1	1.13995	0.211488	0.358744	0.300001	0.057327	0.523316	38.37	2	7.1	38
E7EVJ5	CYFIP2	0.000199833	0.000177109	0.000177327	0.00014641	0.00021432	0.000149191	0.000154359	0.000116236	0.000142137	0.000174281	0.000136927	0.000169362	0.000150121	0.000178049	0.000148321	0.000142821	0.000152003	0.000167764	0.00015555	0.000301317	0.000149028	0.000149663	0.000172582	0.000204765	0.00016518	0.000253584	14	12	1	1.10384	0.15933	0.302427	0.300837	0.0573948	0.524153	142.58	11	12	114
E9PI70	CHID1	1.6748e-05	N,D	1.7295e-05	1.8111e-05	1.82351e-05	1.89756e-05	2.20294e-05	2.86265e-05	1.72339e-05	2.04052e-05	1.63714e-05	N,D	2.61402e-05	2.66397e-05	2.43381e-05	2.59038e-05	2.1619e-05	1.99005e-05	1.96976e-05	2.39914e-05	1.92607e-05	2.17701e-05	2.42722e-05	2.01104e-05	3.94124e-05	1.39287e-05	14	12	1	1.11099	0.208899	0.297005	0.302443	0.0574627	0.526231	13.08	2	26.7	21
Q15907	RAB11B	0.000716411	0.000745046	0.000783666	0.000836574	0.000972998	0.000745813	0.00104811	0.000983575	0.000868901	0.00112239	0.00093234	0.000851437	0.000838025	0.000939786	0.000951699	0.000956296	0.000817262	0.000941075	0.000931062	0.000999713	0.000800949	0.00108174	0.000922321	0.000924969	0.00102586	0.000785541	12	12	1	1.04924	0.136386	0.101471	0.303023	0.0575305	0.526231	24.488	9	57.3	207
Q07960	ARHGAP1	4.40401e-05	5.15205e-05	4.72518e-05	4.71704e-05	4.65054e-05	5.51039e-05	3.4076e-05	3.6492e-05	4.0946e-05	3.51084e-05	4.29034e-05	5.60654e-05	3.95284e-05	4.2816e-05	3.1673e-05	3.34103e-05	5.47013e-05	3.53407e-05	7.9611e-05	7.21673e-05	5.06882e-05	3.94581e-05	N,D	8.09993e-05	3.21311e-05	4.77684e-05	14	12	1	1.14622	0.155718	0.429204	0.3031	0.0575984	0.526231	50.435	6	20.7	31
P02545	LMNA	0.000232784	0.000280664	0.000270112	0.000423334	0.0003235	0.000374844	0.000372808	0.000340571	0.000325235	0.000277684	0.00033156	0.000301628	0.000338196	0.000384516	0.000338836	0.000407059	0.000387142	0.000383208	0.000337991	0.000393443	0.000289721	0.000300039	0.000297513	0.000328794	0.0003759	0.000314271	14	12	1	1.05872	0.157917	0.127108	0.304206	0.0576662	0.52743	74.139	11	17.9	154
A0A0A0MS41	SFXN3	4.31437e-05	5.77379e-05	6.37e-05	4.95497e-05	7.29362e-05	5.29837e-05	4.98002e-05	5.3533e-05	6.17439e-05	6.88656e-05	6.00697e-05	7.11223e-05	4.47981e-05	7.78954e-05	5.78523e-05	6.09894e-05	7.17196e-05	6.79031e-05	6.94853e-05	5.0423e-05	5.81543e-05	7.46394e-05	6.76453e-05	5.09188e-05	7.34796e-05	5.46357e-05	14	12	1	1.06797	0.182904	0.147498	0.304864	0.0577341	0.52743	35.503	2	13.7	30
O00299	CLIC1	N,D	2.97627e-05	N,D	4.5764e-05	N,D	3.3606e-05	N,D	3.01962e-05	4.45091e-05	N,D	4.30222e-05	3.66732e-05	4.16158e-05	4.87001e-05	3.82226e-05	4.46763e-05	2.7932e-05	N,D	4.38171e-05	2.77898e-05	N,D	N,D	3.06959e-05	3.893e-05	3.42973e-05	N,D	14	12	1	0.910434	0.177509	0.170107	0.305323	0.0578019	0.52743	26.922	3	17.4	19
G3V164	GRIA4	2.49167e-05	1.42436e-05	1.53216e-05	1.6226e-05	1.75757e-05	1.50684e-05	2.05279e-05	2.57066e-05	1.72839e-05	2.17421e-05	1.45368e-05	N,D	3.34507e-05	1.54145e-05	1.80908e-05	1.69506e-05	1.43276e-05	1.47057e-05	1.77834e-05	2.20918e-05	1.55015e-05	2.2862e-05	1.62822e-05	1.69602e-05	1.49134e-05	1.96243e-05	13	12	1	0.903126	0.2955	0.14374	0.305835	0.0578697	0.52743	99.249	6	6.7	52
P62993	GRB2	5.10289e-05	5.68323e-05	5.5386e-05	5.74091e-05	5.90962e-05	4.8182e-05	7.37555e-05	6.02764e-05	5.42309e-05	3.12732e-05	4.89385e-05	5.11429e-05	5.36746e-05	5.29517e-05	3.12863e-05	5.44028e-05	2.75087e-05	4.58865e-05	8.66003e-05	5.03144e-05	4.22924e-05	7.85772e-05	3.14454e-05	2.12868e-05	4.52694e-05	N,D	14	12	1	0.868879	0.168507	0.379845	0.30592	0.0579376	0.52743	25.206	3	12	39
O60262	GNG7	0.000132005	0.00024037	0.000290477	0.00012986	0.00052945	0.000182278	0.000106717	0.000150561	0.000562405	0.000124309	0.000187518	0.000585846	0.00067446	0.000163291	0.000183439	0.000227286	0.000137564	0.000148797	0.000224499	0.000133147	0.000112155	0.000643702	0.000196162	0.000110992	9.88844e-05	0.000378659	14	12	1	0.745855	0.701957	0.534364	0.305938	0.0580054	0.52743	7.5217	2	66.2	79
P61457	PCBD1	3.54384e-05	3.03802e-05	3.63625e-05	3.90398e-05	3.8046e-05	N,D	4.23412e-05	3.81419e-05	3.42993e-05	3.90194e-05	N,D	4.06702e-05	3.32048e-05	2.72896e-05	3.00603e-05	4.22368e-05	3.37037e-05	N,D	3.44864e-05	3.967e-05	3.5733e-05	2.98928e-05	N,D	3.0964e-05	3.05903e-05	N,D	14	12	1	0.943693	0.119979	0.122172	0.30679	0.0580733	0.528282	11.999	2	43.3	25
Q02246	CNTN2	2.33228e-05	N,D	N,D	8.09957e-05	3.26861e-05	N,D	3.28484e-05	2.50035e-05	3.6973e-05	3.12673e-05	3.65037e-05	2.82948e-05	3.52864e-05	4.29369e-05	2.58277e-05	2.95035e-05	3.32099e-05	2.6572e-05	3.94954e-05	3.76763e-05	2.79523e-05	2.64935e-05	4.13333e-05	2.71852e-05	3.19794e-05	3.23687e-05	14	12	1	0.856804	0.423911	0.145901	0.307975	0.0581411	0.529624	113.39	4	7.7	22
P54750	PDE1A	N,D	4.91393e-05	3.6471e-05	N,D	3.94054e-05	4.21322e-05	3.79314e-05	3.61106e-05	N,D	4.52833e-05	5.33634e-05	2.38312e-05	N,D	3.04623e-05	2.53137e-05	4.37445e-05	4.2115e-05	N,D	4.03545e-05	3.18458e-05	N,D	2.77438e-05	2.58238e-05	N,D	4.44436e-05	3.75629e-05	14	12	1	0.899161	0.21985	0.198652	0.308289	0.058209	0.529624	61.251	4	16.6	19
M0QYV0		2.50783e-05	2.83158e-05	2.76525e-05	2.44092e-05	2.6521e-05	2.99813e-05	2.33492e-05	2.46161e-05	2.26354e-05	2.61167e-05	2.22439e-05	2.72443e-05	N,D	2.19997e-05	2.23524e-05	2.57501e-05	1.75723e-05	2.32197e-05	4.28677e-05	2.59644e-05	N,D	N,D	3.24297e-05	3.21302e-05	2.28868e-05	3.52401e-05	14	12	1	1.10411	0.0983096	0.2961	0.30957	0.0582768	0.531207	19.274	2	19.8	24
K7ENJ0	RAD23A	0.000221378	0.000226771	0.000202503	0.000189274	0.000218493	0.000311895	0.000252093	0.000241379	0.000168788	0.000258395	0.000227626	0.000235377	0.000216429	0.000210625	0.000250186	0.000253803	0.000197366	0.000221778	0.000225396	0.000236648	0.000204903	0.000207446	0.000200393	0.000185499	0.000227725	0.000170586	14	12	1	0.94687	0.149473	0.111453	0.310788	0.0583446	0.532406	14.855	6	43.9	81
P36405	ARL3	0.000129291	0.000107468	0.000136967	0.000152988	0.000149055	0.000112741	0.000119041	0.000130834	0.000159525	0.000201416	0.000141838	0.000120677	0.000181813	0.000112631	0.000124339	0.000143206	0.000173915	0.000131839	0.00018669	0.000138356	0.00013953	0.000217225	0.000161266	0.000110106	0.000117864	0.000179129	11	7	1	1.08746	0.19574	0.229075	0.310992	0.0584125	0.532406	20.455	5	46.7	81
P27824	CANX	0.000704018	0.000764346	0.000743495	0.000810293	0.000712676	0.000760147	0.000626618	0.000532152	0.000510346	0.000580326	0.000504439	0.000669026	0.000519415	0.000583247	0.000700712	0.00074203	0.000676557	0.000698585	0.000771881	0.000699504	0.000719553	0.000815691	0.00061143	0.000527217	0.000637314	0.000588391	14	12	1	1.0591	0.165536	0.125234	0.311374	0.0584803	0.532442	67.567	9	20.4	216
Q14008	CKAP5	0.000170664	0.00020838	0.00019753	0.00022254	0.000157149	0.000155828	0.000167348	0.00019761	0.000288603	0.000194549	0.000232098	0.000244707	0.000199071	0.000150643	0.000173466	0.000181203	0.000214817	8.93792e-05	0.000183522	0.000155374	0.000195477	0.000249129	0.000205892	0.000184703	0.000196623	0.000171326	14	12	1	0.921416	0.195258	0.191663	0.312	0.0585482	0.532895	225.49	18	11.4	106
A0A075B6K9	IGLC2	0.000147022	0.000146379	0.000149835	0.000114024	0.000713717	0.000149921	0.000675694	0.000210125	0.000555591	9.37758e-05	0.000268637	0.000153585	0.000338021	7.07718e-05	0.000223409	0.000793947	0.000549058	0.000406391	0.000138077	0.000392417	0.000127749	0.000241382	0.000219436	0.000406423	0.000261722	0.000483907	12	11	1	1.3074	0.806758	0.713368	0.312839	0.058616	0.532922	11.236	5	77.4	113
P37235	HPCAL1	0.00136218	0.00121295	0.000965964	0.000970165	0.000945187	0.00106167	0.00103181	0.00104905	0.00111693	0.00108782	0.000863399	0.00117857	0.00110145	0.00110856	0.00103162	0.00133167	0.00103837	0.0007552	0.00115364	0.0011578	0.000950904	0.00134884	0.00147455	0.00134294	0.00119055	0.000979578	14	12	1	1.06593	0.116255	0.191737	0.313075	0.0586839	0.532922	22.313	9	85.5	290
O95782	AP2A1	0.000378157	0.000411998	0.000347693	0.000388888	0.000474185	0.00039596	0.000363276	0.000390014	0.000376486	0.000392203	0.000399093	0.000286658	0.000435715	0.000298989	0.00033261	0.00031726	0.000419397	0.00054571	0.000457362	0.000383609	0.000301435	0.000413387	0.000424505	0.000398218	0.000436529	0.000435514	14	12	1	1.06314	0.127076	0.175519	0.313101	0.0587517	0.532922	107.54	10	17.2	172
P31689	DNAJA1	6.28679e-05	6.61881e-05	0.000101564	6.9359e-05	6.72193e-05	6.71864e-05	7.33765e-05	6.92861e-05	7.31635e-05	0.000100453	5.33965e-05	6.9841e-05	6.99403e-05	9.83209e-05	5.71255e-05	4.67686e-05	9.37398e-05	7.05846e-05	6.99076e-05	7.58894e-05	8.69191e-05	4.49717e-05	9.43816e-05	7.60051e-05	3.9296e-05	5.40325e-05	11	12	1	0.906344	0.198164	0.255144	0.313835	0.0588195	0.533556	44.868	5	18.6	47
Q5JP53	TUBB	0.000224688	0.000266252	0.000227114	0.000204171	0.000291578	0.000344837	0.000340789	0.000229258	0.000311693	0.000257189	0.000251661	0.000253447	0.000229465	0.000211139	0.000256102	0.000197768	0.000352171	0.00024671	0.00043057	0.000299024	0.000281078	0.000288585	0.000330519	N,D	0.000127048	0.000376202	13	9	1	1.1129	0.175973	0.323659	0.314275	0.0588874	0.533689	47.766	8	39.7	98
P08758	ANXA5	0.00237255	0.00265702	0.00172782	0.0026297	0.00219412	0.00264397	0.00231022	0.00231402	0.00170587	0.00204969	0.00179068	0.00188644	0.00199756	0.00241214	0.00208697	0.00312543	0.00145899	0.00189011	0.00226019	0.00289855	0.00203631	0.00189689	0.00148912	0.00362024	0.00316464	0.00329065	14	12	1	1.11065	0.154237	0.33983	0.315073	0.0589552	0.534427	35.936	10	58.8	382
Q3SXM5	HSDL1	5.05399e-05	5.72272e-05	5.01469e-05	4.59262e-05	7.22075e-05	6.00651e-05	5.87527e-05	9.9814e-05	6.24715e-05	4.35128e-05	8.41551e-05	8.02501e-05	6.5751e-05	6.82434e-05	6.52879e-05	6.02774e-05	6.9508e-05	6.86993e-05	6.77234e-05	0.000108688	7.57344e-05	4.80205e-05	8.78538e-05	4.07685e-05	9.59735e-05	6.70794e-05	9	8	1	1.11029	0.246264	0.295926	0.317823	0.0590231	0.538472	37.001	4	23.6	43
A0A087WUT0	MYEF2	1.97821e-05	1.98261e-05	1.49847e-05	N,D	1.84954e-05	1.90018e-05	1.8495e-05	1.65107e-05	N,D	2.58159e-05	1.75945e-05	1.67468e-05	N,D	2.0047e-05	2.10831e-05	1.88342e-05	2.10429e-05	1.59267e-05	N,D	3.12094e-05	1.86848e-05	2.96079e-05	1.64584e-05	N,D	1.97503e-05	1.56734e-05	14	12	1	1.10515	0.148639	0.287602	0.318307	0.0590909	0.538674	58.685	3	5.9	16
Q9BY11	PACSIN1	0.000561264	0.00066292	0.00065927	0.000574343	0.000526119	0.000610739	0.000721885	0.000670696	0.000584436	0.000593226	0.00046251	0.000633365	0.00049573	0.000413346	0.000600657	0.000622771	0.000484666	0.000574784	0.000514762	0.000565702	0.000400618	0.000690176	0.000558992	0.00047272	0.000600975	0.000524958	14	10	1	0.944172	0.148245	0.132196	0.320312	0.0591588	0.54123	50.965	11	36.3	188
O15126	SCAMP1	0.000118317	0.000183526	0.00015799	0.00014025	0.000169356	0.000191241	0.000151646	0.000213366	0.000136484	0.000173504	0.000169233	0.000224577	0.000177044	0.000185464	0.00018933	0.000177374	0.00017527	0.000191897	0.000178746	0.000184786	0.000170459	0.000197393	0.000168954	0.000169605	0.000170907	0.000176722	14	12	1	1.04934	0.169832	0.0556173	0.320552	0.0592266	0.54123	37.92	6	36.7	143
G3V1C3	API5	0.000247672	0.000265735	0.000252496	0.000308337	0.000273613	0.000338141	0.000314285	0.000330069	0.000298498	0.000259201	0.000269427	0.000278184	0.000220167	0.00027031	0.000270375	0.000270735	0.000211577	0.000324575	0.000203558	0.000325999	0.000219323	0.000223961	0.000270723	0.000272071	0.000311779	0.000275048	14	12	1	0.944867	0.118977	0.152442	0.321596	0.0592944	0.542228	57.56	8	22.4	81
K7EL96	PLIN3	6.87129e-05	6.16779e-05	N,D	7.49033e-05	6.9935e-05	9.25341e-05	6.39262e-05	4.98324e-05	5.62059e-05	7.58139e-05	N,D	5.93047e-05	4.71314e-05	7.24593e-05	5.00712e-05	N,D	N,D	8.07377e-05	7.06939e-05	3.94257e-05	2.70394e-05	N,D	N,D	8.58041e-05	5.28541e-05	5.51707e-05	14	12	1	0.874133	0.189652	0.305637	0.321879	0.0593623	0.542228	18.075	3	31.2	19
P05090	APOD	0.000147545	0.000134918	0.000135848	0.000268145	0.000135938	0.000164978	0.000192483	0.000164695	0.000164064	0.000102608	9.4035e-05	0.000141253	0.000118085	0.000173889	0.00013093	0.000206192	0.000180795	0.000155599	0.000160393	0.000111578	0.00014307	0.000118839	0.000106501	9.81387e-05	0.000126872	0.000114275	14	12	1	0.901907	0.281119	0.213518	0.32298	0.0594301	0.542865	21.275	6	24.9	127
Q9NZN3	EHD3	9.80168e-05	7.87802e-05	0.000103663	7.83675e-05	0.000121333	0.000120997	8.45381e-05	7.11765e-05	7.59065e-05	6.37519e-05	6.94967e-05	0.000130635	0.000121481	8.82181e-05	6.1278e-05	8.85973e-05	0.000110735	5.92751e-05	0.000118291	0.000159992	0.000181005	0.00011369	9.41638e-05	0.000110289	6.11211e-05	0.00011249	14	12	1	1.13502	0.242179	0.401952	0.323379	0.059498	0.542865	60.886	8	27.1	39
Q8IW45	NAXD	N,D	6.63484e-05	N,D	6.23188e-05	6.66899e-05	7.15521e-05	N,D	5.49314e-05	N,D	5.02252e-05	N,D	N,D	8.04504e-05	9.27885e-05	6.39439e-05	4.97204e-05	7.53775e-05	5.50067e-05	0.000120015	6.40505e-05	7.75246e-05	N,D	5.88379e-05	5.92086e-05	0.000127869	0.00010521	14	12	1	1.14267	0.200338	0.400174	0.323569	0.0595658	0.542865	36.576	2	14.7	31
H0YDU8	PPP5C	0.000274877	0.000227481	0.000226289	0.000201084	0.000225061	0.000265061	0.000224381	0.000233265	0.000196559	0.00025619	0.000268737	0.00020257	0.000198717	0.000207723	0.00024133	0.000333264	0.000207864	0.000198954	0.000185147	0.000202268	0.000224498	0.000199792	0.000173349	0.000165596	0.000237966	0.000201454	13	12	1	0.935183	0.119134	0.191782	0.32373	0.0596336	0.542865	55.096	7	21.9	122
E7ES33	39326	0.00272961	0.00300269	0.00306466	0.00264544	0.0026767	0.00317566	0.00344607	0.00295965	0.00249906	0.00318236	0.00290792	0.00245739	0.00275452	0.0027009	0.00318924	0.00313006	0.00259898	0.00292381	0.0031181	0.0028334	0.00293462	0.00332494	0.00280319	0.00311945	0.00287002	0.0027786	14	12	1	1.03381	0.0987356	0.0725982	0.325937	0.0597015	0.545945	48.715	15	50.1	630
O95373	IPO7	6.97583e-05	3.62027e-05	N,D	5.23093e-05	N,D	2.36114e-05	3.65454e-05	2.39003e-05	N,D	3.94096e-05	N,D	2.51269e-05	N,D	2.26813e-05	3.27591e-05	2.57814e-05	3.64646e-05	2.18421e-05	3.76024e-05	2.98659e-05	2.72788e-05	4.25383e-05	4.01115e-05	2.91529e-05	1.48884e-05	3.02452e-05	14	12	1	0.838726	0.432856	0.214962	0.326639	0.0597693	0.546499	119.52	5	8.7	21
P62745	RHOB	0.000228569	0.000265272	0.000320998	0.000384442	0.000213684	0.000252357	0.000247256	0.000261814	0.00025968	0.000316983	0.000221041	0.000290696	0.000162581	0.00025838	0.000232537	0.000312688	0.000219363	0.000338346	0.00030354	0.000228784	0.000337039	0.000273415	0.000237255	0.00020232	0.000469023	0.000314435	14	12	1	1.09857	0.20454	0.28224	0.32722	0.0598372	0.546851	22.123	6	39.8	77
H0YMB1	RMDN3	8.5672e-06	1.40509e-05	2.95531e-05	2.10498e-05	N,D	9.02915e-06	3.87065e-05	2.59935e-05	N,D	7.167e-06	9.98133e-06	N,D	N,D	N,D	1.03648e-05	2.14477e-05	1.79144e-05	N,D	7.53388e-06	7.05596e-06	N,D	9.01428e-06	2.64022e-05	1.78136e-05	5.77038e-06	N,D	14	12	1	0.751484	0.613691	0.404044	0.327668	0.059905	0.546979	34.038	3	14.4	32
O43852	CALU	1.62054e-05	2.95729e-05	N,D	2.40669e-05	N,D	N,D	1.72652e-05	2.67026e-05	2.72151e-05	N,D	N,D	N,D	3.29238e-05	N,D	2.31919e-05	2.42962e-05	2.80501e-05	2.30565e-05	N,D	3.51305e-05	N,D	2.70765e-05	N,D	2.72123e-05	3.45519e-05	2.65896e-05	14	12	1	1.11403	0.248818	0.178615	0.328621	0.0599729	0.547949	37.106	5	23.5	15
P06702	S100A9	3.41232e-05	7.78984e-05	0.000192979	0.000155267	4.99973e-05	6.67932e-05	0.000100452	0.000100607	7.80403e-05	0.000102637	4.75188e-05	6.79813e-05	4.37354e-05	0.000159891	9.68183e-05	0.000129691	5.16657e-05	7.35727e-05	3.52872e-05	7.5075e-05	6.70048e-05	4.7841e-05	9.11827e-05	0.000101478	5.47577e-05	9.09649e-05	14	12	1	0.835651	0.527047	0.295448	0.329635	0.0600407	0.548317	13.242	3	36	58
O95167	NDUFA3	9.70726e-05	7.05972e-05	9.53545e-05	N,D	0.000101717	9.80112e-05	8.7033e-05	7.34842e-05	N,D	7.31843e-05	6.16248e-05	N,D	8.04943e-05	0.00010982	8.05457e-05	7.30946e-05	9.2352e-05	N,D	9.08172e-05	6.85719e-05	8.47086e-05	N,D	N,D	7.24652e-05	N,D	N,D	14	12	1	0.93212	0.177876	0.108617	0.329841	0.0601085	0.548317	9.2787	2	50	31
A0A0C4DG40	SYNE1	9.18739e-05	0.000134104	0.000100102	N,D	0.000129183	0.000208418	9.09053e-05	N,D	0.00010593	0.000155297	N,D	0.000127838	0.000118088	0.000111395	0.000102726	0.000110661	0.000169182	9.19666e-05	0.000123833	0.000141361	9.05946e-05	0.00011799	9.75635e-05	8.47586e-05	N,D	0.000102666	14	12	1	0.898165	0.2712	0.200951	0.329957	0.0601764	0.548317	1005.2	14	2.3	19
B3KSI3	BCAT2	1.40551e-05	1.20131e-05	1.13741e-05	9.8037e-06	1.18487e-05	1.17152e-05	1.02299e-05	1.31066e-05	1.09545e-05	1.08054e-05	1.05346e-05	N,D	1.32146e-05	1.63997e-05	1.25732e-05	1.33065e-05	1.17712e-05	N,D	1.33088e-05	9.58843e-06	1.07375e-05	1.06068e-05	N,D	2.80827e-05	1.04858e-05	1.81908e-05	14	12	1	1.15502	0.150949	0.462682	0.331308	0.0602442	0.549878	39.915	2	8.2	10
P40925	MDH1	0.00455688	0.00379486	0.00430862	0.00454453	0.00363982	0.00464608	0.00498596	0.00563603	0.00368806	0.00463899	0.00441353	0.00417895	0.00410362	0.00422636	0.00475205	0.00464416	0.0038054	0.00466503	0.0044449	0.00400802	0.00365044	0.00399824	0.00422129	0.00366031	0.00464934	0.00388758	10	12	1	0.957992	0.121002	0.0949408	0.331643	0.0603121	0.549878	36.426	12	52.1	525
Q14982	OPCML	0.000156136	0.000230364	0.0002356	9.11646e-05	0.0001886	0.000201756	6.0051e-05	5.05703e-05	0.000167053	3.436e-05	6.61297e-05	0.000226529	0.000165193	0.000129369	4.91881e-05	5.61102e-05	0.000111991	9.50004e-05	0.000159042	0.000280761	0.000152908	4.90577e-05	0.000151073	0.000131913	4.99513e-05	0.000107713	11	11	1	0.812412	0.49793	0.467779	0.332413	0.0603799	0.550535	38.007	3	15.1	39
P54577	YARS	0.000185293	0.000222478	0.000158189	0.000174165	0.000162627	0.000186482	0.000158449	0.000152827	0.00011911	0.000187389	0.00015943	0.00014999	0.00014003	0.000126444	0.000110666	0.000199495	0.000109838	0.000139564	0.00018517	0.000150672	0.000160927	0.000135986	0.000163416	0.000147787	0.0001727	0.00015511	14	12	1	0.935892	0.165124	0.164516	0.332842	0.0604478	0.550628	59.143	17	41.7	90
Q02952	AKAP12	0.000261107	0.000341332	0.000301527	0.000290638	0.000317016	0.00040203	0.000276645	0.000287481	0.000271065	0.000303093	0.000275145	0.00034183	0.000239399	0.000278624	0.000357021	0.000367701	0.000401634	0.000388398	0.000301443	0.000349556	0.000321093	0.000278905	0.000286199	0.0002473	0.00025554	0.00026005	14	12	1	1.06299	0.137692	0.180405	0.334845	0.0605156	0.553226	191.48	23	19.2	223
F8VP47	RPH3A	0.000189725	0.000123059	0.000113621	0.000151873	9.80583e-05	0.000167172	0.000148032	0.000214475	0.000107858	0.000168358	0.000273606	0.000141371	0.000119923	0.000189705	0.000161881	0.000171002	0.000120814	7.95516e-05	0.000214161	9.35738e-05	0.000117005	0.000161406	0.000166267	0.000130332	0.000154067	0.000124	13	12	1	0.895582	0.304326	0.236789	0.33558	0.0605834	0.553226	71.143	7	15	114
C9JPM4	ARF4	N,D	9.26461e-05	7.6488e-05	2.84236e-05	2.77349e-05	3.97157e-05	N,D	N,D	4.6946e-05	1.98224e-05	3.50895e-05	4.49594e-05	N,D	N,D	2.49212e-05	N,D	5.67639e-05	2.90149e-05	4.624e-05	3.83006e-05	N,D	3.49675e-05	N,D	N,D	2.87165e-05	3.63592e-05	11	11	1	0.806639	0.523649	0.227778	0.335733	0.0606513	0.553226	14.553	3	54.3	21
P01023	A2M	0.000325411	0.000135084	0.000196162	0.000206771	0.000433911	0.000400121	0.000387857	0.000271772	0.00061048	0.000112984	0.000320926	0.000443144	0.00027559	0.00016378	0.000319308	0.000616434	0.0004014	0.000604665	0.000304064	0.000289559	0.000197681	0.000162033	0.000184062	0.000400139	0.000323477	0.000569804	13	11	1	1.1908	0.457461	0.521672	0.335914	0.0607191	0.553226	163.29	23	26.4	245
Q5T6W2	HNRNPK	6.62597e-05	6.80824e-05	5.33075e-05	6.61101e-05	5.52591e-05	7.08482e-05	7.1883e-05	6.43639e-05	5.35957e-05	7.66409e-05	6.07326e-05	6.69951e-05	6.22173e-05	8.82291e-05	6.47009e-05	7.46602e-05	6.0115e-05	5.36001e-05	5.11879e-05	9.16374e-05	6.49296e-05	6.26008e-05	5.16426e-05	4.52798e-05	6.3309e-05	5.75563e-05	12	10	1	0.935352	0.142173	0.185662	0.336605	0.060787	0.553614	41.807	8	28.8	53
P35998	PSMC2	6.7617e-05	7.68206e-05	5.36929e-05	5.50857e-05	6.16096e-05	7.67983e-05	5.57204e-05	4.91028e-05	5.47939e-05	7.46811e-05	7.12313e-05	8.36166e-05	6.34059e-05	6.03365e-05	6.36121e-05	6.06537e-05	6.93327e-05	5.08837e-05	6.84253e-05	6.11308e-05	7.82874e-05	5.64233e-05	7.11638e-05	4.58643e-05	4.96832e-05	5.23484e-05	14	12	1	0.938749	0.164459	0.153899	0.336901	0.0608548	0.553614	48.633	7	22.9	68
B4E3S0	CORO1C	0.000148838	0.000137192	0.000142809	0.000106084	0.000136952	0.000128614	0.000143772	0.000142588	0.000128598	0.00015357	0.00011005	0.000140613	0.000132184	0.00011964	0.000149887	0.000141466	9.50019e-05	0.00012554	0.000164246	0.000118184	0.000183791	0.000159554	0.000147074	0.000164224	0.000131013	0.000119646	11	11	1	1.05952	0.104396	0.185957	0.339224	0.0609227	0.555882	41.603	4	16	108
C9J715	NISCH	N,D	2.11198e-05	N,D	1.45042e-05	3.20585e-05	2.77021e-05	2.23111e-05	1.96939e-05	N,D	2.15511e-05	N,D	1.7626e-05	N,D	1.51405e-05	N,D	4.25319e-05	N,D	1.70582e-05	N,D	2.77367e-05	2.00775e-05	N,D	2.5304e-05	1.68148e-05	2.82508e-05	2.07448e-05	14	12	1	1.16497	0.266632	0.395838	0.339227	0.0609905	0.555882	64.079	4	12.2	19
Q13153	PAK1	0.000100327	6.59327e-05	8.11761e-05	6.92639e-05	6.73651e-05	9.09782e-05	7.62164e-05	7.30586e-05	6.96322e-05	9.56308e-05	9.33141e-05	7.27911e-05	8.4593e-05	6.29968e-05	7.38616e-05	7.12512e-05	5.61387e-05	0.000110627	9.00047e-05	8.63951e-05	7.89839e-05	8.55297e-05	8.9695e-05	8.31616e-05	9.23206e-05	8.65678e-05	14	12	1	1.06225	0.15508	0.167989	0.339412	0.0610583	0.555882	60.646	6	16.5	76
C9J2N0	PFN2	0.000602517	0.000261219	0.000315374	0.000267345	0.000273244	0.000306794	0.000338328	0.000340406	0.000376977	0.000372051	0.000258688	0.000337665	0.000418617	0.000248975	0.000291771	0.000299376	0.000243066	0.000301687	0.000279208	0.000349405	0.000401223	0.000379138	0.00036149	0.000264583	0.000298348	0.000237638	14	12	1	0.916611	0.272849	0.156676	0.342102	0.0611262	0.559328	13.56	4	38.4	95
P50135	HNMT	N,D	3.32692e-05	4.61555e-05	4.19727e-05	3.33881e-05	4.2041e-05	4.56195e-05	5.46993e-05	4.63454e-05	4.95554e-05	3.65119e-05	5.15015e-05	N,D	4.51713e-05	6.00602e-05	4.65371e-05	3.64383e-05	3.98484e-05	4.21047e-05	2.82344e-05	4.08015e-05	3.62668e-05	4.6529e-05	3.7226e-05	4.57325e-05	2.98604e-05	13	9	1	0.930465	0.154856	0.193684	0.342436	0.061194	0.559328	33.295	5	18.2	40
A0A087WW66	PSMD1	4.17977e-05	4.64344e-05	4.31548e-05	3.74321e-05	3.89473e-05	4.63554e-05	4.07798e-05	4.36334e-05	4.50461e-05	4.3108e-05	4.13621e-05	5.36909e-05	4.4886e-05	4.06585e-05	4.14975e-05	3.49557e-05	4.82007e-05	4.2105e-05	4.44374e-05	3.54593e-05	4.46209e-05	4.05523e-05	4.11947e-05	4.63719e-05	3.94314e-05	4.35159e-05	14	12	1	0.965057	0.0916576	0.0918067	0.342843	0.0612619	0.559328	105.85	5	6.3	31
Q16775	HAGH	0.000496716	0.000387502	0.000389406	0.000402644	0.000407171	0.000488802	0.000413484	0.000405187	0.000355322	0.000449281	0.00040412	0.00043788	0.000427576	0.000415792	0.000444788	0.000578292	0.000410983	0.000363332	0.000562959	0.000378029	0.000389077	0.000445471	0.000409345	0.000456118	0.000454184	0.000405599	14	12	1	1.05107	0.0910734	0.16051	0.343034	0.0613297	0.559328	33.805	7	38.6	143
O15031	PLXNB2	3.80939e-05	4.88424e-05	N,D	N,D	3.80728e-05	2.6002e-05	2.17595e-05	1.8023e-05	2.95842e-05	1.3758e-05	1.154e-05	4.26167e-05	3.62261e-05	2.06236e-05	1.83143e-05	1.94272e-05	2.80965e-05	2.26485e-05	2.10363e-05	2.71501e-05	2.04215e-05	1.88691e-05	2.47816e-05	2.79565e-05	2.81235e-05	4.2143e-05	14	12	1	0.866217	0.417387	0.230172	0.344442	0.0613976	0.561003	205.12	5	4.6	33
O76038	SCGN	0.000630365	0.000549083	0.00021448	0.000237227	0.000197497	0.000657986	0.000289676	0.000340599	0.000309817	0.000238834	0.000394342	0.000429204	0.00020935	0.000309543	0.000443883	0.000395975	0.000368882	0.00014739	0.000536604	0.000294871	0.00054191	0.00041806	0.000710761	0.000646913	0.000166125	0.000369079	14	12	1	1.17423	0.434439	0.480719	0.345845	0.0614654	0.562665	32.039	9	44.2	107
Q00013	MPP1	4.78001e-05	5.64107e-05	3.13033e-05	2.78205e-05	4.07528e-05	6.07091e-05	2.39381e-05	2.2145e-05	3.07362e-05	4.12821e-05	N,D	3.25981e-05	3.45135e-05	4.02326e-05	N,D	2.78308e-05	5.14437e-05	2.79687e-05	4.05059e-05	4.63571e-05	5.60503e-05	4.52025e-05	6.62283e-05	6.42742e-05	2.15307e-05	2.79279e-05	11	12	1	1.14585	0.312321	0.410786	0.347017	0.0615332	0.56395	52.296	6	20.4	25
P49419	ALDH7A1	0.000768314	0.000815207	0.000635658	0.000808168	0.000736441	0.000897443	0.000713767	0.00054141	0.000556342	0.000684929	0.00107423	0.000699683	0.000760444	0.000917167	0.000724436	0.00097774	0.000688389	0.0010057	0.000789558	0.000591551	0.000651195	0.00080341	0.000882582	0.000772783	0.000949608	0.000876159	14	12	1	1.06813	0.188189	0.174552	0.348223	0.0616011	0.565288	58.486	11	35.1	225
Q9NP97	DYNLRB1	0.000171201	0.000124659	0.000177233	0.000164871	0.000248708	0.000147829	9.28938e-05	0.000127802	0.000142461	0.000241417	0.000214393	0.000152014	0.000157783	0.000117771	0.000176761	0.000153465	0.000131925	0.000125952	0.000136463	0.000165304	0.00015789	0.000103942	0.000104812	0.000116834	0.000225933	0.000174137	12	10	1	0.907039	0.279081	0.216328	0.348875	0.0616689	0.565722	10.921	5	69.8	71
E7EVA0	MAP4	0.000417752	0.000409207	0.00041396	0.00049108	0.000385041	0.000429273	0.00051206	0.000595717	0.000468565	0.000474179	0.000446877	0.000478342	0.000463673	0.000519129	0.000413247	0.00047903	0.000472833	0.000528578	0.000452819	0.000281672	0.00048518	0.000445414	0.000382137	0.000463472	0.000481397	0.000420884	14	12	1	0.951767	0.118087	0.136714	0.350228	0.0617368	0.567292	245.44	20	13.9	226
D6RA82	ANXA3	2.72393e-05	6.65028e-05	5.80983e-05	6.74633e-05	5.19813e-05	4.06732e-05	6.69075e-05	4.84892e-05	N,D	4.6355e-05	7.65041e-05	N,D	N,D	6.15622e-05	5.6673e-05	8.54169e-05	5.45289e-05	6.18759e-05	6.89727e-05	4.75515e-05	5.50602e-05	3.9424e-05	4.14776e-05	6.26881e-05	7.73139e-05	8.79134e-05	14	12	1	1.10714	0.25697	0.285496	0.354334	0.0618046	0.573314	32.118	7	27.8	40
C9JYS8	NONO	3.30441e-05	6.96738e-05	2.91819e-05	3.62075e-05	7.16275e-05	3.97926e-05	2.81083e-05	2.74997e-05	3.10625e-05	8.42678e-05	2.90764e-05	3.74107e-05	6.405e-05	1.78789e-05	3.92649e-05	N,D	7.10564e-05	2.93484e-05	6.40366e-05	0.000101009	6.81704e-05	6.66953e-05	5.02426e-05	1.78285e-05	1.63794e-05	N,D	14	12	1	1.22502	0.48012	0.628264	0.355425	0.0618725	0.574007	29.621	3	12.1	26
P09486	SPARC	3.52276e-05	2.90664e-05	2.44448e-05	4.68377e-05	4.55178e-05	3.61536e-05	2.99576e-05	3.41677e-05	2.23189e-05	1.86238e-05	2.72435e-05	3.71533e-05	3.21948e-05	2.94234e-05	3.28496e-05	3.37518e-05	5.1096e-05	3.2635e-05	3.34205e-05	7.93551e-05	2.5688e-05	1.71988e-05	N,D	3.91029e-05	2.50899e-05	3.90368e-05	14	12	1	1.16171	0.250057	0.515227	0.355542	0.0619403	0.574007	34.632	3	13.9	31
Q12906	ILF3	0.000419663	0.000387057	0.00032411	0.000397891	0.000493013	0.000553489	0.000442364	0.000318849	0.000381279	0.000559795	0.000356253	0.000439442	0.000287792	0.000576761	0.000396763	0.00043403	0.000304198	0.00039445	0.000384994	0.000483146	0.000398575	0.000602016	0.000356568	0.000269108	0.000364988	0.000295874	14	12	1	0.920464	0.218799	0.211256	0.356046	0.0620081	0.574193	95.337	11	20.2	114
O60493	SNX3	3.5947e-05	0.000103947	5.52347e-05	3.8886e-05	5.53186e-05	5.74748e-05	N,D	N,D	N,D	6.54089e-05	N,D	9.21255e-05	N,D	N,D	3.62945e-05	N,D	6.22478e-05	N,D	4.59692e-05	6.24821e-05	7.24993e-05	4.17405e-05	4.0646e-05	5.62012e-05	N,D	6.70494e-05	14	12	1	0.855028	0.378891	0.20711	0.357568	0.062076	0.575475	18.762	1	14.8	30
P11177	PDHB	0.000382204	0.00040698	0.000406166	0.000491303	0.000516125	0.000311354	0.000374421	0.000414279	0.000409229	0.000453765	0.000504991	0.000319184	0.000522869	0.000263918	0.00043571	0.000352103	0.000617248	0.000369921	0.000401448	0.000357247	0.000437891	0.000541524	0.000414662	0.000435538	0.000511779	0.00042809	14	12	1	1.07101	0.193476	0.191426	0.357622	0.0621438	0.575475	39.233	5	21.4	110
H7C0V9	APP	4.75387e-05	5.4068e-05	5.7593e-05	5.62292e-05	4.77784e-05	6.71494e-05	8.00859e-05	6.00028e-05	4.44657e-05	7.51004e-05	5.06151e-05	4.89795e-05	4.92276e-05	5.65163e-05	6.20844e-05	3.77628e-05	N,D	3.83719e-05	5.0521e-05	5.23806e-05	5.85198e-05	4.06121e-05	4.31378e-05	8.49452e-05	N,D	4.92942e-05	14	12	1	0.911148	0.187754	0.251365	0.358729	0.0622117	0.576031	54.981	3	10.5	35
F8W810		6.8578e-05	0.000195378	8.11418e-05	0.000189439	0.00010492	8.23295e-05	0.000109846	0.000201645	0.00012475	0.000126534	0.000263232	0.000137117	0.00015124	0.000282417	0.000125019	0.000237495	0.00017823	0.000172527	0.000123157	0.000110091	0.000132991	0.000346541	0.000188543	0.000148794	0.000134333	0.000211736	14	12	1	1.16165	0.439732	0.438243	0.35875	0.0622795	0.576031	50.529	3	16.7	56
P49368	CCT3	0.000135821	0.000172195	0.000187063	0.000191463	0.000131967	0.000141904	0.000109764	8.71949e-05	0.000138802	0.000118022	6.24783e-05	0.000138901	0.000144014	0.00013367	0.000144986	7.92587e-05	0.000202739	9.65281e-05	0.000202314	0.000167584	0.000129905	0.000127641	0.000177009	0.000161952	0.000143512	0.000150096	14	12	1	1.09904	0.258784	0.277684	0.359339	0.0623474	0.576139	60.533	7	19.8	76
P26447	S100A4	1.59384e-05	N,D	N,D	1.41039e-05	1.43347e-05	2.82256e-05	1.12909e-05	1.8157e-05	2.20703e-05	1.26773e-05	2.76161e-05	1.12478e-05	1.31941e-05	1.39779e-05	1.53154e-05	3.07595e-05	2.04691e-05	2.2599e-05	1.6952e-05	2.50366e-05	9.00477e-06	1.22637e-05	7.15597e-06	3.75937e-05	1.60582e-05	2.44033e-05	14	12	1	1.17146	0.352385	0.525855	0.359739	0.0624152	0.576139	11.728	2	23.8	46
P43007	SLC1A4	4.59847e-05	0.000101179	0.000101599	0.000243588	5.85816e-05	3.58288e-05	8.69311e-05	3.3731e-05	4.3972e-05	4.28313e-05	4.30581e-05	5.25109e-05	3.39924e-05	2.46458e-05	3.85792e-05	8.35417e-05	5.6165e-05	4.24196e-05	4.25561e-05	6.12364e-05	7.03809e-05	4.31481e-05	5.56701e-05	4.07109e-05	4.90279e-05	5.30472e-05	14	12	1	0.782937	0.832104	0.19967	0.359989	0.062483	0.576139	55.722	3	12.8	50
P03915	MT-ND5	4.89803e-05	4.37978e-05	9.94001e-05	3.67499e-05	N,D	3.21299e-05	N,D	N,D	3.3615e-05	N,D	N,D	4.16362e-05	N,D	5.08933e-05	N,D	N,D	5.15226e-05	N,D	5.4467e-05	4.95212e-05	3.69188e-05	N,D	6.25769e-05	9.15721e-05	N,D	5.8457e-05	12	8	1	1.19549	0.448161	0.349701	0.360877	0.0625509	0.57658	67.026	2	7.5	21
Q9UHD8	40057	0.0011436	0.00132216	0.0011984	0.00119862	0.0010376	0.00109353	0.00115865	0.000998886	0.00113093	0.00126421	0.00111083	0.00117901	0.000928166	0.00111417	0.00111961	0.00114776	0.00098914	0.000980961	0.00116031	0.00118983	0.00110492	0.00119338	0.00125714	0.000938771	0.00108129	0.00100365	10	10	1	0.967407	0.0901462	0.0880894	0.361581	0.0626187	0.57658	65.401	17	36.9	424
P56181	NDUFV3	0.000131609	0.00011373	0.00012181	8.16947e-05	9.79691e-05	0.00011909	9.6356e-05	0.000100986	7.51875e-05	7.5479e-05	6.52514e-05	0.000137114	9.37476e-05	0.000160427	6.66647e-05	0.000118957	0.000119684	0.000100366	0.00013208	9.17278e-05	7.8414e-05	8.69943e-05	0.000111985	9.29606e-05	8.86353e-05	6.65417e-05	8	8	1	0.916394	0.257634	0.200207	0.361694	0.0626866	0.57658	11.94	2	34.3	43
P07339	CTSD	0.00186069	0.0013938	0.0014915	0.00186229	0.00228303	0.00161068	0.00213033	0.00229578	0.00164217	0.00195289	0.00156602	0.00206721	0.00162373	0.00258413	0.00158552	0.00191106	0.00152823	0.00167672	0.00208022	0.00175131	0.00195013	0.00163796	0.00174814	0.00157995	0.0021981	0.00169565	14	12	1	0.944467	0.187186	0.112312	0.361829	0.0627544	0.57658	44.552	10	42.2	456
A0A0A0MS51	GSN	0.000969658	0.00116001	0.000970904	0.00152362	0.00113145	0.000965522	0.00113217	0.000949665	0.00103683	0.00119207	0.000967253	0.00113375	0.00092032	0.00121245	0.000987299	0.00113364	0.00108459	0.00160123	0.00128606	0.00118428	0.000954185	0.00104136	0.00103421	0.00111631	0.00126139	0.00113587	14	12	1	1.05621	0.147062	0.159222	0.362406	0.0628223	0.576875	82.525	10	24.5	233
P07900	HSP90AA1	0.00443689	0.00519718	0.00646336	0.00502152	0.00593966	0.00561981	0.00517972	0.00453607	0.00464811	0.00697363	0.00589456	0.00498761	0.00620066	0.00485627	0.00560668	0.00550105	0.00610382	0.00444502	0.00594324	0.00703485	0.00615563	0.00652991	0.00544907	0.00556962	0.00450068	0.00556975	12	12	1	1.05076	0.142417	0.136796	0.364016	0.0628901	0.578812	84.659	24	47.5	810
O14776	TCERG1	1.01094e-05	1.9471e-05	N,D	1.59592e-05	1.07294e-05	1.78739e-05	1.69006e-05	1.69498e-05	1.40766e-05	3.13751e-05	1.96108e-05	1.27541e-05	1.87337e-05	9.13347e-06	1.46006e-05	1.93731e-05	2.04577e-05	1.32237e-05	1.87348e-05	2.47374e-05	2.2714e-05	2.05095e-05	1.40045e-05	1.41654e-05	1.47723e-05	2.16892e-05	14	12	1	1.11023	0.349303	0.239666	0.364846	0.0629579	0.579508	123.9	3	3.2	32
P14868	DARS	0.000104432	0.000113359	0.000104685	9.20704e-05	0.000113817	9.87863e-05	6.8285e-05	8.52963e-05	0.000110367	0.000101956	0.000113013	0.000144703	0.000110107	9.90904e-05	9.05703e-05	9.34881e-05	0.000115488	9.30155e-05	0.000111325	0.00011054	0.000130164	0.000101412	0.000112033	0.000131128	0.000119819	0.00010866	14	12	1	1.05293	0.164431	0.129282	0.367743	0.0630258	0.583481	57.136	6	15.2	92
Q96QK1	VPS35	0.000159516	0.000202222	0.000189681	0.000126338	0.000232988	0.000143936	0.000127123	0.000105947	0.000206439	0.000149924	0.00012009	0.000184829	0.000176356	0.000151512	0.000134347	0.000152654	0.000213865	0.000118303	0.000181003	0.000211368	0.000195574	0.000167936	0.00018828	0.000226157	0.000120972	0.000201751	14	12	1	1.08228	0.229398	0.227997	0.369635	0.0630936	0.585435	91.706	10	18	115
Q9Y5Z4	HEBP2	0.000199234	0.000199072	0.000201284	0.000210602	0.000186039	0.000210963	0.000255215	0.000273228	0.00020566	0.000226067	0.000179972	0.000240753	0.000213404	0.000240813	0.000228469	0.000256806	0.000177587	0.000213959	0.000202923	0.000196215	0.000221182	0.000145566	0.000208219	0.000191698	0.000250869	0.000188868	14	12	1	0.951938	0.122862	0.14185	0.369769	0.0631615	0.585435	22.875	5	34.6	115
P55327	TPD52	0.000130901	0.000117581	0.000125413	0.000115724	0.000108537	0.000137576	0.000115927	0.000168733	0.000101434	0.000118514	0.000130555	0.000116773	0.000104489	0.00012177	0.00011656	0.000125723	9.54928e-05	0.000123682	9.89132e-05	0.000116902	0.000109631	0.000109556	0.000130234	0.000108305	0.000142803	0.000126211	14	12	1	0.955709	0.136575	0.110738	0.370431	0.0632293	0.585854	24.327	5	28.1	49
P11142	HSPA8	0.00924865	0.00900778	0.0102107	0.00899595	0.00961279	0.00978573	0.0121044	0.0112886	0.0093046	0.0118511	0.00974931	0.00885073	0.0103306	0.00999919	0.0108308	0.0111723	0.00993259	0.0102407	0.00924219	0.00918274	0.0103552	0.012568	0.0110769	0.00931582	0.0108397	0.00988859	14	12	1	1.03619	0.104558	0.0980973	0.372074	0.0632972	0.587037	70.897	23	57.4	1288
P19338	NCL	0.000220735	0.000437354	0.000192882	0.000323659	0.00028201	0.000240728	0.000382737	0.000304809	0.000240369	0.000562183	0.000304464	0.000176309	0.000368204	0.000199036	0.000314454	0.000436606	0.00035816	0.000312661	0.000347951	0.00034108	0.000402662	0.000364549	0.000289593	0.00020727	0.000325291	0.00029481	14	12	1	1.10045	0.355365	0.192922	0.372133	0.063365	0.587037	76.613	15	26.6	205
P00558	PGK1	0.0100242	0.00898788	0.00900468	0.0105105	0.0100355	0.0103773	0.0100112	0.00990429	0.0088585	0.00826603	0.00988521	0.0115772	0.00917158	0.0107264	0.00938177	0.0110577	0.00851357	0.0100549	0.00983919	0.00994314	0.00985039	0.0106339	0.0113931	0.0092667	0.0118351	0.00987221	14	12	1	1.03331	0.089173	0.0962374	0.372374	0.0634328	0.587037	44.614	20	64.7	1336
Q9BPW8	NIPSNAP1	0.000541481	0.000613543	0.000714059	0.000863947	0.000861814	0.000684716	0.000577599	0.000863437	0.000764667	0.00069416	0.00108674	0.000538298	0.000548837	0.000804843	0.000912066	0.000811802	0.000638634	0.000635461	0.000695144	0.000563198	0.000791336	0.000953002	0.000761218	0.00087113	0.000851449	0.000822661	14	12	1	1.06892	0.220381	0.165666	0.372803	0.0635007	0.587085	33.31	4	26.8	132
Q05193	DNM1	0.00125657	0.00176311	0.00178723	0.000858914	0.00142276	0.00153716	0.00126381	0.000839227	0.00137266	0.00122745	0.00120609	0.00167716	0.00123275	0.0012808	0.000954277	0.000923045	0.00168209	0.00103774	0.00155876	0.00206452	0.00214021	0.00145495	0.00164629	0.00139947	0.000993826	0.00177257	14	12	1	1.09826	0.215492	0.315752	0.373553	0.0635685	0.587345	97.407	21	35	533
P47813	EIF1AX	4.45178e-05	6.39879e-05	4.76373e-05	N,D	6.42419e-05	4.949e-05	4.24034e-05	4.65049e-05	4.87362e-05	6.47508e-05	4.71211e-05	3.81829e-05	6.27004e-05	4.01776e-05	4.6588e-05	5.63359e-05	6.65601e-05	3.56957e-05	6.12379e-05	0.000100701	6.92325e-05	6.22246e-05	4.82147e-05	4.63417e-05	3.82047e-05	4.20856e-05	12	12	1	1.10461	0.190229	0.351907	0.373859	0.0636364	0.587345	16.46	4	35.4	35
Q9UHX1	PUF60	N,D	3.59919e-05	2.76205e-05	3.41273e-05	3.62703e-05	N,D	3.10636e-05	2.64572e-05	2.12338e-05	3.78312e-05	N,D	N,D	2.37071e-05	N,D	2.54018e-05	2.87728e-05	2.79504e-05	2.87755e-05	2.9358e-05	3.18217e-05	3.11077e-05	3.28476e-05	2.5892e-05	N,D	2.39253e-05	2.73274e-05	13	11	1	0.934143	0.196629	0.0908192	0.374164	0.0637042	0.587345	59.875	3	10.7	26
Q14204	DYNC1H1	0.00187258	0.00185836	0.00197187	0.00148392	0.00203113	0.00162431	0.00142448	0.00133075	0.00187758	0.00194165	0.00162747	0.00190544	0.00159864	0.00145501	0.00185386	0.00155418	0.00198328	0.0015218	0.00178437	0.00190975	0.00199451	0.00179693	0.00180182	0.00189853	0.00145732	0.00189758	12	11	1	1.04276	0.136098	0.105417	0.376269	0.063772	0.590022	532.4	67	22.4	957
P07196	NEFL	0.00390999	0.00381653	0.0041693	0.00729965	0.003829	0.00372707	0.00721715	0.0053895	0.00529229	0.00495117	0.0057838	0.00346776	0.00451699	0.00578492	0.00461272	0.004755	0.00442624	0.00642211	0.00476233	0.0040418	0.00510508	0.00430113	0.00352835	0.0029463	0.005658	0.00411685	10	12	1	0.922399	0.254062	0.185843	0.378958	0.0638399	0.593607	61.516	18	42.5	678
Q15691	MAPRE1	5.40076e-05	8.27321e-05	6.34345e-05	7.02844e-05	4.17135e-05	5.13138e-05	6.42402e-05	5.16924e-05	6.87082e-05	5.74676e-05	4.68918e-05	5.27683e-05	8.84194e-05	4.09938e-05	6.81677e-05	6.37039e-05	4.32661e-05	7.22952e-05	6.97008e-05	3.86807e-05	5.58056e-05	4.46098e-05	4.24816e-05	4.82983e-05	5.2984e-05	6.0687e-05	14	11	1	0.923474	0.239039	0.196844	0.379669	0.0639077	0.59377	29.999	6	27.6	37
P25787	PSMA2	0.00014902	0.000228351	0.000170857	0.000169828	0.000184906	0.000224422	0.000267095	0.000236794	0.000221624	0.00022953	0.000204963	0.000169015	0.000188792	0.000265432	0.00022605	0.000314164	0.00023476	0.000292274	0.000208133	0.000173915	0.000220529	0.000179645	0.000218987	0.000162114	0.000249911	0.000192124	14	12	1	1.07126	0.177479	0.220769	0.379868	0.0639756	0.59377	25.898	5	34.2	118
P21291	CSRP1	0.000553171	0.000587444	0.00046578	0.000571966	0.000472281	0.000356891	0.000393344	0.000364422	0.000441395	0.000386495	0.000515846	0.000589316	0.000505479	0.000486039	0.000544541	0.000426216	0.000593642	0.000371347	0.000570356	0.000565732	0.00076595	0.000462511	0.000466449	0.000602816	0.000367966	0.000423504	13	12	1	1.07444	0.169944	0.241899	0.382507	0.0640434	0.596805	20.567	8	47.2	148
B7Z613	GPM6B	6.38149e-05	5.9457e-05	5.65195e-05	4.47351e-05	N,D	5.71613e-05	6.35783e-05	4.68365e-05	3.61876e-05	5.08018e-05	4.87839e-05	2.80293e-05	N,D	8.11769e-05	6.20981e-05	8.2306e-05	5.80378e-05	7.19993e-05	N,D	6.67863e-05	4.81237e-05	4.10994e-05	5.05933e-05	4.98102e-05	4.3818e-05	6.38177e-05	14	12	1	1.09332	0.262058	0.239802	0.38262	0.0641113	0.596805	33.272	3	17.9	33
Q8N6N7	ACBD7	0.000308242	0.000377912	0.000210586	0.000272386	0.000304285	0.00036507	N,D	0.000308816	0.000263032	0.000264143	0.000272924	0.00041373	0.000284803	0.000319931	0.000249766	0.000323801	0.000255632	N,D	0.000424862	0.000159482	0.000246559	0.000253953	N,D	N,D	N,D	N,D	14	12	1	0.896319	0.179144	0.269084	0.383693	0.0641791	0.597328	9.7902	2	33	35
P05387	RPLP2	0.000177931	0.000209894	0.000187982	0.000233559	0.000210721	0.000204292	0.000231455	0.000237999	0.000186095	0.000233848	0.000186167	0.000195669	0.000142319	0.000179869	0.000200567	0.000244302	0.000180588	0.000223843	0.000209763	0.000149176	0.000134415	0.000216325	0.000164711	0.000193371	0.000205234	0.000166356	13	11	1	0.94758	0.135584	0.161134	0.383765	0.0642469	0.597328	11.665	4	60	75
Q15147	PLCB4	2.67987e-05	2.67508e-05	3.08978e-05	2.6918e-05	N,D	2.76468e-05	2.65919e-05	2.29907e-05	2.45953e-05	2.6052e-05	3.25263e-05	3.00153e-05	2.87537e-05	N,D	N,D	N,D	2.78447e-05	2.35497e-05	2.48446e-05	N,D	1.74299e-05	2.80256e-05	3.51817e-05	2.20658e-05	2.69071e-05	N,D	14	12	1	0.934157	0.0965435	0.188303	0.38422	0.0643148	0.597406	134.46	5	6	13
P36957	DLST	0.000995764	0.000836496	0.000705123	0.000768577	0.000836085	0.000802122	0.000905517	0.000802055	0.0007051	0.000909394	0.000930545	0.000627465	0.00081721	0.000652614	0.000881787	0.000898244	0.000760553	0.000785592	0.00076626	0.000873723	0.000735815	0.000842047	0.000706151	0.000635168	0.000775548	0.000598763	14	12	1	0.956513	0.133711	0.116993	0.385251	0.0643826	0.598076	48.755	7	20.3	173
P61960	UFM1	0.000155925	0.000175147	0.000183032	0.00018262	0.000146244	0.000150146	0.000174564	0.000200703	0.000137174	0.00018816	0.000156836	0.000174516	0.000171194	0.000138325	0.000150148	0.000155704	0.000180421	0.000164364	0.000154166	0.000151411	0.000150312	0.000154826	0.000132431	0.000163574	0.000200547	0.00016691	12	9	1	0.961891	0.116829	0.102961	0.385463	0.0644505	0.598076	9.1175	3	64.7	90
U3KQG5	CD200	0.000160196	0.000213523	0.000192613	0.000159081	0.000327783	0.000269076	0.000156664	0.000231447	0.000204259	0.000167307	0.000182968	0.000191722	0.000138089	0.000165635	0.000185085	0.000316711	0.000173304	0.000175765	0.000145197	0.000235535	0.000138782	0.000263331	0.00020491	0.000221388	0.000259754	0.000267313	14	12	1	1.09343	0.258651	0.277099	0.386089	0.0645183	0.598417	22.522	3	29.2	81
O75891	ALDH1L1	0.000841124	0.000724945	0.000485195	0.000813676	0.000656845	0.000919528	0.000683331	0.000766984	0.00069329	0.000705051	0.00110527	0.000893779	0.000677476	0.00128412	0.000504689	0.00124152	0.000693239	0.000724189	0.00097425	0.000741008	0.000904075	0.000914079	0.000906227	0.00115528	0.000881452	0.000836582	14	12	1	1.0864	0.250708	0.24843	0.387611	0.0645862	0.599673	98.828	24	39.2	298
E9PQD6	SAA1	4.73982e-05	9.60576e-05	N,D	3.47033e-05	N,D	0.000100542	5.64219e-05	3.95182e-05	0.000100028	N,D	7.55981e-05	2.96451e-05	5.6248e-05	N,D	3.35024e-05	1.61828e-05	3.74667e-05	N,D	8.9198e-05	9.41258e-05	9.5784e-06	2.75384e-05	1.91756e-05	6.43126e-05	3.93935e-05	0.000128675	13	12	1	0.799041	0.432879	0.60155	0.388086	0.064654	0.599673	13.546	3	21.3	41
P20340	RAB6A	0.000537238	0.000440828	0.000589663	0.000538695	0.000543817	0.00051878	0.00051025	0.000557274	0.000593011	0.000585626	0.000381084	0.000556808	0.000489641	0.000468725	0.000503071	0.000489651	0.000425123	0.00063062	0.000488698	0.000448942	0.000420449	0.000537478	0.000502793	0.000547248	0.00051362	0.000515624	14	12	1	0.961125	0.115855	0.109354	0.38812	0.0647218	0.599673	23.593	6	45.2	128
O14561	NDUFAB1	0.000169545	0.000152747	N,D	0.000222895	0.000193133	0.000206643	0.000147075	0.00018388	0.000242226	0.000190813	0.000166692	0.000211929	0.000261628	0.00023777	8.00191e-05	0.000204094	0.000206128	0.000115963	0.000229837	0.000142109	0.000187127	3.6301e-05	0.000204158	0.000197712	0.000244955	0.000293527	14	12	1	0.896963	0.178655	0.364762	0.389297	0.0647897	0.600245	17.417	2	15.4	53
Q8N573	OXR1	0.00012917	0.000135984	0.000150529	0.000130917	0.000176658	0.000126924	0.000181862	0.000139515	0.000108696	0.00018185	0.0001104	0.000139034	0.000119232	0.000129028	0.000139874	0.000167101	0.000149507	0.000159929	0.00015546	0.000112863	0.000142587	0.000187455	0.000151491	0.00011499	0.000136862	0.000154864	14	12	1	1.05546	0.174468	0.148038	0.389304	0.0648575	0.600245	97.969	12	23.6	112
H3BPZ1	HACD3	0.000106118	0.000113528	0.000113464	9.30043e-05	0.000170777	0.000117135	7.94721e-05	5.00369e-05	0.000100504	6.94742e-05	6.29395e-05	7.46537e-05	7.28299e-05	7.9418e-05	0.000160233	0.000112611	0.000123873	6.50872e-05	8.92738e-05	7.66314e-05	0.000112906	5.90077e-05	8.63491e-05	0.000152079	0.000115852	9.20458e-05	14	12	1	1.11528	0.327898	0.341541	0.39117	0.0649254	0.602492	40.069	3	19	59
Q96KR1	ZFR	N,D	N,D	N,D	1.64882e-05	N,D	N,D	1.54741e-05	1.36607e-05	1.59794e-05	N,D	1.52044e-05	1.60246e-05	1.76315e-05	N,D	1.21215e-05	1.64618e-05	2.28216e-05	1.53743e-05	1.13966e-05	1.69077e-05	1.30403e-05	1.14479e-05	1.23349e-05	1.87126e-05	1.28846e-05	1.42989e-05	14	12	1	0.938942	0.0773755	0.218076	0.392962	0.0649932	0.604464	117.01	3	2.7	21
Q15185	PTGES3	5.14813e-05	5.82991e-05	5.71876e-05	3.59558e-05	4.89355e-05	5.01027e-05	3.53206e-05	N,D	4.05505e-05	4.4398e-05	4.86679e-05	N,D	4.11533e-05	4.18953e-05	3.30361e-05	3.00476e-05	5.21507e-05	2.61667e-05	4.8995e-05	6.31336e-05	5.97776e-05	3.43378e-05	4.31915e-05	4.02527e-05	3.21933e-05	4.78093e-05	14	12	1	0.922636	0.163453	0.259415	0.393271	0.0650611	0.604464	18.697	2	13.1	30
Q9H3Z4	DNAJC5	0.000262456	0.000184265	0.000196916	5.7082e-05	0.000207803	0.000196228	0.000287894	0.000323464	0.000151481	0.000214946	0.00018865	0.000152333	0.000194873	0.000143663	0.000262117	0.000335376	0.000258136	0.000221598	0.000141714	4.37933e-05	0.000122356	0.000152632	0.000108843	8.5173e-05	0.000133008	N,D	14	12	1	0.859257	0.331791	0.447272	0.394722	0.0651289	0.605587	22.149	3	26.3	55
E9PLD0	RAB1B	7.42826e-05	9.26461e-05	8.75486e-05	N,D	4.58777e-05	0.000106047	6.23252e-05	6.66827e-05	7.52453e-05	6.67601e-05	4.55495e-05	9.56019e-05	6.53411e-05	7.40341e-05	6.8346e-05	7.41943e-05	6.90814e-05	6.90354e-05	6.8501e-05	8.28298e-05	5.99531e-05	6.45526e-05	7.40459e-05	3.23278e-05	8.15489e-05	7.44135e-05	14	12	1	0.926012	0.245989	0.176971	0.394823	0.0651967	0.605587	18.483	7	47.3	53
P26232	CTNNA2	5.25154e-05	3.83672e-05	3.44581e-05	N,D	3.61543e-05	2.19378e-05	N,D	N,D	N,D	3.18061e-05	2.93692e-05	N,D	N,D	2.34189e-05	4.12945e-05	3.40672e-05	3.83899e-05	1.81047e-05	3.4798e-05	5.9125e-05	3.80759e-05	3.40871e-05	6.80356e-05	2.8316e-05	2.66496e-05	N,D	13	11	1	1.1422	0.287284	0.424015	0.395977	0.0652646	0.606424	105.31	6	9.5	18
Q15459	SF3A1	9.2065e-05	0.000120707	9.17371e-05	0.000113893	0.000103948	0.000128351	0.000105637	0.000112859	9.14349e-05	0.000128605	9.25794e-05	9.94833e-05	8.5521e-05	8.42633e-05	9.77563e-05	0.000110004	9.42715e-05	0.000100885	0.000105824	0.000120627	0.000109582	0.000100979	8.94405e-05	6.50892e-05	0.00010583	8.30468e-05	11	12	1	0.951398	0.146254	0.140096	0.396191	0.0653324	0.606424	88.885	7	13.2	90
P50991	CCT4	0.000553761	0.000724292	0.000678114	0.000549068	0.000657024	0.000631855	0.000497776	0.000537043	0.000860268	0.000575986	0.000535346	0.000624052	0.000610317	0.00062689	0.000529758	0.000479233	0.000602436	0.000445874	0.000606613	0.000573242	0.000620571	0.000584407	0.000601983	0.000618567	0.000576713	0.000812126	14	12	1	0.949778	0.151337	0.145186	0.3972	0.0654003	0.607337	57.924	13	37.3	210
P11047	LAMC1	N,D	1.12144e-05	7.4341e-06	1.40314e-05	N,D	1.07723e-05	1.21016e-05	8.00342e-06	8.76755e-06	9.56978e-06	1.1361e-05	9.48904e-06	1.1526e-05	1.52982e-05	1.65987e-05	1.08149e-05	9.48734e-06	1.52971e-05	1.0751e-05	1.56101e-05	8.51145e-06	1.15229e-05	9.32078e-06	8.25826e-06	1.59792e-05	9.20704e-06	14	12	1	1.09099	0.216117	0.294148	0.397962	0.0654681	0.607871	177.6	5	3.5	17
Q9NR31	SAR1A	8.62256e-05	0.000131393	0.000104068	9.7749e-05	9.10892e-05	0.000116748	8.12683e-05	9.48034e-05	7.20172e-05	0.00012866	7.96418e-05	8.63469e-05	8.5322e-05	8.31749e-05	6.71968e-05	6.99113e-05	8.61495e-05	7.59019e-05	9.79463e-05	0.000133666	0.000117063	0.000101523	9.5496e-05	6.75286e-05	7.3466e-05	8.10433e-05	14	12	1	0.929922	0.191733	0.219548	0.399114	0.065536	0.609	22.367	6	46.5	39
P23471	PTPRZ1	0.000451023	0.00044644	0.000430377	0.000523904	0.000391763	0.0005224	0.000383812	0.000371332	0.000645879	0.000275157	0.000425802	0.000794837	0.000520966	0.000633514	0.000359215	0.000301431	0.000404614	0.000411502	0.00051482	0.000529114	0.000627853	0.000421679	0.000554637	0.000513167	0.000346927	0.000388649	14	12	1	0.919616	0.274996	0.201614	0.399865	0.0656038	0.609514	254.58	9	6.7	145
O14818	PSMA7	0.00020121	0.000204609	0.000192967	0.000198615	0.000194754	0.000237325	0.000190828	0.000203961	0.000154585	0.000187834	0.000154787	0.000213743	0.000221704	0.000185943	0.000176538	0.000232414	0.000181914	0.000237407	0.000236862	0.000190122	0.000179362	0.000175957	0.000224406	0.000164655	0.000264552	0.000200766	13	12	1	1.04846	0.113902	0.164666	0.401259	0.0656716	0.611009	27.887	7	31	111
Q8N1G4	LRRC47	3.12541e-05	4.27437e-05	3.26566e-05	2.44366e-05	4.17225e-05	4.16934e-05	2.649e-05	2.9953e-05	3.72184e-05	3.98056e-05	3.61004e-05	4.13817e-05	3.69814e-05	2.69359e-05	3.3091e-05	2.22372e-05	N,D	3.01499e-05	4.12573e-05	4.98922e-05	5.11458e-05	3.51385e-05	3.84767e-05	3.91935e-05	3.00163e-05	4.33085e-05	14	12	1	1.07646	0.180557	0.249279	0.403463	0.0657395	0.61373	63.472	3	7	11
Q96DC0	ECI1	8.6855e-05	2.41531e-05	6.41854e-05	2.01177e-05	2.5651e-05	3.25745e-05	2.50786e-05	N,D	N,D	N,D	N,D	1.68023e-05	2.70238e-05	3.07124e-05	N,D	1.59501e-05	2.38748e-05	2.4671e-05	2.04064e-05	1.60544e-05	2.79005e-05	3.14941e-05	2.17731e-05	5.69969e-05	4.89385e-05	2.42055e-05	14	12	1	0.803836	0.632028	0.371002	0.405902	0.0658073	0.616786	26.982	2	12.8	45
Q9Y512	SAMM50	0.000111643	0.000109288	0.000109756	0.000103319	0.00012539	0.000122481	0.000115429	9.18352e-05	0.000120479	7.80999e-05	0.000108746	0.000125953	0.000148552	0.000122839	6.3069e-05	6.97492e-05	0.000102835	7.76716e-05	0.00011846	9.14534e-05	0.000137541	8.16374e-05	0.000163455	0.000175165	5.44436e-05	0.000106769	14	12	1	0.909324	0.146737	0.341177	0.406309	0.0658752	0.616786	51.976	5	14.1	53
H3BN10	PRRT2	0.000357475	0.000259711	0.0003592	0.000277693	0.000319782	0.000324861	0.00030249	0.000227602	0.000213337	0.000216207	0.000189678	0.000237202	0.000201041	0.000217559	0.000357569	0.000429718	0.000286785	0.000283882	0.000239684	0.000324491	0.000310962	0.000269223	0.000242858	0.000217245	0.00025019	0.000206975	14	12	1	1.07713	0.221985	0.240188	0.40681	0.065943	0.616911	10.39	3	83	97
P17612	PRKACA	0.000173943	0.000144805	0.000232271	5.93439e-05	0.000142734	0.000125342	9.80588e-05	6.76832e-05	0.000405678	0.000139155	0.000220384	0.000116513	0.000105976	0.000199486	0.000187523	0.000143481	0.000171212	0.000132036	0.00021235	0.00018167	0.000132311	0.000337537	0.000122837	0.000119048	0.000231351	0.000243103	10	12	1	1.15782	0.55149	0.402472	0.408877	0.0660109	0.618771	40.589	4	15.4	72
Q9NUQ9	FAM49B	0.0002337	0.000114226	0.000102332	0.000151632	0.000250427	0.000126667	0.000293268	0.000177637	0.000183571	0.000177918	0.000159234	0.000163971	0.000148763	0.000162939	0.000128801	0.000318129	0.000153682	0.000193772	0.000147104	0.000179115	0.000179848	0.000167557	0.00017825	0.000179657	0.000249082	0.000228721	12	12	1	1.09867	0.302292	0.295106	0.409111	0.0660787	0.618771	36.748	6	38.6	53
P48163	ME1	N,D	3.19658e-05	4.62754e-05	3.99932e-05	3.35844e-05	3.48086e-05	4.25533e-05	N,D	2.61453e-05	N,D	2.93084e-05	N,D	3.27774e-05	N,D	5.58282e-05	2.51609e-05	4.76368e-05	N,D	1.77895e-05	N,D	2.56829e-05	3.07533e-05	2.41611e-05	N,D	1.24693e-05	3.82398e-05	11	10	1	0.874957	0.183609	0.397538	0.409482	0.0661465	0.618771	64.149	3	7.5	24
Q9NRX4	PHPT1	0.000108973	0.000152709	0.000147934	6.97364e-05	0.000115161	8.26002e-05	4.1238e-05	5.90355e-05	0.00012317	6.38626e-05	8.89942e-05	0.000158979	7.37345e-05	8.13281e-05	0.000119342	0.000108918	0.000161232	8.6921e-05	0.000135846	0.000115219	8.65939e-05	4.82342e-05	0.000119732	0.000152715	8.24073e-05	9.19967e-05	14	12	1	1.11693	0.382451	0.328122	0.409715	0.0662144	0.618771	13.832	3	41.6	80
P60983	GMFB	0.000332296	0.000252401	0.000445109	0.000295839	0.000278729	0.000343298	0.000327806	0.000256215	0.000314523	0.00029488	0.000268894	0.000424084	0.000330087	0.000491288	0.000358502	0.000373229	0.000371132	0.000298998	0.000404448	0.000445051	0.000301147	0.000399454	0.000364969	0.000345971	0.000288654	0.000284247	14	12	1	1.0615	0.218582	0.153638	0.410306	0.0662822	0.619028	16.713	5	50	87
A8MVZ9	ALDOC	0.00945519	0.00981063	0.00961625	0.00858774	0.0092166	0.00975125	0.0107209	0.0113785	0.00750663	0.0136068	0.00881048	0.00554581	0.0126341	0.0106747	0.0107729	0.0110238	0.0118118	0.00946292	0.0102714	0.00843048	0.0102332	0.0109644	0.0105873	0.00943354	0.0111592	0.00963911	14	12	1	1.05175	0.205724	0.0956462	0.410767	0.0663501	0.619091	36.295	15	54.8	1005
P01034	CST3	0.000147843	0.000101188	5.43011e-05	0.000167153	0.000132386	9.41043e-05	6.64606e-05	9.9756e-05	7.43127e-05	0.000127431	0.000121264	0.000128741	0.000127556	7.86595e-05	0.000129391	0.000119334	9.43767e-05	0.000101041	0.000274243	0.000102053	0.000150741	8.11018e-05	9.96791e-05	9.91293e-05	0.000114305	0.000110939	14	12	1	1.13229	0.301526	0.468704	0.411769	0.0664179	0.619967	15.799	2	25.3	76
Q96FC7	PHYHIPL	0.000148295	0.000222439	0.000178366	0.000189898	0.000166069	0.000212528	0.000119236	0.000147189	0.00013178	0.000172778	0.00014631	0.000148674	0.000151392	0.000128698	0.000146766	0.000144172	0.000178464	0.000171101	0.000201012	0.000174941	0.000181834	0.000166295	0.000184246	0.000199782	0.000119193	0.000179241	14	12	1	1.05503	0.189292	0.146501	0.41227	0.0664858	0.620088	42.486	5	16	51
O15540	FABP7	0.000500369	0.000403239	0.000910547	0.000654922	0.000877013	0.000803005	0.000529541	0.000776795	0.000739604	0.00084757	0.000552306	0.000712322	0.000658212	0.000956385	0.000813849	0.000769291	0.000763621	0.000688015	0.000615088	0.000512796	0.000733455	0.000669831	0.000605123	0.000381095	0.000776605	0.000599937	14	12	1	0.932303	0.235757	0.177625	0.412991	0.0665536	0.62054	14.889	6	45.5	192
P23284	PPIB	0.000435708	0.000387681	0.000454303	0.000359419	0.000430401	0.000463554	0.000436621	0.000465988	0.000311722	0.000392465	0.000346669	0.000436261	0.000379944	0.000434536	0.000425068	0.000533639	0.000334203	0.000428338	0.000397313	0.000350159	0.000386688	0.000335172	0.000404282	0.000332526	0.000427241	0.000351528	14	12	1	0.957324	0.115249	0.142374	0.415301	0.0666214	0.623375	23.742	6	41.2	224
Q14344	GNA13	2.20709e-05	2.13407e-05	2.76299e-05	2.54439e-05	1.44793e-05	2.14753e-05	1.78849e-05	8.75127e-06	1.44387e-05	1.67458e-05	1.4515e-05	1.90857e-05	1.45551e-05	1.81108e-05	1.1754e-05	1.25859e-05	1.49817e-05	1.525e-05	1.83324e-05	1.74932e-05	2.41381e-05	1.3926e-05	1.61311e-05	2.17569e-05	1.47419e-05	2.15388e-05	14	12	1	0.921546	0.272413	0.21168	0.417345	0.0666893	0.625805	44.049	2	5	27
P07355	ANXA2	0.000669988	0.000641334	0.00046855	0.000561342	0.000335219	0.000971249	0.000418207	0.00054199	0.000600807	0.000400881	0.000502257	0.000477735	0.000537859	0.000975981	0.000490345	0.000683254	0.000543332	0.000835967	0.000600381	0.000676429	0.000445777	0.000470375	0.000333772	0.000973182	0.000586028	0.00113865	14	12	1	1.11975	0.329486	0.402476	0.420521	0.0667571	0.629488	38.604	11	46.9	199
Q14894	CRYM	0.000347948	0.00032714	0.000382783	0.000310853	0.000385785	0.000418871	0.000340421	0.000366384	0.000278728	0.000388912	0.000373268	0.000371938	0.000372156	0.000314847	0.000376055	0.000320559	0.000271169	0.000367743	0.000390644	0.00030778	0.000293434	0.000397801	0.000358605	0.000338535	0.000331952	0.000364657	14	12	1	0.964938	0.105773	0.111139	0.420655	0.066825	0.629488	33.775	6	35.7	156
P0DMV9	HSPA1B	0.0074721	0.0083222	0.00885565	0.00814934	0.00954973	0.00846719	0.00836443	0.00874326	0.00588594	0.00869207	0.00733995	0.0093855	0.0069065	0.00805036	0.00932774	0.00976756	0.0061421	0.0068355	0.00767425	0.00807486	0.00776916	0.0076993	0.0074883	0.00643126	0.00896832	0.00763623	13	12	1	0.958542	0.120723	0.135048	0.421287	0.0668928	0.629794	70.051	24	66.1	1144
Q15084	PDIA6	0.000207662	0.000218259	0.000253001	6.22489e-05	0.000220501	0.000138442	0.000227625	0.000201123	0.000182841	0.000113575	0.000185126	0.000131951	0.000154077	0.000126771	0.000170748	0.000203445	0.00021281	0.000202332	0.000169671	0.000171342	0.000167434	0.000208705	0.000146273	0.000269278	0.000131847	0.000196451	14	12	1	1.08344	0.308626	0.208974	0.422625	0.0669607	0.630663	48.121	4	20.7	45
Q96AE4	FUBP1	4.63247e-05	5.50657e-05	5.45009e-05	5.30391e-05	6.51819e-05	5.80048e-05	7.5051e-05	6.66993e-05	6.37073e-05	6.86938e-05	6.13707e-05	7.80057e-05	4.98014e-05	N,D	6.65797e-05	N,D	6.77726e-05	7.79029e-05	5.95751e-05	5.61268e-05	5.42888e-05	5.98169e-05	6.66724e-05	5.68735e-05	8.18251e-05	5.96006e-05	14	12	1	1.05046	0.156	0.146335	0.423023	0.0670285	0.630663	67.56	3	6.4	27
Q99584	S100A13	0.000239467	0.000276866	0.000221555	0.000258281	0.000200703	0.000198037	0.00022069	0.000377771	0.000246308	0.000258392	0.000173658	0.000433715	0.000168419	0.000450586	0.00029712	0.000349238	0.000388515	0.000302924	0.000369763	0.000243651	0.000231129	0.00031762	0.00017846	0.000183951	0.000337314	0.000299341	14	12	1	1.09605	0.340994	0.258831	0.423152	0.0670963	0.630663	11.471	4	45.9	88
O43242	PSMD3	3.61802e-05	3.94302e-05	3.59713e-05	3.48962e-05	3.55832e-05	3.43298e-05	N,D	2.71028e-05	N,D	N,D	4.17544e-05	4.51879e-05	3.50609e-05	3.31941e-05	2.79786e-05	2.66536e-05	4.02043e-05	2.90445e-05	2.85341e-05	4.43784e-05	3.28778e-05	3.86347e-05	4.06517e-05	4.36388e-05	2.86678e-05	3.02261e-05	14	12	1	0.946094	0.129635	0.184598	0.424418	0.0671642	0.631911	60.977	5	13.7	26
P62166	NCS1	0.000189073	0.000138362	0.00016089	0.00012584	0.000151577	0.000112875	0.000111885	7.71654e-05	0.000145674	9.88371e-05	9.6659e-05	0.000114945	0.000138434	0.000159141	0.000140318	0.000116495	0.000133713	0.000122227	0.000152649	0.000186001	0.000134208	0.000168757	0.000145142	0.000119411	8.15733e-05	0.00017245	14	12	1	1.0716	0.232412	0.219347	0.427551	0.067232	0.634682	21.878	6	45.3	118
P02647	APOA1	0.000484267	0.000261076	0.000327508	0.000756666	0.000148267	0.00056067	0.000707176	0.000582644	0.000869219	0.000418907	0.00101592	0.000731815	0.000851287	0.000498956	0.000461848	0.000968363	0.00125495	0.000837231	0.000314519	0.000726318	0.000383982	0.000279207	0.000399531	0.000962508	0.000503818	0.00108761	14	12	1	1.16177	0.425686	0.568903	0.427565	0.0672999	0.634682	30.777	12	61.4	231
P35520	CBS	6.78699e-05	9.0437e-05	5.61626e-05	7.18306e-05	6.46167e-05	7.85252e-05	5.59835e-05	7.52004e-05	4.80172e-05	8.75643e-05	0.000114381	6.35389e-05	6.61696e-05	9.09802e-05	6.06527e-05	7.813e-05	8.73415e-05	6.20883e-05	7.84374e-05	4.7648e-05	5.54085e-05	7.37817e-05	7.10902e-05	6.2529e-05	9.0983e-05	5.70104e-05	14	12	1	0.933423	0.238496	0.181319	0.427571	0.0673677	0.634682	60.586	7	23.4	56
C9JZG1	EIF3B	2.46793e-05	2.73927e-05	2.94189e-05	2.91561e-05	3.54107e-05	3.11097e-05	2.98728e-05	2.46476e-05	2.74036e-05	N,D	2.51846e-05	2.85669e-05	3.08774e-05	N,D	2.60447e-05	N,D	2.55874e-05	2.37418e-05	3.09684e-05	2.61692e-05	2.89462e-05	3.20697e-05	2.81142e-05	2.98664e-05	2.73707e-05	2.56949e-05	14	12	1	0.966664	0.108374	0.0893751	0.42861	0.0674355	0.635274	33.382	2	9.9	31
Q5T8R1	GSTM5	2.1186e-05	0.000119128	6.17015e-05	6.38929e-05	0.000113505	4.81706e-05	7.23441e-05	5.5545e-05	6.05196e-05	7.14341e-05	7.8827e-05	0.000153701	6.19802e-05	0.00013625	3.48134e-05	0.000132785	7.13515e-05	0.000153377	0.000116421	4.12686e-05	7.58553e-05	6.29854e-05	0.000162536	8.66465e-05	0.000136082	4.32047e-05	10	9	1	1.16577	0.462655	0.568927	0.428972	0.0675034	0.635274	25.705	8	35.8	81
Q13554	CAMK2B	0.000280655	0.000305287	0.000329478	0.000164418	0.000338789	0.00035313	0.000224302	0.000132774	0.000217666	0.000200621	0.000263552	0.000304781	0.00021161	0.000249354	0.000197624	0.0001848	0.000363039	0.000183683	0.000276843	0.000459197	0.000333067	0.000262929	0.000295844	0.000268432	0.000182248	0.00035565	14	12	1	1.09716	0.26211	0.339855	0.429467	0.0675712	0.635274	72.677	8	20.6	143
O43920	NDUFS5	0.000343396	0.000256721	0.000294846	0.000242204	0.000308152	0.000266996	0.00026158	0.000209677	0.000230194	0.000221184	0.000202005	0.000270858	0.000342383	0.00038743	0.000234155	0.000191644	0.00028209	0.000193425	0.000317955	0.000290754	0.000344522	0.000179417	0.000305375	0.00033044	0.000176239	0.000217197	14	12	1	0.93124	0.201119	0.230208	0.429694	0.0676391	0.635274	12.517	4	44.3	113
P19367	HK1	0.00242004	0.00219402	0.00248507	0.00265729	0.00243202	0.00251215	0.0022749	0.00245511	0.00242321	0.00210179	0.00203068	0.00265207	0.00221051	0.00259919	0.00201939	0.00230732	0.00258466	0.0022791	0.00230909	0.00241178	0.00251107	0.00245522	0.00290866	0.00261786	0.00251687	0.00254523	13	12	1	1.02778	0.083057	0.0918683	0.43021	0.0677069	0.6354	102.48	19	30.1	737
P09104	ENO2	0.0152926	0.0138184	0.0159114	0.0173958	0.0203169	0.0194538	0.0169444	0.0194159	0.0146226	0.0166305	0.0170865	0.016776	0.0165409	0.0171168	0.0182679	0.015905	0.0140529	0.015955	0.0159892	0.0177306	0.0156316	0.0174838	0.016093	0.0143032	0.0197804	0.0157051	14	12	1	0.967939	0.107636	0.0966803	0.431635	0.0677748	0.636867	47.268	15	70.3	1755
P00390	GSR	0.00041452	0.000423964	0.000407536	0.000393585	0.000447653	0.000427335	0.000521479	0.000441668	0.000430423	0.000422402	0.000337112	0.000541884	0.000371512	0.000378058	0.000459516	0.000559279	0.000427256	0.000561632	0.000360648	0.000417392	0.000390746	0.000427093	0.000446283	0.000371821	0.000481506	0.000429454	14	12	1	1.04401	0.126999	0.150692	0.433729	0.0678426	0.638929	56.256	12	31	194
Q9NYQ8	FAT2	9.91352e-05	0.000115152	7.52546e-05	8.53797e-05	0.000114067	7.60261e-05	9.54933e-05	8.8118e-05	0.000157853	0.000127833	9.8783e-05	0.000172879	0.000138871	0.00010451	7.76493e-05	9.80489e-05	0.000131531	8.57026e-05	0.000115717	0.000116929	9.17603e-05	0.000109821	0.000139923	8.7917e-05	7.14216e-05	0.000106234	14	11	1	0.92819	0.267148	0.190839	0.4339	0.0679104	0.638929	479.31	15	6.3	71
A0A0C4DFZ1	STX1A	0.000112714	0.000371232	0.000184288	0.000130587	0.00017752	0.000142919	8.98559e-05	0.000186213	0.000131936	0.00023725	0.000142192	0.000354324	8.89492e-05	0.000105065	0.000233209	0.000196211	0.000174227	0.000150236	0.000155288	0.000147689	0.000119598	0.000116454	0.000143897	0.000152729	0.00017075	9.33641e-05	14	11	1	0.880877	0.510328	0.211784	0.435905	0.0679783	0.640984	29.573	3	17.3	59
O43236	38231	0.000287109	0.000359236	0.000371619	0.000352652	0.000259612	0.000290238	0.000300481	0.000316334	0.000251566	0.000324118	0.000318081	0.000268677	0.000365335	0.000266174	0.000276193	0.000351235	0.000387873	0.000305237	0.000304792	0.000255542	0.000251308	0.00023647	0.000286906	0.000369351	0.000282453	0.000228557	14	11	1	0.952439	0.132936	0.167101	0.436165	0.0680461	0.640984	55.098	12	35.4	191
P01024	C3	0.000246419	0.000217112	0.000312005	0.000230129	0.000142705	0.000258689	0.000348171	0.000257119	0.000454908	0.000145903	0.000388045	0.000222845	0.000398095	0.00018223	0.000261837	0.00033937	0.000371073	0.000417957	0.000186716	0.000371695	0.000118381	0.000174422	0.000191487	0.000436992	0.000275413	0.000538142	14	12	1	1.12959	0.352284	0.465454	0.438723	0.068114	0.643109	187.15	28	25.3	185
H0YLA4	SORD	6.67768e-05	6.5618e-05	5.70562e-05	7.05529e-05	4.7359e-05	6.22879e-05	5.02443e-05	4.78701e-05	9.31673e-05	4.77761e-05	7.28278e-05	0.000109247	6.36577e-05	0.00011422	7.66757e-05	7.1474e-05	5.97264e-05	8.87499e-05	8.51792e-05	6.06452e-05	5.77715e-05	6.97441e-05	0.00010341	8.18417e-05	7.45194e-05	6.69402e-05	13	9	1	1.07997	0.316012	0.19439	0.43876	0.0681818	0.643109	36.229	4	15.8	53
A0A087X2D8	SPAG9	4.14717e-05	4.84682e-05	4.30377e-05	4.5051e-05	4.19842e-05	3.69344e-05	4.18547e-05	3.448e-05	3.38806e-05	6.66408e-05	4.35691e-05	4.18821e-05	3.84072e-05	3.85094e-05	5.05485e-05	5.67961e-05	5.89844e-05	3.87134e-05	4.80806e-05	4.02974e-05	4.40194e-05	4.20938e-05	4.22808e-05	3.56289e-05	4.1557e-05	4.02242e-05	14	12	1	1.05523	0.18771	0.169909	0.438938	0.0682497	0.643109	145.17	5	6.4	27
E9PCY5	TOP2B	N,D	N,D	8.2852e-06	7.95222e-06	8.79809e-06	7.77302e-06	7.35321e-06	7.3896e-06	1.0122e-05	9.37875e-06	7.79569e-06	N,D	9.58408e-06	8.76465e-06	6.62122e-06	N,D	9.47536e-06	8.52185e-06	6.65381e-06	8.94656e-06	9.97156e-06	7.13711e-06	8.72796e-06	7.5931e-06	N,D	7.36547e-06	12	11	1	0.95621	0.10976	0.140127	0.439356	0.0683175	0.643109	130.48	2	2	7
O15145	ARPC3	0.000131915	0.000162967	0.000133199	0.00013375	0.000216007	0.000170387	0.000129465	0.000141695	0.000118553	0.000168469	0.000153837	0.000146996	0.000158409	0.000191838	0.000128074	0.000158755	0.000124221	0.000141242	0.000152306	0.000177749	0.000167616	0.000121452	0.000173623	0.000121809	0.000154013	0.000141706	14	12	1	0.953112	0.173032	0.131541	0.441035	0.0683853	0.644548	20.546	3	20.8	43
P30405	PPIF	N,D	7.77707e-05	N,D	5.47837e-05	3.1773e-05	4.69852e-05	4.08477e-05	4.78038e-05	8.7202e-05	4.81372e-05	5.51256e-05	5.20655e-05	3.93528e-05	5.30837e-05	3.88233e-05	6.03006e-05	6.19176e-05	5.35813e-05	4.97609e-05	4.89873e-05	3.8948e-05	9.02055e-05	5.40523e-05	6.28281e-05	5.56431e-05	7.82374e-05	13	12	1	1.09191	0.294076	0.279782	0.441214	0.0684532	0.644548	22.04	3	17.4	40
Q9H115	NAPB	0.000927956	0.00110304	0.0011001	0.000847087	0.0010213	0.000992821	0.000807506	0.000764607	0.000861278	0.00102521	0.00082205	0.000921833	0.00100964	0.000754742	0.00103601	0.000985669	0.00109984	0.000860872	0.000987064	0.00124177	0.00119984	0.00105227	0.000924018	0.000772509	0.000697265	0.000794739	14	12	1	1.04898	0.128069	0.182326	0.444794	0.068521	0.648783	33.557	14	65.1	419
K7EJL1	AP1M1	4.30482e-05	4.31832e-05	4.49992e-05	3.81926e-05	4.8177e-05	4.13372e-05	3.76288e-05	3.12741e-05	4.18815e-05	5.24617e-05	3.99673e-05	4.25935e-05	4.36124e-05	4.38438e-05	4.41771e-05	3.44839e-05	4.67603e-05	3.682e-05	4.9027e-05	4.73042e-05	4.45115e-05	4.30427e-05	4.2162e-05	3.1425e-05	3.33496e-05	3.37089e-05	14	12	1	0.958968	0.116817	0.147175	0.445131	0.0685889	0.648783	40.296	4	13.7	29
E9PLT0	CSDE1	2.36867e-05	N,D	2.63191e-05	2.07294e-05	N,D	2.3979e-05	N,D	2.23797e-05	N,D	2.93745e-05	2.51358e-05	2.71471e-05	2.55029e-05	2.46015e-05	2.24322e-05	N,D	2.7608e-05	2.01921e-05	2.39675e-05	3.01929e-05	3.09724e-05	N,D	3.00143e-05	2.30317e-05	N,D	2.62206e-05	10	12	1	1.0476	0.0981166	0.155899	0.445433	0.0686567	0.648783	74.583	7	13	10
B1AK87	CAPZB	0.000197661	0.000154428	0.000181947	0.000184493	0.000211432	0.000160105	0.000214857	0.000222694	0.000207528	0.000307373	0.00017787	0.0002484	0.0001978	0.000214753	0.000220603	0.00023424	0.000175624	0.000178602	0.000171043	0.000201107	0.000209557	0.000200374	0.000210991	0.000162885	0.000188857	0.000203886	14	12	1	0.95467	0.187092	0.104304	0.446084	0.0687246	0.648831	29.295	5	25	95
P04350	TUBB4A	0.00690192	0.00937684	0.00861239	0.00543476	0.0078079	0.00892399	0.00577316	0.00466569	0.00878083	0.00669698	0.00670108	0.00642967	0.00629053	0.00830815	0.00617278	0.00492198	0.0101371	0.00559481	0.00669779	0.0105002	0.00887554	0.0063504	0.0087899	0.00883479	0.0050065	0.0115669	13	12	1	1.08262	0.201784	0.316636	0.446346	0.0687924	0.648831	49.585	8	33.6	576
H0YGX7	ARHGDIB	0.000187792	0.000229844	0.000213207	0.000291365	0.000285365	0.00030118	0.000273004	0.000286044	0.000252438	0.000272306	0.000261442	0.000239371	0.000237542	0.000249904	0.000215458	0.000458773	0.000182703	0.000225715	0.00029425	0.000216653	0.000227359	0.000200109	0.000211514	0.000218455	0.000235797	0.000160108	14	12	1	0.92755	0.125878	0.300023	0.448253	0.0688602	0.650961	22.273	5	36.9	25
P22061	PCMT1	0.000192617	0.000148448	0.000261087	0.000252491	0.000218943	0.000321613	0.000223609	0.000344606	0.000228736	0.000246679	0.000256907	0.000276536	0.000274743	0.000280383	0.000264182	0.000271435	0.000202593	0.000301095	0.000267326	0.000188001	0.000299017	0.000209916	0.000334423	0.000268762	0.000305903	0.000282172	14	12	1	1.05667	0.197441	0.178094	0.449284	0.0689281	0.651698	24.636	4	25.1	220
Q15717	ELAVL1	7.3965e-05	0.000100458	6.67807e-05	0.000124366	8.80107e-05	8.82568e-05	0.000128025	9.03787e-05	7.75494e-05	0.00010377	8.397e-05	9.85664e-05	8.64286e-05	0.000127654	7.94815e-05	9.47961e-05	0.000135828	8.24751e-05	0.000118262	0.00012466	0.000138148	9.56963e-05	9.45654e-05	7.82305e-05	0.000125056	6.24447e-05	14	12	1	1.07204	0.204931	0.262455	0.449645	0.0689959	0.651698	36.091	8	34.7	67
[truncated: 457 more rows]

## Sheet: Column Heading_1474 quantified 
Column Heading	Description
[truncated: 17 more rows]
