# Supplementary material for: Analysis of Molecular Networks in the Cerebellum in Chronic Schizophrenia: Modulation by Early Postnatal Life Stressors in Murine Models
Source: Int J Mol Sci. 2021 Sep 17;22(18):10076. doi: 10.3390/ijms221810076 (PMC8469990; doi:10.3390/ijms221810076)
Supplement: Supplementary file 1 [file ijms-22-10076-s001.zip › Supplementary data/Supplementary dataset 2.xls]

## Sheet: 250 proteins altered in SZ 
Supplementary data set 2: Proteins significantly regulated in postmortem cerebellum in schizophrenia
		Previously reported in SZ in proteomic studies		Previously reported in SZ in microarray analysis
ID Uniprot	GENE SYMBOL	CEREBRAL AREA	REFERENCES	CEREBRAL AREA	REFERENCES	CELL LINE	REFERENCES	Controls														Cases												Controls	SZ	Normalized Mean_Controls	Normalized Mean_SZ	Normalized SD_ control	Normalized SD_SZ	p-value	FDR-derived significance threshold	FDR-adjusted p-values	Mol. weight [kDa]	Peptide number	Sequence coverage [%]	MS/MS Count
								C1	C2	C3	C4	C5	C6	C7	C8	C9	C10	C11	C12	C13	C14	SZ1	SZ2	SZ3	SZ4	SZ5	SZ6	SZ7	SZ8	SZ9	SZ10	SZ11	SZ12	N	N
P10114	RAP2A	DLPFC	Chan et al., 2011			iPSC	Brennand KJ et al. Modelling schizophrenia using human induced pluripotent stem cells. Nature. 2011;473:221-225.	8e-05	9e-05	7e-05	8e-05	8e-05	8e-05	7e-05	8e-05	8e-05	7e-05	6e-05	9e-05	6e-05	8e-05	5e-05	6e-05	5e-05	5e-05	5e-05	5e-05	6e-05	5e-05	5e-05	4e-05	6e-05	5e-05	14	12	1	0.684	0.115	0.065	1.82e-08	6.78e-05	2.68e-05	21	4	25	49
O14807	MRAS					iPSC	Brennand KJ et al. Modelling schizophrenia using human induced pluripotent stem cells. Nature. 2011;473:221-225.	0.00016	0.00015	0.00016	0.00016	0.00016	0.00017	0.00015	0.00019	0.00015	0.00016	0.00015	0.00015	0.00014	0.00017	0.00013	0.00013	0.00013	0.00011	0.00013	9e-05	0.00011	0.00011	0.00012	0.00012	0.00014	0.0001	14	12	1	0.739	0.074	0.097	2.13e-07	0.000136	0.000157	24	6	37	116
O95352	ATG7							2e-05	3e-05	2e-05	2e-05	2e-05	3e-05	2e-05	3e-05	2e-05	2e-05	2e-05	3e-05	3e-05	3e-05	2e-05	2e-05	1e-05	1e-05	2e-05	2e-05	2e-05	2e-05	2e-05	2e-05	2e-05	2e-05	14	12	1	0.689	0.139	0.109	1.46e-06	0.000204	0.000631	78	2	3	31
Q8N0X7	SPART							9e-05	0.00013	0.00011	0.00015	8e-05	9e-05	0.00014	0.00013	9e-05	0.00013	0.00012	9e-05	0.00011	9e-05	7e-05	8e-05	7e-05	8e-05	6e-05	6e-05	6e-05	7e-05	8e-05	6e-05	6e-05	4e-05	14	12	1	0.604	0.194	0.101	1.71e-06	0.000271	0.000631	73	4	7	33
Q8TAF3	WDR48				Lanz et al. STEP levels are unchanged in pre-frontal cortex and associative striatum in post-mortem human brain samples from subjects with schizophrenia, bipolar disorder and major depressive disorder. PLoS One, 18;10(3): e0121744(2015).			6e-05	6e-05	7e-05	6e-05	7e-05	7e-05	6e-05	6e-05	6e-05	7e-05	6e-05	N,D	7e-05	5e-05	6e-05	5e-05	5e-05	5e-05	5e-05	4e-05	5e-05	5e-05	5e-05	5e-05	5e-05	4e-05	14	12	1	0.754	0.116	0.085	4.14e-06	0.000339	0.00122	76	5	10	49
P63104	YWHAZ	DLPFC1; CC2; Mth3; ACC4; ATL5; AHP6	English et al., 20091; English et al., 20111; Sivagnanasundaram et al., 20072; English et al., 20112; Saia-Cereida 20152; Martins de Souza et al., 20103; Martins de Souza et al., 20104; Martins de souza et al., 20095b; Nesvaderani et al., 20096	Hippocampus			Lanz et al. STEP levels are unchanged in pre-frontal cortex and associative striatum in post-mortem human brain samples from subjects with schizophrenia, bipolar disorder and major depressive disorder. PLoS One. 2015;10(3): e0121744.		0.00402	0.00364	0.00326	0.00367	0.00348	0.00266	0.00235	0.00321	0.0039	0.00333	0.0029	0.00406	0.00307	0.00464	0.0039	0.00522	0.00366	0.0047	0.00541	0.00509	0.00446	0.00426	0.00392	0.00409	0.00455	14	12	1	1.355	0.156	0.167	1.19e-05	0.000407	0.00251	28	14	68	562
P61009	SPCS3							2e-05	2e-05	2e-05	2e-05	2e-05	2e-05	3e-05	2e-05	2e-05	2e-05	2e-05	2e-05	2e-05	2e-05	1e-05	2e-05	1e-05	1e-05	0	1e-05	1e-05	1e-05	1e-05	N,D	N,D	N,D	14	12	1	0.443	0.108	0.206	1.33e-05	0.000475	0.00251	20	2	11	22
O00483	NDUFA4					iPSC	Brennand KJ et al. Modelling schizophrenia using human induced pluripotent stem cells. Nature. 2011;473:221-225.	0.00091	0.00076	0.00087	0.00069	0.00084	0.00089	0.0007	0.00081	0.00088	0.00085	0.00093	0.00082	0.00106	0.00072	0.00066	0.00072	0.00068	0.0005	0.00057	0.00064	0.00071	0.00053	0.0006	0.00036	0.00036	0.00031	14	12	1	0.66	0.12	0.172	1.4e-05	0.000543	0.00251	9	2	22	56
Q16566	CAMK4	CB	Reis-de-Oliveira et al., 2020					7e-05	9e-05	8e-05	6e-05	0.0001	8e-05	6e-05	7e-05	7e-05	7e-05	8e-05	9e-05	9e-05	8e-05	5e-05	5e-05	6e-05	4e-05	6e-05	7e-05	5e-05	4e-05	7e-05	5e-05	6e-05	6e-05	14	12	1	0.702	0.158	0.123	1.53e-05	0.000611	0.00251	52	7	17	68
P20020	ATP2B1							0.00071	0.00063	0.00061	0.00059	0.00068	0.00071	0.00065	0.00057	0.00053	0.00063	0.00061	0.00063	0.00062	0.00077	0.00075	0.0008	0.00078	0.00059	0.00075	0.00082	0.00083	0.00084	0.00089	0.00084	0.00084	0.00091	13	12	1	1.256	0.097	0.132	1.89e-05	0.000678	0.00259	139	16	20	298
P62081	RPS7			Cerebellum	Chen et al. Two gene co-expression modules differentiate psychotics and controls. Molecular Psychiatry, 18(12): 1308-1314(2013).		Chen et al. Two gene co-expression modules differentiate psychotics and controls. Molecular Psychiatry. 2013;18(12):1308-1314.	0.00017	0.00018	0.00013	0.00016	0.00018	0.00018	0.00012	0.0001	0.00019	0.00014	0.00015	0.00013	0.00016	0.00015	8e-05	8e-05	0.00016	6e-05	0.00013	9e-05	9e-05	7e-05	9e-05	0.00011	9e-05	7e-05	14	12	1	0.618	0.168	0.189	1.93e-05	0.000746	0.00259	22	5	27	68
Q13492	PICALM				Lanz et al. STEP levels are unchanged in pre-frontal cortex and associative striatum in post-mortem human brain samples from subjects with schizophrenia, bipolar disorder and major depressive disorder. PLoS One, 18;10(3): e0121744(2015).	iPSC	Brennand KJ et al. Modelling schizophrenia using human induced pluripotent stem cells. Nature. 2011;473:221-225.	0.00014	0.00013	0.00011	8e-05	0.00011	0.00013	0.00012	0.00014	0.0001	0.00015	0.00016	0.00011	0.00015	7e-05	9e-05	5e-05	7e-05	6e-05	6e-05	0.0001	5e-05	3e-05	9e-05	7e-05	0.00011	8e-05	14	12	1	0.592	0.218	0.185	2.73e-05	0.000814	0.00326	71	6	19	78
E7EN11	CACNB4			Hippocampus			Lanz et al. STEP levels are unchanged in pre-frontal cortex and associative striatum in post-mortem human brain samples from subjects with schizophrenia, bipolar disorder and major depressive disorder. PLoS One. 2015;10(3): e0121744.	3e-05	4e-05	4e-05	3e-05	2e-05	4e-05	2e-05	2e-05	2e-05	3e-05	2e-05	2e-05	2e-05	2e-05	2e-05	1e-05	2e-05	1e-05	1e-05		2e-05	1e-05	2e-05	1e-05	1e-05	1e-05	14	10	1	0.553	0.274	0.119	2.97e-05	0.000882	0.00326	53	3	6	19
P46821	MAP1B							0.00352	0.00383	0.00344	0.00355	0.00348	0.00356	0.00366	0.00347	0.00319	0.00368	0.00353	0.00327	0.00309	0.00303	0.00426	0.00422	0.00405	0.00403	0.00372	0.00353	0.00436	0.00384	0.00374	0.00364	0.00403	0.00416	14	12	1	1.149	0.066	0.078	3.1e-05	0.00095	0.00326	271	49	35	1248
A0A0A0MR68	SYN3	Mth1; OrbfPFC2	Martins de Souza et al., 20101; Velasquez et al., 20172			iPSC	Brennand KJ et al. Modelling schizophrenia using human induced pluripotent stem cells. Nature. 2011;473:221-225.	0.00014	9e-05	7e-05	8e-05	0.0001	0.00011	0.0001	0.00017	0.0001	0.00012	9e-05	0.00013	0.00014	0.0001	9e-05	8e-05	4e-05	7e-05	9e-05	6e-05	9e-05	7e-05	6e-05	3e-05	3e-05	3e-05	13	12	1	0.56	0.247	0.205	4.61e-05	0.00102	0.00404	35	4	17	66
Q92820	GGH							0.00022	0.00017	0.00014	0.00014	0.00019	0.00019	0.0002	0.00015	0.00014	0.0002	0.00015	0.00012	0.00014	0.00017	0.00011	0.00015	8e-05	0.00012	0.0001	0.0001	0.00011	0.00014	0.00011	8e-05	0.00013	0.00012	14	12	1	0.691	0.181	0.136	4.77e-05	0.00109	0.00404	36	6	26	127
H3BQQ9	UBE2I	CB	Vidal -Domènech et al., 2020					0.00028	0.00025	0.00026	0.00023	0.00024	0.00027	0.0003	0.00025	0.00019	0.00021	0.00019	0.00028	0.00015	0.00015	0.00018	0.00022	0.00013	0.00014	0.00016	0.00019	0.00016	0.00014	0.00015	0.00011	0.00017	0.00013	9	11	1	0.674	0.202	0.125	4.84e-05	0.00115	0.00404	16	4	30	113
H7C4E0	MGLL							0.00012	0.00011	0.00011	0.00011	0.00011	0.00011	0.00011	0.0001	0.00011	9e-05		8e-05	9e-05	9e-05	9e-05	9e-05	8e-05	7e-05	8e-05	7e-05	7e-05	8e-05	9e-05	7e-05	0.0001	6e-05	14	12	1	0.761	0.12	0.12	4.93e-05	0.00122	0.00404	23	4	30	59
O94985	CLSTN1	DLPFC	Pinacho et al., 2016					4e-05		4e-05	4e-05	4e-05	4e-05		4e-05	4e-05	4e-05		4e-05	4e-05	3e-05	4e-05	3e-05	3e-05	3e-05	3e-05	3e-05	3e-05	3e-05	3e-05	3e-05	N,D	N,D	14	12	1	0.817	0.055	0.09	5.76e-05	0.00129	0.00447	110	4	5	12
E9PM92	C11orf58	CB	Vidal -Domènech et al., 2020					9e-05	0.0001	8e-05	5e-05	8e-05	4e-05	9e-05	9e-05	5e-05	8e-05	8e-05	0.00021	8e-05	2e-05	3e-05	1e-05	1e-05	1e-05	1e-05	4e-05	2e-05	1e-05	1e-05	0	1e-05	0	14	12	1	0.173	0.544	0.147	6.34e-05	0.00136	0.00462	18	2	24	32
C9JYY6	NRCAM							0.00059	0.00066	0.00059	0.00061	0.00062	0.00058	0.00061	0.00061	0.00054	0.00058	0.00059	0.00061	0.00062	0.00071	0.0007	0.00073	0.00064	0.00061	0.00069	0.00063	0.00071	0.00066	0.00068	0.0007	0.00074	0.00073	14	12	1	1.127	0.064	0.068	6.58e-05	0.00142	0.00462	134	15	22	295
P09622	DLD	Wernicke's area	Martins de Souza et al., 2009d	Hippocampus	Lanz et al. STEP levels are unchanged in pre-frontal cortex and associative striatum in post-mortem human brain samples from subjects with schizophrenia, bipolar disorder and major depressive disorder. PLoS One, 18;10(3): e0121744(2015).		Lanz et al. STEP levels are unchanged in pre-frontal cortex and associative striatum in post-mortem human brain samples from subjects with schizophrenia, bipolar disorder and major depressive disorder. PLoS One. 2015;10(3): e0121744.	0.00144	0.00157	0.00154	0.00149	0.0017	0.00148	0.00151	0.00196	0.0015	0.00168	0.00177	0.00165	0.00171	0.00159	0.00128	0.00131	0.00135	0.00134	0.0011	0.00114	0.00145	0.00151	0.00157	0.00144	0.00133	0.00135	14	12	1	0.835	0.088	0.086	6.97e-05	0.00149	0.00462	54	11	31	443
P21283	ATP6V1C1							0.00048	0.00049	0.0005	0.00049	0.00046	0.00051	0.00042	0.0005	0.00042	0.00046	0.00043	0.00043	0.00056	0.00048	0.00043	0.00045	0.00039	0.00042	0.00038	0.00031	0.00033	0.00039	0.00043	0.00033	0.00041	0.00042	13	12	1	0.827	0.085	0.095	7.2e-05	0.00156	0.00462	44	17	60	271
B4DIB3	MARK1							2e-05				2e-05				3e-05		2e-05	3e-05	2e-05	2e-05	2e-05		2e-05		2e-05	1e-05	2e-05	1e-05	2e-05	N,D	1e-05	2e-05	14	12	1	0.707	0.093	0.122	8.5e-05	0.00163	0.00486	87	4	4	17
P21695	GPD1	AC	Clark et al., 2007					7e-05	9e-05	8e-05	0.00013	8e-05	7e-05	0.00011	0.0001	9e-05	7e-05	0.00011	0.0001	0.00011	7e-05	4e-05	7e-05	3e-05	9e-05	4e-05	6e-05	7e-05	5e-05	4e-05	7e-05	6e-05	4e-05	14	12	1	0.614	0.211	0.204	8.54e-05	0.0017	0.00486	38	6	20	49
P01112	HRAS							0.00012	0.00013	0.00014	0.00016	0.00019	0.00017	0.00014	0.00017	8e-05	0.00013	0.00013	0.0001	9e-05	0.00018	0.00011	9e-05	9e-05	9e-05	0.0001	0.0001	4e-05	7e-05	0.0001	8e-05	9e-05	7e-05	14	12	1	0.63	0.243	0.139	8.58e-05	0.00176	0.00486	21	4	33	42
P48047	ATP5PO							0.00173	0.00203	0.00179	0.00168	0.00182	0.0019	0.00188	0.00194	0.0018	0.0021	0.00205	0.00186	0.00178	0.00221	0.00138	0.00154	0.00142	0.00156	0.00152	0.00124	0.00173	0.00158	0.00197	0.00174	0.00161	0.00161	14	12	1	0.83	0.08	0.099	9.56e-05	0.00183	0.00504	23	6	29	199
P27348	YWHAQ	ATL	Saia-Cereida et al., 2017	Hippocampus	Lanz et al. STEP levels are unchanged in pre-frontal cortex and associative striatum in post-mortem human brain samples from subjects with schizophrenia, bipolar disorder and major depressive disorder. PLoS One, 18;10(3): e0121744(2015).		Lanz et al. STEP levels are unchanged in pre-frontal cortex and associative striatum in post-mortem human brain samples from subjects with schizophrenia, bipolar disorder and major depressive disorder. PLoS One. 2015;10(3): e0121744.	0.00109	0.00161	0.00124	0.00105	0.00169	0.00138	0.00113	0.00077	0.00093	0.00178	0.00122	0.00095	0.00136	0.00118	0.0017	0.00138	0.002	0.00154	0.00176	0.00186	0.00207	0.00213	0.00148	0.00154	0.00156	0.00182	14	12	1	1.4	0.239	0.198	9.58e-05	0.0019	0.00504	28	8	50	261
P49748	ACADVL					iPSC	Brennand KJ et al. Modelling schizophrenia using human induced pluripotent stem cells. Nature. 2011;473:221-225.	0.00024	0.00023	0.00015	0.00021	0.0002	0.00025	0.00021	0.00028	0.0002	0.00023	0.00024	0.00024	0.00023	0.00025	0.00017	0.0002	0.00018	0.00019	0.00018	0.00014	0.00018	0.00019	0.00018	0.00019	0.0002	0.00016	14	12	1	0.797	0.138	0.075	0.000115	0.00197	0.00574	70	12	29	119
Q6IBS0	TWF2							0.00016	0.00013	0.00013	0.00012		0.00018	0.00012	0.00012	9e-05	0.00015	7e-05	0.00016	8e-05	0.00015	0.00015	0.00015	0.00024	0.00018	0.00023	0.00025	0.00027	0.0002	0.00018	0.00022	0.00014	0.0002	14	12	1	1.578	0.254	0.343	0.000117	0.00204	0.00574	40	7	39	61
H0YI09	METTL7A	ACC	Föcking et al., 2015			iPSC	Brennand KJ et al. Modelling schizophrenia using human induced pluripotent stem cells. Nature. 2011;473:221-225.	0.00022	0.00019	0.0002	0.00024	0.0002	0.00018	0.00016	0.00013	0.00027	0.0002	0.00017	0.00025	0.0002	0.00023	0.00016	0.00016	0.00014	0.00011	0.00016	0.00017	0.00017	0.0001	0.00016	0.00012	5e-05	6e-05	14	12	1	0.642	0.185	0.205	0.000121	0.0021	0.00574	28	4	26	102
O94760	DDAH1	CC1; ACC2; AHP3; OrbfPFC4	Sivagnanasundaram et al., 20071; Martins de Souza et al., 20102; Clark et al., 20062; Nesvaderani et al., 20093; Velasquez et al., 20174	Prefrontal cortex		iPSC	Lanz et al. STEP levels are unchanged in pre-frontal cortex and associative striatum in post-mortem human brain samples from subjects with schizophrenia, bipolar disorder and major depressive disorder. PLoS One. 2015;10(3): e0121744.	0.00162	0.00156	0.00152	0.00144	0.00174	0.00169	0.00151	0.00173	0.0012	0.00154	0.00125	0.00202	0.00146	0.00186	0.0022	0.00224	0.00201	0.00201	0.002	0.00167	0.00178	0.00176	0.00182	0.00179	0.00232	0.00199	14	12	1	1.244	0.139	0.132	0.000125	0.00217	0.00574	31	10	54	485
P52788	SMS							0.00032		0.00033		0.00045	0.00035	0.00027	0.00036	0.00034	0.00052	0.00037	0.00043	0.00037	0.00031		0.00021	0.00027	0.00022	0.00024	0.00037	0.00029	0.00024	0.00024	0.00025	0.00024	0.00023	14	12	1	0.69	0.188	0.119	0.000134	0.00224	0.00588	41	4	15	25
P23435	CBLN1							7e-05	7e-05	7e-05	5e-05	6e-05	6e-05	7e-05	0.0001	9e-05	6e-05	6e-05	6e-05	7e-05	7e-05	5e-05	5e-05	4e-05	5e-05	4e-05	5e-05		7e-05	5e-05	5e-05	5e-05	6e-05	14	12	1	0.731	0.167	0.127	0.000136	0.00231	0.00588	21	2	20	55
Q13561	DCTN2	ACC	Föcking et al., 2015; Clark et al., 2006	Hippocampus; Cerebellum	Chen et al. Two gene co-expression modules differentiate psychotics and controls. Molecular Psychiatry, 18(12): 1308-1314(2013).		Lanz et al. STEP levels are unchanged in pre-frontal cortex and associative striatum in post-mortem human brain samples from subjects with schizophrenia, bipolar disorder and major depressive disorder. PLoS One. 2015;10(3): e0121744.	0.00029	0.00038	0.00031	0.00027	0.00037	0.00035	0.00029	0.00039	0.00039	0.00043	0.00036	0.00032	0.00039	0.00026	0.00042	0.00037	0.00044	0.00042	0.00041	0.00037	0.00056	0.00043	0.00046	0.00048	0.00044	0.00054	14	12	1	1.294	0.154	0.172	0.00015	0.00237	0.0063	44	10	42	111
C9J9W2	LASP1							8e-05	9e-05	0.00014	0.00012	0.00013	9e-05	0.00013	0.00011	0.00011	0.00012	0.0001	9e-05	0.00012	9e-05	8e-05	0.0001	7e-05	5e-05	6e-05	5e-05	0.00013	5e-05	6e-05	8e-05	5e-05	7e-05	14	9	1	0.647	0.162	0.218	0.000161	0.00244	0.00638	19	5	25	37
Q9Y6M4	CSNK1G3					iPSC	Brennand KJ et al. Modelling schizophrenia using human induced pluripotent stem cells. Nature. 2011;473:221-225.	1e-05	2e-05	1e-05	1e-05	1e-05	1e-05	1e-05	1e-05	1e-05	1e-05	1e-05	1e-05	1e-05	1e-05	1e-05	1e-05	1e-05	1e-05	1e-05	1e-05		1e-05		N,D	1e-05	1e-05	14	12	1	0.705	0.21	0.081	0.000162	0.00251	0.00638	51	2	5	16
Q9UI09	NDUFA12	DLPFC1; CB2	Began et al., 20091; Vidal-Domènech et al., 20202					0.00034	0.00022	0.00033	0.00025	0.00024	0.00026	0.00021	0.00019	0.00023	0.00017	0.00016	0.00021	0.00021	0.00025	0.00016	0.00013	0.00017	0.00016	0.00017	0.00016	0.00017	0.00014	0.00017	0.00017	0.00016	0.00018	13	12	1	0.691	0.224	0.059	0.000165	0.00258	0.00638	17	5	37	121
P23526	AHCY	AC1; CB2	Clark et al., 20071; Reis-de-Oliveira et al., 20202					0.00037	0.00039	0.00042	0.00043	0.00037	0.00036	0.00042	0.00042	0.00044	0.0004	0.00035	0.0004	0.00039	0.00034	0.00035	0.00038	0.00029	0.00039	0.00032	0.00028	0.00026	0.00032	0.00033	0.00031	0.00038	0.00033	14	12	1	0.833	0.077	0.104	0.000174	0.00265	0.00645	48	9	29	198
Q7L0J3	SV2A			Cerebellum	Lanz et al. STEP levels are unchanged in pre-frontal cortex and associative striatum in post-mortem human brain samples from subjects with schizophrenia, bipolar disorder and major depressive disorder. PLoS One, 18;10(3): e0121744(2015). hen et al. Two gene co-expression modules differentiate psychotics and controls. Molecular Psychiatry, 18(12): 1308-1314(2013).		Chen et al. Two gene co-expression modules differentiate psychotics and controls. Molecular Psychiatry. 2013;18(12):1308-1314.	0.00039	0.0004	0.00038	0.00029	0.00036	0.00041	0.00033	0.0004	0.00029	0.00045	0.00033	0.00037	0.00044	0.00036	0.00029	0.00036	0.00033	0.00035	0.00027	0.00027	0.00029	0.0003	0.00032	0.00026	0.0003	0.00025	14	12	1	0.804	0.132	0.091	0.000177	0.00271	0.00645	83	3	6	65
Q8TB36	GDAP1	DLPFC	Chan et al., 2011	Hippocampus	Lanz et al. STEP levels are unchanged in pre-frontal cortex and associative striatum in post-mortem human brain samples from subjects with schizophrenia, bipolar disorder and major depressive disorder. PLoS One, 18;10(3): e0121744(2015).		Lanz et al. STEP levels are unchanged in pre-frontal cortex and associative striatum in post-mortem human brain samples from subjects with schizophrenia, bipolar disorder and major depressive disorder. PLoS One. 2015;10(3): e0121744.	0.00014	0.0001	0.0001	0.0001	0.00012	9e-05	9e-05	0.00012	0.0001	9e-05	9e-05	0.00012	8e-05	7e-05	7e-05	8e-05	5e-05	7e-05	8e-05	9e-05	7e-05	8e-05	8e-05	6e-05	9e-05	8e-05	12	12	1	0.752	0.168	0.114	0.000184	0.00285	0.00645	41	6	15	71
Q9P2U7	SLC17A7							0.00019	0.00018	0.00029	0.00018	0.00023	0.0002	0.00017	0.00035	0.00019	0.00018	0.00018	0.0002	0.00027	0.00019	0.00016	0.00016	0.00012	0.00015	0.00013	0.00012	0.00014	0.00016	0.00017	0.00012	0.00016	0.00013	14	12	1	0.661	0.248	0.087	0.000184	0.00278	0.00645	62	4	6	49
Q8WZA0	LZIC			Cerebellum	Chen et al. Two gene co-expression modules differentiate psychotics and controls. Molecular Psychiatry, 18(12): 1308-1314(2013).		Chen et al. Two gene co-expression modules differentiate psychotics and controls. Molecular Psychiatry. 2013;18(12):1308-1314.	2e-05	3e-05	2e-05	3e-05	2e-05	2e-05	2e-05	3e-05	2e-05		2e-05	2e-05	1e-05	2e-05	2e-05	2e-05	1e-05	2e-05	1e-05	2e-05	1e-05	1e-05	1e-05	1e-05	2e-05	2e-05	14	10	1	0.713	0.175	0.147	0.000188	0.00292	0.00645	21	5	36	25
Q4G0F5	VPS26B							2e-05	2e-05	2e-05	2e-05	2e-05	2e-05	2e-05			2e-05		N,D	2e-05		2e-05	2e-05	3e-05	3e-05		4e-05	3e-05	3e-05	3e-05	3e-05	3e-05	3e-05	14	12	1	1.346	0.11	0.207	0.000212	0.00299	0.00712	39	2	10	28
K7EJT5	RPL22							6e-05	6e-05	6e-05	6e-05	7e-05	6e-05	4e-05	4e-05	6e-05	5e-05	5e-05	7e-05	6e-05	6e-05	4e-05	4e-05	5e-05	4e-05	5e-05	5e-05	6e-05	4e-05	6e-05	4e-05	3e-05	4e-05	14	12	1	0.764	0.141	0.135	0.000218	0.00305	0.00714	5	2	55	36
P51674	GPM6A	DLPFC1; OrbfPFC2	Chan et al., 20111; Velasquez et al., 20172					0.00557	0.00571	0.00522	0.00441	0.00549	0.00508	0.00509	0.00723	0.00397	0.00586	0.00514	0.00634	0.00479	0.00684	0.00749	0.0077	0.00927	0.00699	0.00571	0.0094	0.00787	0.00784	0.00657	0.00608	0.00658	0.00621	14	12	1	1.333	0.162	0.216	0.000281	0.00312	0.00885	31	5	15	170
O43237	DYNC1LI2					iPSC	Brennand KJ et al. Modelling schizophrenia using human induced pluripotent stem cells. Nature. 2011;473:221-225.	0.00013	0.00011	0.00014	0.00013	0.00014	0.00011	0.00012	9e-05	0.00014	0.00016	0.00012	0.00012	0.00012	9e-05	0.00011	0.00011	0.0001	8e-05	9e-05	0.00011	0.00011	0.0001	0.0001	0.0001	7e-05	8e-05	14	12	1	0.776	0.155	0.112	0.000282	0.00319	0.00885	54	6	20	63
G3V2K7	TMED10							0.00012	0.00012	0.0001	0.0001	9e-05	0.00012	0.00011	0.00012		0.0001	0.00012	0.00015	9e-05	0.00012	8e-05	0.0001	3e-05	9e-05	9e-05	8e-05	9e-05	7e-05	8e-05	0.0001	0.00011	7e-05	14	12	1	0.726	0.129	0.179	0.000305	0.00326	0.00938	17	3	34	62
Q00577	PURA	ATL1; DLPFC2	Saia-Cereida et al., 20171; Martins de Souza et al., 20092c					N,D	8e-05			8e-05	9e-05	8e-05			0.00012		N,D	7e-05	9e-05	0.00015	0.00016	0.00024	0.00018	0.00017	0.00013	0.0001	0.00013		0.00012	0.00012	0.00013	10	12	1	1.717	0.186	0.448	0.000313	0.00332	0.00942	35	2	10	30
P28482	MAPK1							0.00051	0.00057	0.00057	0.00048	0.00048	0.00061	0.00051	0.0006	0.0005	0.00075	0.0006	0.00066	0.00059	0.00067	0.00074	0.00076	0.00071	0.00083	0.00077	0.00074	0.00061	0.00088	0.0007	0.00062	0.00099	0.00063	14	12	1	1.291	0.136	0.194	0.000322	0.00339	0.0095	41	8	36	319
J3KTF8	ARHGDIA	ACC	Martins de Souza et al., 2010					9e-05	0.00013	0.00013	0.0001	0.00013	0.00013	0.00015	0.00013	8e-05	0.00016	0.00012	0.00012	0.00013	0.00014	0.00017	0.00022	0.00014	0.0002	0.00018	0.00016	0.00017	0.0002	0.00014	0.0002	0.00015	0.00012	14	12	1	1.363	0.167	0.247	0.00038	0.00346	0.011	22	4	43	56
Q9Y2S6	TMA7							8e-05	9e-05	9e-05	9e-05	9e-05	0.00011	8e-05	0.00013	0.0001	0.00011	8e-05	0.00016	9e-05	8e-05	7e-05	8e-05	1e-05	3e-05	0	7e-05	6e-05	2e-05	0	N,D	N,D	N,D	14	12	1	0.42	0.229	0.327	0.00046	0.00353	0.013	7	2	16	61
Q08722	CD47							0.00075	0.00077	0.00079	0.00069	0.00068	0.00073	0.00078	0.00108	0.0008	0.00093	0.00057	0.00071	0.00058	0.00092	0.00057	0.0006	0.0006	0.0006	0.0006	0.00061	0.0006	0.00064	0.00058	0.00046	0.00071	0.00062	14	12	1	0.779	0.178	0.072	0.000493	0.0036	0.0133	35	3	9	53
F8W543	NAP1L1					iPSC	Brennand KJ et al. Modelling schizophrenia using human induced pluripotent stem cells. Nature. 2011;473:221-225.	5e-05	8e-05	6e-05	3e-05	6e-05	2e-05	5e-05		6e-05	6e-05	2e-05	2e-05	0.00011	3e-05	7e-05	8e-05	8e-05	6e-05	9e-05	0.00012	0.0001	9e-05	9e-05	0.0001	8e-05	7e-05	14	12	1	1.711	0.528	0.302	0.000498	0.00366	0.0133	38	4	13	34
O14910	LIN7A	ACC	Föcking et al., 2015			iPSC	Brennand KJ et al. Modelling schizophrenia using human induced pluripotent stem cells. Nature. 2011;473:221-225.	0.00019	0.00024	0.00016	0.00014	0.00019	0.00018	0.00017	0.00015	0.00019	0.00018	0.00016	0.00022	0.00017	0.00022	0.0002	0.00022	0.00028	0.00018	0.00026	0.00031	0.00024	0.00025	0.00026	0.00022	0.00019	0.00023	11	12	1	1.301	0.161	0.205	0.000505	0.00373	0.0133	26	5	33	114
P10809	HSPD1	DLPFC1; Mth2; ATL3	Martins de Souza et al., 20091a; Martins de Souza et al., 20102; Saia-Cereida et al., 20173					0.00441	0.00446	0.0041	0.00438	0.00425	0.00421	0.00463	0.00455	0.00387	0.00431	0.00408	0.00448	0.00411	0.00483	0.00388	0.00457	0.00406	0.004	0.00369	0.0035	0.00381	0.00392	0.00396	0.0035	0.00407	0.00387	14	12	1	0.9	0.058	0.066	0.000512	0.0038	0.0133	61	23	56	823
F8WA11	CLASP1							N,D	5e-05	3e-05	4e-05	4e-05	5e-05	4e-05	5e-05	5e-05	4e-05	4e-05	3e-05	5e-05	4e-05	6e-05	6e-05	6e-05	4e-05	7e-05	5e-05	6e-05	8e-05	4e-05	5e-05	5e-05	6e-05	14	12	1	1.365	0.125	0.264	0.000513	0.00387	0.0133	163	8	8	36
Q92747	ARPC1A	DLPFC	Prabakaran et al., 2004			iPSC	Brennand KJ et al. Modelling schizophrenia using human induced pluripotent stem cells. Nature. 2011;473:221-225.	9e-05	0.00013	0.0001	7e-05	0.00011	0.00011	0.0001	0.00013	0.00011	0.00014	0.0001	0.0001	0.00011	7e-05	0.00013	0.00013	0.00012	0.0001	0.00012	0.00014	0.00014	0.00013	0.00017	0.00017	0.00013	0.00015	14	12	1	1.297	0.187	0.191	0.000551	0.00393	0.0139	42	4	17	80
P38646	HSPA9	DLPFC	Pennington et al., 2008					0.00185	0.00208	0.00187	0.00209	0.00207	0.00206	0.0024	0.00225	0.00137	0.00237	0.00209	0.00182	0.00196	0.00231	0.00209	0.00291	0.00224	0.00255	0.00263	0.00213	0.00239	0.0031	0.00243	0.00226	0.00265	0.00267	14	12	1	1.226	0.131	0.151	0.000556	0.004	0.0139	74	18	46	641
Q99757	TXN2	DLPFC	Pinacho et al., 2016					4e-05	5e-05	4e-05	5e-05	5e-05	5e-05	4e-05	5e-05	4e-05	6e-05	4e-05	5e-05	5e-05	4e-05	5e-05	7e-05	7e-05	6e-05	7e-05	6e-05	5e-05	8e-05		5e-05	6e-05	6e-05	14	12	1	1.283	0.125	0.192	0.000602	0.00407	0.0148	18	2	14	41
P33176	KIF5B							6e-05	8e-05	7e-05	7e-05	9e-05	7e-05	6e-05	6e-05	7e-05	7e-05	6e-05	8e-05	6e-05	5e-05	6e-05	5e-05	6e-05	5e-05	6e-05	7e-05	6e-05	6e-05	6e-05	5e-05	5e-05	6e-05	14	12	1	0.824	0.143	0.071	0.000631	0.00414	0.0153	110	15	21	52
Q86UR5	RIMS1	CB	Vidal -Domènech et al., 2020	Cerebellum	Chen et al. Two gene co-expression modules differentiate psychotics and controls. Molecular Psychiatry, 18(12): 1308-1314(2013).		Chen et al. Two gene co-expression modules differentiate psychotics and controls. Molecular Psychiatry. 2013;18(12):1308-1314.	2e-05	2e-05	2e-05	2e-05	2e-05	2e-05	2e-05	2e-05		2e-05	2e-05	2e-05	2e-05	2e-05	2e-05	2e-05	1e-05	1e-05	2e-05	1e-05	1e-05	2e-05	2e-05	1e-05	2e-05	1e-05	14	12	1	0.751	0.156	0.16	0.000673	0.00421	0.016	189	5	4	27
Q16799	RTN1	OrbfPFC1; DLPFC2	Velasquez et al., 20171; Chan et al., 20112			iPSC	Brennand KJ et al. Modelling schizophrenia using human induced pluripotent stem cells. Nature. 2011;473:221-225.	0.00125	0.00129	0.00134	0.00103	0.0014	0.00125	0.00123	0.00129	0.00111	0.0014	0.00127	0.00111	0.00117	0.00108	0.00172	0.0014	0.00133	0.00152	0.00128	0.00141	0.00132	0.00141	0.00145	0.00124	0.00144	0.0016	14	12	1	1.161	0.095	0.111	0.000682	0.00427	0.016	84	12	29	333
P18669	PGAM1	DLPFC1; OrbfPFC2; Mth3; Wernicke's area4; AC5; PHP6	Prabakaran et al., 20041; Novikova et al., 20061; English et al., 20111; Velasquez et al., 20172; Martins de Souza et al., 20103; Martins de souza et., 20094d; Clark et al., 20075					0.00122	0.00135	0.00117	0.00158	0.00136	0.00124	0.00137	0.00134	0.00166	0.00195	0.00183	0.00157	0.00127	0.00124	0.00158	0.00159	0.00214	0.00167	0.00201	0.00235	0.00195	0.00251	0.00155	0.00181	0.00185	0.00161	13	9	1	1.31	0.167	0.221	0.000711	0.00434	0.0161	29	7	60	273
E9PH64	NDUFB9	Mth	Martins de Souza et al., 2010; Nesvaderani et al., 20096					0.00048	0.00039	0.00046	0.00048	0.00042	0.00043	0.00022	0.00021	0.00058	0.00026	0.00029	0.00048	0.00052	0.00051	0.00023	0.0002	0.00029	0.00018	0.0003	0.00031	0.00035	0.00019	0.00033	0.0003	0.00019	0.0003	14	12	1	0.646	0.288	0.156	0.000712	0.00441	0.0161	20	2	14	32
A0A087WY61	NUMA1			Cerebellum	Chen et al. Two gene co-expression modules differentiate psychotics and controls. Molecular Psychiatry, 18(12): 1308-1314(2013).	iPSC	Brennand KJ et al. Modelling schizophrenia using human induced pluripotent stem cells. Nature. 2011;473:221-225. Chen et al. Two gene co-expression modules differentiate psychotics and controls. Molecular Psychiatry. 2013;18(12):1308-1314.	5e-05	5e-05	4e-05		5e-05	5e-05	5e-05	5e-05	4e-05	7e-05	4e-05	5e-05	5e-05	5e-05	6e-05	7e-05	5e-05	6e-05	6e-05	8e-05	7e-05	6e-05	6e-05	5e-05	7e-05	N,D	14	12	1	1.274	0.144	0.183	0.000728	0.00448	0.0163	236	11	9	34
Q96DG6	CMBL					iPSC	Brennand KJ et al. Modelling schizophrenia using human induced pluripotent stem cells. Nature. 2011;473:221-225.	1e-05		2e-05	3e-05	3e-05		2e-05	3e-05		3e-05	3e-05	3e-05	3e-05		3e-05	4e-05	3e-05	3e-05	3e-05	4e-05	4e-05	5e-05	6e-05	4e-05	4e-05	4e-05	14	12	1	1.533	0.199	0.393	0.000751	0.00455	0.0164	28	4	18	27
A0A0C4DFV9	SET							0.00011	9e-05	0.00011	0.0001	0.00013	0.00012	0.00014	0.00012	0.0001	0.00014	9e-05	0.00012	0.0001	0.00013	0.00014	0.00021	0.00016	0.0002	0.00016	0.00014	0.00014	0.00016	0.00016	0.00013	0.00021	0.00011	13	12	1	1.388	0.154	0.291	0.000758	0.00461	0.0164	31	2	12	80
P04843	RPN1					iPSC	Brennand KJ et al. Modelling schizophrenia using human induced pluripotent stem cells. Nature. 2011;473:221-225.	0.00038	0.00034	0.00035	0.00038	0.00044	0.00037	0.00035	0.00033	0.00041	0.00041	0.00038	0.00035	0.00038	0.00044	0.00031	0.00036	0.00026	0.00029	0.00031	0.00031	0.00037	0.00028	0.0003	0.00036	0.00034	0.00039	14	12	1	0.85	0.094	0.102	0.000773	0.00468	0.0165	69	13	37	179
P31939	ATIC							0.00017	0.00025	0.00012	0.00013	0.00016	0.00019	8e-05	9e-05	0.00012	0.00025	0.00015	0.00021	0.00019	0.00012	0.00018	0.00017	0.00029	0.00017	0.00025	0.00024	0.00026	0.00022	0.00026	0.00026	0.0002	0.0003	14	12	1	1.474	0.34	0.295	0.000851	0.00475	0.0177	65	12	40	97
O15144	ARPC2			Cerebellum	Chen et al. Two gene co-expression modules differentiate psychotics and controls. Molecular Psychiatry, 18(12): 1308-1314(2013).		Chen et al. Two gene co-expression modules differentiate psychotics and controls. Molecular Psychiatry. 2013;18(12):1308-1314.	0.00034	0.00031	0.00034	0.00033	0.0003	0.00038	0.00034	0.00036	0.00029	0.00036	0.00033	0.00036	0.00035	0.00042	0.00044	0.00041	0.00035	0.00038	0.00043	0.00036	0.0004	0.00042	0.00041	0.00038	0.00036	0.00035	14	11	1	1.142	0.096	0.093	0.000852	0.00482	0.0177	34	8	49	154
P16152	CBR1	Mth1; DLPFC2; AC3	Martins de Souza et al., 20101; Nesvaderani et al., 20092; Clark et al., 20073					0.0008	0.00108	0.00052	0.00098	0.00078	0.0007	0.00066	0.00073	0.00086	0.00039	0.00073	0.00103	0.00086	0.001	0.00095	0.00086	0.00105	0.00113	0.00117	0.00116	0.00132	0.00098	0.00088	0.00106	0.00091	0.00106	14	12	1	1.313	0.245	0.171	0.000889	0.00488	0.018	30	6	38	219
P07602	PSAP							0.00354	0.00317	0.00286	0.00293	0.00365	0.00355	0.00372	0.0038	0.00244	0.00348	0.00351	0.00338	0.00289	0.00394	0.00291	0.00353	0.00245	0.0027	0.00298	0.00259	0.0031	0.00251	0.00267	0.00217	0.00298	0.00206	14	12	1	0.813	0.128	0.123	0.00089	0.00495	0.018	58	12	24	440
H0Y8A0	MOG	ATL1; CC2; OrbfPFC3; Mth4; DLPFC5	Martins de Souza et al., 20091b; Saia-Cereida et al., 20172; Velasquez et al., 20173; Martins de Souza et al., 20104; Martins de Souza et al., 20095					8e-05	0.0003	0.0002	0.00031	0.00014	0.0001	0.00019	0.00019	0.00013	0.00018	0.0001	8e-05	0.00012	0.00011	5e-05	0.00011	0.0001	0.00019	5e-05	4e-05	9e-05	5e-05	2e-05	4e-05	4e-05	2e-05	13	12	1	0.423	0.461	0.306	0.00092	0.00502	0.0183	16	1	13	50
P40121	CAPG							0.00011	7e-05	7e-05	7e-05	7e-05	0.0001	5e-05	8e-05	0.00012	5e-05	0.00011	0.00012	9e-05	6e-05	3e-05	7e-05	4e-05	4e-05	9e-05	5e-05	7e-05	5e-05	5e-05	4e-05	6e-05	5e-05	14	12	1	0.648	0.286	0.178	0.000929	0.00509	0.0183	38	6	21	75
H0YNW7	GNB5							4e-05	7e-05	6e-05	4e-05	5e-05	7e-05	5e-05	2e-05	5e-05	5e-05	3e-05	4e-05	6e-05	5e-05	6e-05	5e-05	7e-05	6e-05	6e-05	9e-05	8e-05	6e-05	9e-05	0.0001	7e-05	8e-05	13	12	1	1.43	0.28	0.295	0.000948	0.00516	0.0184	11	3	48	35
O75746	SLC25A12				Lanz et al. STEP levels are unchanged in pre-frontal cortex and associative striatum in post-mortem human brain samples from subjects with schizophrenia, bipolar disorder and major depressive disorder. PLoS One, 18;10(3): e0121744(2015).	iPSC	Brennand KJ et al. Modelling schizophrenia using human induced pluripotent stem cells. Nature. 2011;473:221-225.	0.00055	0.00047	0.00044	0.00048	0.00062	0.00058	0.00043	0.00041	0.00063	0.00052	0.00049	0.00046	0.00064	0.00058	0.00041	0.00043	0.00043	0.00033	0.00044	0.00042	0.00047	0.00045	0.00045	0.0004	0.0004	0.00051	13	12	1	0.821	0.149	0.087	0.001	0.00522	0.0189	75	9	23	175
P23246	SFPQ			Hippocampus			Lanz et al. STEP levels are unchanged in pre-frontal cortex and associative striatum in post-mortem human brain samples from subjects with schizophrenia, bipolar disorder and major depressive disorder. PLoS One. 2015;10(3): e0121744.	0.00054	0.00092	0.00059	0.00067	0.00056	0.0005	0.00063	0.0006	0.00058	0.0006	0.0006	0.00062	0.00053	0.00034	0.00048	0.00058	0.00042	0.00036	0.00047	0.00053	0.00045	0.00037	0.00044	0.0004	0.00044	0.0004	13	12	1	0.753	0.209	0.109	0.00101	0.00529	0.0189	76	4	9	36
P31946	YWHAB	CC1; ACC2	Saia-Cereida et al., 20171; Martins de Souza et al., 20102					0.00144	0.002	0.00178	0.00132	0.00195	0.00183	0.0015	0.00118	0.00191	0.00215	0.00186	0.00168	0.00206	0.00161	0.00194	0.00166	0.00248	0.0017	0.00236	0.00285	0.00238	0.00247	0.00221	0.00235	0.00196	0.00221	14	12	1	1.277	0.167	0.199	0.00101	0.00536	0.0189	28	9	51	524
C9JFE4	GPS1							N,D		2e-05		2e-05	2e-05			1e-05	2e-05	1e-05	1e-05			2e-05	2e-05	3e-05	3e-05	2e-05	3e-05	3e-05	2e-05	3e-05	2e-05	2e-05	2e-05	14	12	1	1.503	0.248	0.263	0.00104	0.00543	0.0192	53	2	7	19
P47755	CAPZA2	AHP	Nesvaderani et al., 2009					0.00026	0.00021	0.00025	0.00024	0.00027	0.00023	0.00026	0.00026	0.0002	0.00027	0.00024	0.00024	0.00025	0.00025	0.00029	0.00031	0.00023	0.00029	0.00028	0.00031	0.00027	0.00027	0.00031	0.00027	0.0003	0.00026	14	12	1	1.149	0.086	0.111	0.00108	0.0055	0.0197	33	6	37	113
Q12765	SCRN1	ACC1; DLPFC2	Martins de Souza et al., 20101; Pennington et al., 20082; Chan et al., 20112					0.00028	0.00036	0.00033	0.0003	0.00035	0.00043	0.00031	0.00021	0.00034	0.00043	0.0003	0.00034	0.00031	0.00027	0.00047	0.00038	0.00049	0.00027	0.00047	0.00047	0.00048	0.00043	0.00041	0.00041	0.00035	0.00037	14	12	1	1.279	0.177	0.2	0.00114	0.00556	0.0203	46	7	22	195
Q96RR4	CAMKK2			Cerebellum	Chen et al. Two gene co-expression modules differentiate psychotics and controls. Molecular Psychiatry, 18(12): 1308-1314(2013).		Chen et al. Two gene co-expression modules differentiate psychotics and controls. Molecular Psychiatry. 2013;18(12):1308-1314.	8e-05	6e-05	3e-05	6e-05	7e-05		4e-05				3e-05	N,D			1e-05	1e-05	0		1e-05	1e-05	3e-05	1e-05		N,D	N,D	N,D	13	12	1	0.24	0.372	0.13	0.00115	0.00563	0.0203	65	3	5	16
H0Y3P2	EIF4G2					iPSC	Brennand KJ et al. Modelling schizophrenia using human induced pluripotent stem cells. Nature. 2011;473:221-225.	N,D	2e-05	2e-05	1e-05	2e-05	2e-05	1e-05	1e-05	1e-05	1e-05	1e-05	1e-05	1e-05	1e-05	2e-05	1e-05	2e-05	1e-05	2e-05	2e-05	2e-05	2e-05	2e-05	3e-05	2e-05	2e-05	11	7	1	1.579	0.315	0.436	0.00118	0.00577	0.0203	98	5	6	16
M0R0Y2	NAPA	ACC1; CB2	Föcking et al., 2015; Vidal-Domènech et al., 2020			iPSC	Brennand KJ et al. Modelling schizophrenia using human induced pluripotent stem cells. Nature. 2011;473:221-225.	0.00032	0.00026	0.00029	0.0003	0.00034	0.00034	0.00027	0.00031	0.00033	0.00032	0.00038	0.00032	0.00035	0.0003	0.00034	0.00039	0.00032	0.0003	0.0004	0.00037	0.00046	0.00041	0.00038	0.00034	0.00037	0.00046	11	12	1	1.207	0.099	0.162	0.00118	0.0057	0.0203	29	9	55	145
Q8N111	CEND1							0.00115	0.00123	0.00125	0.00095	0.00131	0.00138	0.00129	0.00162	0.00096	0.00147	0.00101	0.00129	0.00117	0.00128	0.00112	0.00127	0.00109	0.00115	0.00108	0.00071	0.00091	0.00089	0.00085	0.00059	0.00103	0.00072	14	12	1	0.767	0.151	0.167	0.00119	0.00583	0.0203	15	4	35	77
P54136	RARS			Hippocampus	Lanz et al. STEP levels are unchanged in pre-frontal cortex and associative striatum in post-mortem human brain samples from subjects with schizophrenia, bipolar disorder and major depressive disorder. PLoS One, 18;10(3): e0121744(2015).		Lanz et al. STEP levels are unchanged in pre-frontal cortex and associative striatum in post-mortem human brain samples from subjects with schizophrenia, bipolar disorder and major depressive disorder. PLoS One. 2015;10(3): e0121744.	3e-05	4e-05	4e-05		4e-05	4e-05		4e-05	4e-05	5e-05	4e-05	4e-05	5e-05	3e-05	4e-05	4e-05	7e-05	4e-05	6e-05	6e-05	7e-05	5e-05	6e-05	6e-05	5e-05	6e-05	14	12	1	1.359	0.145	0.283	0.0012	0.0059	0.0203	75	6	14	30
Q7Z6Z7	HUWE1							4e-05	5e-05	5e-05	4e-05	5e-05	6e-05	4e-05	4e-05	4e-05	5e-05	5e-05	5e-05	4e-05	4e-05	4e-05	4e-05	4e-05	3e-05	4e-05	5e-05	3e-05	5e-05	3e-05	4e-05	3e-05	4e-05	14	12	1	0.819	0.134	0.119	0.00125	0.00597	0.021	482	6	2	29
P30040	ERP29	DLPFC	Pennington et al., 2008					0.00025	0.0002	0.00025	0.00022	0.00022	0.00025	0.00026	0.00026	0.00021	0.00024	0.00024	0.00018	0.00025	0.00022	0.00021	0.00023	0.00018	0.00018	0.00019	0.0002	0.0002	0.00022	0.00023	0.00018	0.0002	0.00018	14	12	1	0.86	0.107	0.088	0.00127	0.00604	0.021	29	5	30	86
Q9BS26	ERP44	CB	Reis-de-Oliveira et al., 2020			iPSC	Brennand KJ et al. Modelling schizophrenia using human induced pluripotent stem cells. Nature. 2011;473:221-225.	8e-05	0.00011	9e-05	9e-05	0.0001	8e-05	9e-05	8e-05	8e-05	9e-05	9e-05	8e-05	0.0001	0.0001	7e-05	7e-05	7e-05	5e-05	7e-05	8e-05	8e-05	0.0001	6e-05	8e-05	7e-05	8e-05	14	12	1	0.821	0.091	0.14	0.00133	0.00617	0.0216	47	4	17	88
H7C4W3	SYP			Cerebellum	Chen et al. Two gene co-expression modules differentiate psychotics and controls. Molecular Psychiatry, 18(12): 1308-1314(2013).		Chen et al. Two gene co-expression modules differentiate psychotics and controls. Molecular Psychiatry. 2013;18(12):1308-1314.	0.00017	0.00027	0.00029	0.0002	0.0003	0.00026	0.00031	0.00034	0.00019	0.00035	0.00024	0.00042	0.00027	0.00019	0.00025	0.00019	0.00023	0.00023	0.00018	0.00015	0.00016	0.00018	0.00022	0.00012	0.00019	0.00014	14	11	1	0.694	0.263	0.152	0.00133	0.00611	0.0216	21	3	20	58
Q9H2U2	PPA2	DLPFC	Smalla et al., 2008					0.00019	0.00019	0.0002	0.00027	0.00024	0.00026	0.00021	0.00026	0.00015	0.0002	0.00021	0.00018	0.0002	0.0002	0.00019	0.00021	0.00013	0.00016	0.00018	0.00014	0.00017	0.00016	0.0002	0.00015	0.00018	0.00017	14	12	1	0.805	0.164	0.105	0.00136	0.00624	0.0218	38	11	42	104
Q9NR45	NANS							5e-05	7e-05	6e-05	6e-05	5e-05	3e-05	4e-05	5e-05	6e-05	8e-05	6e-05	4e-05	6e-05	4e-05	6e-05	8e-05	8e-05	6e-05	7e-05	9e-05	8e-05	7e-05	6e-05	7e-05	5e-05	7e-05	11	12	1	1.313	0.245	0.196	0.00138	0.00631	0.0219	40	6	30	73
P43034	PAFAH1B1	CB	Reis-de-Oliveira et al. 2020	Hippocampus	Lanz et al. STEP levels are unchanged in pre-frontal cortex and associative striatum in post-mortem human brain samples from subjects with schizophrenia, bipolar disorder and major depressive disorder. PLoS One, 18;10(3): e0121744(2015).		Lanz et al. STEP levels are unchanged in pre-frontal cortex and associative striatum in post-mortem human brain samples from subjects with schizophrenia, bipolar disorder and major depressive disorder. PLoS One. 2015;10(3): e0121744.	0.00023	0.00029	0.00026	0.00025	0.00028	0.00026	0.00021	0.00022	0.00025	0.00031	0.00026	0.00027	0.0003	0.00019	0.00033	0.00027	0.00033	0.00029	0.00032	0.00027	0.00032	0.00027	0.00029	0.00027	0.0003	0.00031	14	12	1	1.162	0.133	0.094	0.0014	0.00638	0.022	47	6	20	129
Q96JE9	MAP6	DLPFC	Martins de Souza et al., 2009c					0.00082	0.00076	0.00077	0.00069	0.0006	0.00076	0.00086	0.00086	0.00067	0.0008	0.00061	0.00069	0.00071	0.00072	0.0007	0.00074	0.00056	0.00072	0.00057	0.00049	0.00058	0.00057	0.00061	0.00048	0.00075	0.00056	14	12	1	0.829	0.111	0.127	0.00149	0.00645	0.0231	87	28	37	235
B8ZZU8	ELOB							9e-05	9e-05	9e-05	7e-05	0.0001	0.00013	9e-05	7e-05	0.00011	0.00012	9e-05	0.00012	0.0001	8e-05	6e-05	7e-05	9e-05	7e-05	8e-05	9e-05	0.0001	7e-05	8e-05	6e-05	4e-05	5e-05	14	11	1	0.738	0.181	0.19	0.0016	0.00651	0.0245	13	5	31	37
Q99832	CCT7	CB	Vidal-Domènech et al., 2020					0.00036	0.00039	0.0004	0.00032	0.00038	0.00037	0.00031	0.00026	0.00034	0.00032	0.00033	0.00035	0.00036	0.0003	0.00028	0.00029	0.00027	0.00025	0.00026	0.00031	0.00033	0.0003	0.00035	0.00033	0.00026	0.00031	14	12	1	0.858	0.112	0.093	0.00163	0.00658	0.0248	59	12	28	149
P29401	TKT	Mth1; DLPFC2	Martins de Souza et al., 20101; Martins de Souza et al., 20092a					0.00319	0.00383	0.0034	0.00388	0.00358	0.0032	0.00382	0.00343	0.0037	0.00341	0.00344	0.00446	0.0031	0.0026	0.00324	0.00337	0.00299	0.00361	0.00297	0.00279	0.00265	0.00288	0.00273	0.00265	0.00319	0.00237	14	12	1	0.843	0.125	0.1	0.00166	0.00665	0.0248	68	18	40	760
A0A087WZH7	MARCKS	OrbfPFC1; DLPFC2	Velasquez et al., 20171; Wesseling 20132; Chan et al., 20112					0.00275	0.00247	0.00253	0.00238	0.00264	0.00283	0.00256	0.00213	0.002	0.00217	0.00178	0.00255	0.00223	0.00254	0.00423	0.00452	0.00347	0.00409	0.00351	0.0038	0.00344	0.00293	0.00299	0.00215	0.00291	0.00198	14	12	1	1.39	0.124	0.327	0.00167	0.00672	0.0248	32	12	48	424
P78324	SIRPA	DLPFC	Martins de Souza et al., 2009c; Chan et al., 2011			iPSC	Brennand KJ et al. Modelling schizophrenia using human induced pluripotent stem cells. Nature. 2011;473:221-225.	0.00095	0.00105	0.001	0.00076	0.00096	0.0015	0.00092	0.00105	0.00067	0.00101	0.00089	0.00091	0.00077	0.00127	0.00086	0.00086	0.00075	0.00082	0.00066	0.00082	0.00073	0.00079	0.00057	0.00062	0.00085	0.00066	14	12	1	0.766	0.215	0.102	0.00178	0.00678	0.0263	55	7	25	193
P46109	CRKL							4e-05	6e-05	4e-05	4e-05	4e-05	4e-05	3e-05	3e-05	4e-05	4e-05	3e-05	3e-05	3e-05	3e-05	3e-05	3e-05	4e-05	2e-05		3e-05	3e-05	2e-05	3e-05	3e-05	2e-05	3e-05	14	12	1	0.725	0.237	0.153	0.00194	0.00685	0.0281	34	4	17	30
E7EV53	GABRA6			Cerebellum	Chen et al. Two gene co-expression modules differentiate psychotics and controls. Molecular Psychiatry, 18(12): 1308-1314(2013).		Chen et al. Two gene co-expression modules differentiate psychotics and controls. Molecular Psychiatry. 2013;18(12):1308-1314.	2e-05	2e-05	3e-05		3e-05	2e-05	2e-05	2e-05	2e-05		2e-05	2e-05		1e-05	1e-05	1e-05	1e-05		2e-05	2e-05	2e-05	1e-05	2e-05	2e-05	N,D	2e-05	14	12	1	0.722	0.218	0.113	0.00197	0.00692	0.0281	50	2	6	12
P18859	ATP5PF				Lanz et al. STEP levels are unchanged in pre-frontal cortex and associative striatum in post-mortem human brain samples from subjects with schizophrenia, bipolar disorder and major depressive disorder. PLoS One, 18;10(3): e0121744(2015).			0.00052	0.00046	0.00045	0.00043	0.00051	0.00045	0.00047	0.00045	0.00029	0.00042	0.00047	0.00036	0.00044	0.00052	0.00054	0.00061	0.00053	0.00052	0.00053	0.0005	0.00048	0.00058	0.00057	0.00042	0.00053	0.00046	11	12	1	1.175	0.138	0.12	0.00198	0.00699	0.0281	13	4	56	88
P06756	ITGAV	DLPFC	Pinacho et al., 2016	Prefrontal Cortex		iPSC	Lanz et al. STEP levels are unchanged in pre-frontal cortex and associative striatum in post-mortem human brain samples from subjects with schizophrenia, bipolar disorder and major depressive disorder. PLoS One. 2015;10(3): e0121744.	2e-05					2e-05	2e-05				2e-05	3e-05	2e-05	3e-05	3e-05	4e-05		4e-05	4e-05	3e-05		3e-05	4e-05	3e-05	3e-05	N,D	14	12	1	1.387	0.123	0.26	0.00198	0.00706	0.0281	116	3	5	29
A8MSP2	RAB37			Cerebellum	Chen et al. Two gene co-expression modules differentiate psychotics and controls. Molecular Psychiatry, 18(12): 1308-1314(2013).		Chen et al. Two gene co-expression modules differentiate psychotics and controls. Molecular Psychiatry. 2013;18(12):1308-1314.	7e-05	3e-05	9e-05	6e-05	7e-05	7e-05	9e-05	8e-05	9e-05	7e-05	0.00012	7e-05	8e-05	7e-05	7e-05	6e-05	6e-05	5e-05	4e-05	4e-05	5e-05	6e-05	7e-05	5e-05	4e-05	7e-05	14	12	1	0.716	0.259	0.145	0.00203	0.00712	0.0285	20	4	31	49
C9J8Z4	IGSF8	DLPFC	English et al., 2009					0.00043	0.00035	0.00041	0.00045	0.00047	0.00046	0.0005	0.00058	0.00043	0.00053	0.00035	0.00058	0.00044	0.00042	0.00039	0.00039	0.00025	0.00038	0.00041	0.00041	0.0003	0.00033	0.00043	0.0004	0.00042	0.00031	14	12	1	0.812	0.155	0.124	0.00211	0.00719	0.0293	32	3	27	105
A0A0D9SGF6	SPTAN1	DLPFC1; ACC2; ATL3	Prabakaran et al., 20041; Martins de Souza et al., 20102; Martins de Souza et al., 20093b			iPSC	Brennand KJ et al. Modelling schizophrenia using human induced pluripotent stem cells. Nature. 2011;473:221-225.	0.01975	0.01904	0.01754	0.01904	0.01819	0.02006	0.01924	0.01806	0.01718	0.02021	0.01853	0.01766	0.01824	0.01941	0.02131	0.0228	0.02041	0.01904	0.02097	0.02054	0.01887	0.02069	0.02104	0.01825	0.02083	0.01901	12	10	1	1.085	0.051	0.069	0.00215	0.00726	0.0294	288	99	59	3433
E7EWP0	NDUFB5	ATL	Martins de Souza et al., 2009b					0.00011	6e-05	7e-05	6e-05	6e-05	4e-05	3e-05	2e-05	4e-05	2e-05	2e-05	4e-05	6e-05	3e-05	2e-05	2e-05	1e-05	1e-05	3e-05	4e-05	2e-05	1e-05		3e-05	N,D	N,D	14	12	1	0.42	0.538	0.237	0.00217	0.00733	0.0294	20	3	23	42
A0A0D9SFK2	MYO18A				Lanz et al. STEP levels are unchanged in pre-frontal cortex and associative striatum in post-mortem human brain samples from subjects with schizophrenia, bipolar disorder and major depressive disorder. PLoS One, 18;10(3): e0121744(2015).			4e-05	0.0001	6e-05	5e-05	6e-05	4e-05	7e-05	3e-05	5e-05	7e-05	6e-05	7e-05	7e-05	4e-05	8e-05	6e-05	0.00014	4e-05	9e-05	0.00013	7e-05	0.0001	9e-05	0.00012	0.0001	0.00012	13	12	1	1.611	0.301	0.517	0.00218	0.00739	0.0294	231	7	5	72
P12235	SLC25A4			Hippocampus		iPSC	Lanz et al. STEP levels are unchanged in pre-frontal cortex and associative striatum in post-mortem human brain samples from subjects with schizophrenia, bipolar disorder and major depressive disorder. PLoS One. 2015;10(3): e0121744.	0.00573	0.00482	0.00536	0.00442	0.00544	0.00487	0.00544	0.00571	0.00523	0.00534	0.00514	0.00548	0.00556	0.0056	0.0045	0.00466	0.00465	0.00492	0.00498	0.00378	0.00471	0.00452	0.00539	0.00491	0.00492	0.00521	14	12	1	0.9	0.07	0.077	0.0022	0.00746	0.0294	33	10	31	433
P61160	ACTR2	ACC	Föcking et al., 2015					0.00013	0.00015	0.00016	0.00015	0.00016	0.00015	0.00015	0.00015	0.00013	0.00015	0.00014	0.00017	0.00015	0.00014	0.00014	0.00013	0.00012	0.00011	0.00016	0.00012	0.0001	0.00012	0.00015	0.00013	0.00013	0.00013	13	11	1	0.868	0.082	0.106	0.00223	0.00753	0.0296	45	8	24	129
P07737	PFN1							0.00112	0.00112	0.00119	0.00101	0.00118	0.00122	0.00103	0.00126	0.00133	0.0011	0.00103	0.00125	0.00119	0.00108	0.00101	0.00103	0.00085	0.00084	0.00096	0.00087	0.0011	0.00115	0.00092	0.00113	0.00114	0.00106	14	12	1	0.874	0.083	0.101	0.00234	0.0076	0.0308	15	7	55	151
P30041	PRDX6	DLPFC1; AHP2; HP3; Wernicke's area4; CB5	Wesseling et al., 20131; Chan et al., 20112; Föcking et al., 20113; Martins de Souza et., 20094d; Reis-de-Oliveira et al., 20205			iPSC	Brennand KJ et al. Modelling schizophrenia using human induced pluripotent stem cells. Nature. 2011;473:221-225.	0.00169	0.00154	0.00144	0.00219	0.00185	0.00146	0.00203	0.00204	0.00176	0.00124	0.0017	0.00226	0.00172	0.00313	0.00295	0.00259	0.0021	0.00419	0.00244	0.00251	0.00245	0.00215	0.00247	0.00288	0.00246	0.00188	11	12	1	1.391	0.252	0.316	0.00238	0.00767	0.0311	25	8	44	361
O43390	HNRNPR	CC	Saia-Cereida et al., 2017			iPSC	Brennand KJ et al. Modelling schizophrenia using human induced pluripotent stem cells. Nature. 2011;473:221-225.	0.00028	0.00042	0.00022	0.00044	0.0004	0.00037	0.00038	0.00035	0.00032	0.00054	0.0004	0.00025	0.00043	0.00024	0.00043	0.00045	0.0005	0.00037	0.00052	0.00066	0.00059	0.00051	0.00043	0.00037	0.00041	0.00051	14	12	1	1.332	0.253	0.245	0.00241	0.00773	0.0311	71	11	25	219
Q99963	SH3GL3			Cerebellum	Chen et al. Two gene co-expression modules differentiate psychotics and controls. Molecular Psychiatry, 18(12): 1308-1314(2013).	iPSC	Brennand KJ et al. Modelling schizophrenia using human induced pluripotent stem cells. Nature. 2011;473:221-225. Chen et al. Two gene co-expression modules differentiate psychotics and controls. Molecular Psychiatry. 2013;18(12):1308-1314.	5e-05	5e-05		5e-05	5e-05	5e-05			5e-05	4e-05		N,D	4e-05	4e-05	4e-05		4e-05	4e-05	4e-05	4e-05	4e-05	5e-05	4e-05	4e-05	4e-05	4e-05	14	12	1	0.889	0.063	0.078	0.00247	0.0078	0.0315	39	4	12	8
Q7Z3D6	DGLUCY							4e-05	5e-05		4e-05	9e-05	4e-05	4e-05	4e-05		7e-05	0.00011	4e-05	4e-05		8e-05	9e-05	0.00018	6e-05	0.00016	0.00012		0.00013	6e-05	7e-05	0.0001	0.00013	14	12	1	1.959	0.447	0.768	0.00249	0.00787	0.0315	66	6	15	49
K7EM73	CAPNS1							0.00033	0.00012	0.00014	0.00017	0.00011	2e-05	0.00012	0.00014	0.00015	4e-05	7e-05	5e-05	0.0002	2e-05	4e-05	4e-05	2e-05	4e-05	6e-05	5e-05	2e-05	4e-05	6e-05	3e-05	2e-05	5e-05	14	12	1	0.317	0.683	0.115	0.0025	0.00794	0.0315	16	2	11	52
P05141	SLC25A5							0.00122	0.00102	0.00112	0.00103	0.00121	0.00099	0.00107	0.00141	0.00126	0.00133	0.00117	0.00102	0.00123	0.00105	0.00078	0.00088	0.00077	0.00089	0.0009	0.00081	0.00102	0.00092	0.00092	0.00138	0.00093	0.00114	14	12	1	0.82	0.112	0.149	0.00259	0.00801	0.0324	33	8	30	135
E7EX90	DCTN1							0.00011	0.00024	0.00014	0.00016	0.00017	0.00018	0.00016	0.00013	0.00017	0.0002	0.00014	0.00014	0.00021	0.00013	0.00019	0.00015	0.00021	0.00019	0.00022	0.00016	0.00021	0.00028	0.00023	0.00026	0.0002	0.00029	14	12	1	1.329	0.22	0.267	0.00263	0.00807	0.0324	139	15	21	123
F5GWE5	PITPNA	Mth	Martins de Souza et al., 2010	Hippocampus; Cerebellum	Chen et al. Two gene co-expression modules differentiate psychotics and controls. Molecular Psychiatry, 18(12): 1308-1314(2013).		Lanz et al. STEP levels are unchanged in pre-frontal cortex and associative striatum in post-mortem human brain samples from subjects with schizophrenia, bipolar disorder and major depressive disorder. PLoS One. 2015;10(3): e0121744.	0.00017	0.0001	0.00012	0.00014	0.0001	0.00013	0.00018	0.00014	9e-05	0.00017	0.00011	0.00014	9e-05	0.00017	0.00016	0.0002	0.00019	0.00018	0.00014	0.00019	0.00015	0.00021	0.00015	0.00013	0.00015	0.0002	14	12	1	1.291	0.241	0.201	0.00264	0.00814	0.0324	32	5	37	75
P61224	RAP1B							0.00085	0.0011	0.00118	0.00135	0.00099	0.00102	0.00112	0.00097	0.00087	0.00094	0.00083	0.00112	0.00077	0.00128	0.00079	0.00096	0.0008	0.00083	0.00104	0.00078	0.00087	0.00088	0.00089	0.00086	0.00072	0.00074	14	12	1	0.823	0.169	0.089	0.0028	0.00821	0.0339	21	6	53	204
P42785	PRCP					iPSC	Brennand KJ et al. Modelling schizophrenia using human induced pluripotent stem cells. Nature. 2011;473:221-225.	0.00011	0.00016	7e-05	7e-05	0.0001	0.00013	0.00016	0.00013	0.0001	0.00012	0.00013	0.00011	0.00014	0.00014	8e-05	0.0001	6e-05	7e-05	0.00012	8e-05	0.0001	7e-05	0.00011	8e-05	0.00011	9e-05	14	12	1	0.741	0.24	0.146	0.00281	0.00828	0.0339	56	6	21	35
P30101	PDIA3			Hippocampus		iPSC	Lanz et al. STEP levels are unchanged in pre-frontal cortex and associative striatum in post-mortem human brain samples from subjects with schizophrenia, bipolar disorder and major depressive disorder. PLoS One. 2015;10(3): e0121744.	0.00109	0.00117	0.00109	0.0011	0.00118	0.00133	0.00109	0.00109	0.00117	0.00152	0.00133	0.00118	0.00121	0.00135	0.00117	0.00141	0.00139	0.00123	0.00156	0.00129	0.00134	0.00153	0.00148	0.00132	0.00134	0.00133	11	12	1	1.133	0.107	0.096	0.00283	0.00834	0.0339	57	14	49	376
B1ALC0	ARPC5							3e-05	3e-05	3e-05	3e-05	3e-05	4e-05	4e-05	3e-05	3e-05	4e-05	3e-05	3e-05	3e-05	3e-05	3e-05	3e-05	3e-05	3e-05	3e-05	2e-05	2e-05	2e-05	2e-05	2e-05	2e-05	N,D	14	12	1	0.831	0.111	0.132	0.00286	0.00841	0.034	15	2	13	19
Q9Y2A7	NCKAP1	CB	Reis-de-Oliveira et al., 2020					0.0003	0.00027	0.00028	0.00024	0.00026	0.00025	0.00027	0.00023	0.00021	0.00028	0.0002	0.00025	0.00025	0.00023	0.00024	0.00026	0.00023	0.00019	0.00022	0.00022	0.00024	0.00018	0.00022	0.00016	0.00021	0.00023	14	12	1	0.859	0.107	0.109	0.00291	0.00848	0.0343	129	12	13	131
O60506	SYNCRIP							0.00017	0.00025	0.00015	0.00018	0.00015	0.00017	0.00017	0.00016	0.00013	0.00023	0.00018	0.00012	0.00018	0.00015	0.00019	0.00021	0.00022	0.00021	0.00019	0.00026	0.0002	0.00025	0.0002	0.00023	0.0002	0.00017	14	12	1	1.236	0.21	0.151	0.00297	0.00855	0.0347	70	12	31	106
P06748	NPM1	IC1; CC2	Pennington et al., 20081; Saia-Cereida et al., 20172					0.00023	0.00059	0.00035	0.00011	0.00014	0.0003	0.00032	0.00025	0.00021	0.00045	0.00036	0.00023	0.00061	0.00026	0.00046	0.00038	0.00056	0.00035	0.00072	0.00044	0.00055	0.00047	0.00043	0.00035	0.00058	0.0005	14	12	1	1.534	0.477	0.344	0.00305	0.00862	0.0353	33	5	23	82
P51572	BCAP31							0.00013	0.0001	0.0001	0.0001	9e-05	0.00011	0.00011	0.0001	0.00011	8e-05	7e-05	8e-05	0.0001	9e-05	9e-05	0.00011	8e-05	9e-05	8e-05	7e-05	8e-05	6e-05	7e-05	6e-05	7e-05	6e-05	14	12	1	0.793	0.157	0.161	0.00306	0.00868	0.0353	28	9	35	77
P10599	TXN							0.00099	0.00082	0.00103	0.00074	0.00082	0.00081	0.00097	0.00086	0.00095	0.00058	0.00052	0.00039	0.00061	0.00052	0.00053	0.00067	0.00049	0.00044	0.0006	0.00051	0.00061	0.00047	0.00055	0.00051	0.00073	0.00051	14	12	1	0.73	0.27	0.113	0.00315	0.00875	0.036	12	5	46	111
Q13586	STIM1					iPSC	Brennand KJ et al. Modelling schizophrenia using human induced pluripotent stem cells. Nature. 2011;473:221-225.	2e-05		2e-05	2e-05	2e-05	2e-05	2e-05	2e-05	3e-05	3e-05	3e-05	2e-05	2e-05	2e-05	2e-05	2e-05	2e-05	2e-05	2e-05	2e-05	2e-05	2e-05	2e-05	2e-05	2e-05	2e-05	14	12	1	0.844	0.143	0.087	0.00331	0.00882	0.0375	77	4	7	23
Q9UL25	RAB21	CB	Vidal -Domènech et al., 2020					4e-05	4e-05	4e-05		4e-05	4e-05	4e-05	5e-05		4e-05	4e-05	N,D		4e-05	5e-05	5e-05		7e-05	5e-05	7e-05	4e-05	4e-05	5e-05	N,D	6e-05	5e-05	14	12	1	1.327	0.13	0.261	0.00348	0.00889	0.0392	24	4	24	23
A0A087WY71	AP2M1	ACC	Föcking et al., 2015	Cerebellum	Chen et al. Two gene co-expression modules differentiate psychotics and controls. Molecular Psychiatry, 18(12): 1308-1314(2013).	iPSC	Brennand KJ et al. Modelling schizophrenia using human induced pluripotent stem cells. Nature. 2011;473:221-225. Chen et al. Two gene co-expression modules differentiate psychotics and controls. Molecular Psychiatry. 2013;18(12):1308-1314.	0.00024	0.00025	0.00026	0.00017	0.00026	0.0003	0.00021	0.00024	0.00031	0.00031	0.00024	0.00029	0.00026	0.00028	0.00022	0.00015	0.00024	0.00016	0.00023	0.00025	0.00021	0.0002	0.00025	0.00022	0.00014	0.00024	14	12	1	0.807	0.158	0.146	0.00354	0.00896	0.0396	50	6	20	86
P43155	CRAT					iPSC	Brennand KJ et al. Modelling schizophrenia using human induced pluripotent stem cells. Nature. 2011;473:221-225.	0.00011	0.00013	8e-05	0.00014	0.00016	0.00014	0.00012	0.00011	0.00013	0.00013	0.0001	0.00011	0.00012	8e-05	9e-05	0.0001	0.00011	8e-05	0.0001	9e-05	0.00012	9e-05	7e-05	9e-05	0.0001	0.0001	14	12	1	0.802	0.192	0.112	0.00357	0.00902	0.0396	71	6	12	68
Q9ULU8	CADPS							0.00017	0.0002	0.00019	0.00015	0.00024	0.0002	0.00019	0.00015	0.0002	0.00028	0.00023	0.00019	0.00025	0.00018	0.00019	0.00017	0.00027	0.00021	0.00028	0.00029	0.00032	0.00037	0.00028	0.00029	0.0002	0.00029	14	12	1	1.323	0.18	0.291	0.00367	0.00909	0.0403	153	16	20	152
P20618	PSMB1							0.00017	0.00016	0.00012	0.00013	0.00014	0.00018	0.00016	0.00016	0.00013	0.00016	0.00012	0.0002	0.00014	0.0002	0.00017	0.00022	0.00015	0.00023	0.00018	0.00017	0.00018	0.00019	0.00024	0.00016	0.00026	0.00021	14	12	1	1.262	0.178	0.225	0.00381	0.00916	0.0413	26	4	26	96
M0R268	SNRPA							4e-05	6e-05	7e-05	7e-05	5e-05	5e-05	9e-05	6e-05		9e-05	7e-05	6e-05	4e-05	0.00013	9e-05	0.00015	0.0001	9e-05	8e-05	0.00013		0.00012	0.00012	6e-05	0.00017	N,D	14	12	1	1.624	0.347	0.494	0.00381	0.00923	0.0413	28	3	29	46
Q9P265	DIP2B							6e-05	9e-05	8e-05	6e-05	8e-05	8e-05	7e-05	7e-05	5e-05	8e-05	5e-05	6e-05	5e-05	5e-05	6e-05	6e-05	7e-05	6e-05	5e-05	4e-05	5e-05	6e-05	5e-05	5e-05	5e-05	4e-05	13	11	1	0.791	0.196	0.135	0.00399	0.00929	0.0429	171	6	6	46
G3V4S9	NDRG2					iPSC	Brennand KJ et al. Modelling schizophrenia using human induced pluripotent stem cells. Nature. 2011;473:221-225.	0.00371	0.00222	0.00282	0.00275	0.0034	0.00253	0.00352	0.00351	0.0024	0.00282	0.00251	0.0028	0.00307	0.00307	0.00302	0.00329	0.0017	0.00214	0.00224	0.00155	0.00231	0.00231	0.00251	0.00239	0.00263	0.00187	14	12	1	0.793	0.156	0.172	0.0041	0.00936	0.0438	33	6	34	364
Q15149	PLEC							0.00089	0.00108	0.00094	0.00126	0.00088	0.001	0.00107	0.0007	0.00138	0.00126	0.00104	0.00086	0.0013	0.00105	0.00139	0.00115	0.00174	0.00097	0.00141	0.00148	0.00149	0.00167	0.00156	0.00104	0.00138	0.00095	12	12	1	1.285	0.183	0.253	0.00413	0.00943	0.0438	532	62	22	639
P62314	SNRPD1							4e-05	3e-05	5e-05	4e-05	3e-05	5e-05	5e-05	5e-05	5e-05	5e-05	5e-05	5e-05	3e-05	4e-05	5e-05	6e-05	6e-05	5e-05	5e-05	6e-05	5e-05	5e-05	5e-05	4e-05	6e-05	4e-05	14	12	1	1.216	0.203	0.145	0.0043	0.0095	0.0452	13	2	27	65
G3V3Y1	G3V3Y2							6e-05	5e-05	6e-05	5e-05	7e-05	2e-05	5e-05	4e-05	4e-05	5e-05		6e-05		3e-05	6e-05	8e-05	5e-05	8e-05	7e-05	4e-05	6e-05	7e-05	6e-05	5e-05	9e-05	8e-05	14	12	1	1.372	0.253	0.314	0.00433	0.00957	0.0452	32	6	30	36
F8VZJ2	NACA					iPSC	Brennand KJ et al. Modelling schizophrenia using human induced pluripotent stem cells. Nature. 2011;473:221-225.	9e-05	0.00011	9e-05	9e-05	0.00011	0.00011	0.00012	0.00013	0.0001	0.00012	0.0001	0.0001	0.00011	0.0001	0.00011	0.00012	0.00012	0.00012	0.00013	0.0001	0.00011	0.00014	0.00013	0.00013	0.00014	0.00011	9	9	1	1.149	0.102	0.131	0.00437	0.00963	0.0454	15	4	42	105
Q9BQ69	MACROD1							2e-05	2e-05		2e-05	2e-05	2e-05				2e-05	2e-05	N,D					3e-05		4e-05	3e-05	4e-05	3e-05	3e-05	N,D	N,D	3e-05	14	12	1	1.533	0.136	0.332	0.00442	0.0097	0.0456	36	1	3	19
X6RGJ2	HP1BP3	DLPFC1; CC2	Martins de Souza et al., 20091c; Saia-Cereida et al., 20172					9e-05	0.00011	7e-05	9e-05	8e-05	8e-05	7e-05	6e-05	8e-05	7e-05	8e-05	8e-05	5e-05	0.0001	5e-05	5e-05	9e-05	5e-05	8e-05	8e-05	6e-05	6e-05	6e-05	5e-05	6e-05	6e-05	14	12	1	0.777	0.184	0.177	0.00448	0.00977	0.0458	37	6	23	61
P50148	GNAQ	AudC1; DLPFC2	Mc Donald et al., 20151; Smalla et al., 20082					0.00027	0.00036	0.00032	0.0004	0.00033	0.00036	0.00028	0.00026	0.00031	0.00032	0.00027	0.00031	0.00035	0.00029	0.00025	0.00023	0.00029	0.00028	0.0003	0.00031	0.00029	0.00025	0.00028	0.00027	0.00021	0.00031	14	12	1	0.858	0.132	0.099	0.00456	0.00984	0.0463	42	8	34	152
Q9NYU2	UGGT1							6e-05	4e-05	5e-05	6e-05	5e-05	4e-05	8e-05	4e-05	6e-05	5e-05	5e-05	4e-05	5e-05	5e-05	5e-05	4e-05	4e-05	4e-05	4e-05	4e-05	4e-05	4e-05	4e-05	4e-05	3e-05	5e-05	14	12	1	0.792	0.219	0.093	0.00462	0.00991	0.0466	177	7	8	44
P48426	PIP4K2A	ACC	Föcking et al., 2015			iPSC	Brennand KJ et al. Modelling schizophrenia using human induced pluripotent stem cells. Nature. 2011;473:221-225.	8e-05	0.00014	0.0001	0.00018	8e-05	7e-05	9e-05	9e-05	0.0001	0.00014	7e-05	6e-05	8e-05	9e-05	5e-05	5e-05	8e-05	8e-05	6e-05	5e-05	0.0001	5e-05	6e-05	6e-05	7e-05	6e-05	14	12	1	0.665	0.351	0.159	0.00476	0.00997	0.0477	46	6	13	79
P13693	TPT1	DLPFC	Pinacho et al., 2016					N,D	5e-05		8e-05		7e-05	7e-05	9e-05	6e-05	9e-05		N,D	8e-05	9e-05	8e-05	0.0001	7e-05	9e-05	9e-05	8e-05	0.0001	0.00012	0.00011	0.0001	0.00012	0.00011	9	9	1	1.287	0.203	0.199	0.00481	0.01	0.0479	20	3	35	37
F8WCX5	POLDIP3							N,D	1e-05	1e-05	1e-05	1e-05	1e-05	1e-05	1e-05		1e-05	1e-05	1e-05	1e-05		1e-05	1e-05	1e-05	1e-05	1e-05	1e-05	1e-05	1e-05	1e-05	1e-05	1e-05	1e-05	14	12	1	0.851	0.113	0.114	0.00489	0.0101	0.0484	31	2	6	14
P13796	LCP1	CB	Reis-de-Oliveira et al., 2020; Vidal-Domènech et al., 2020					0.001	0.00319	0.00138	0.00188	0.00154	0.00113	0.00288	0.00116	0.00131	0.00142	0.0004	0.00043	0.00207	0.00099	0.00091	0.00125	0.00067	0.00049	0.00092	0.00061	0.00053	0.00094	0.00071	0.00046	0.00079	0.00067	14	12	1	0.503	0.543	0.155	0.00494	0.0102	0.0485	70	7	18	94
P61978	HNRNPK	ATL1; ACC2	Saia-Cereida et al., 20171; Föcking et al., 20152					0.0009	0.00102	0.00062	0.00065	0.00085	0.00092	0.00083	0.0005	0.00045	0.00082	0.00051	0.0007	0.00075	0.00091	0.00095	0.0012	0.00117	0.00098	0.001	0.00134	0.00108	0.00096	0.00087	0.00067	0.00075	0.00077	14	12	1	1.31	0.238	0.265	0.00496	0.0102	0.0485	51	8	30	184
P62937	PPIA	ACC1; Mth2	Clark et al., 20061; Martins de Souza et al., 20102					0.00161	0.00194	0.00195	0.00173	0.00228	0.00234	0.00198	0.00145	0.00163	0.00246	0.00186	0.00182	0.00195	0.0015	0.00254	0.00256	0.00216	0.00213	0.00247	0.00243	0.0023	0.00231	0.00253	0.00188	0.00189	0.00178	14	12	1	1.187	0.162	0.147	0.00518	0.0103	0.0502	18	7	68	446
P07384	CAPN1							8e-05	5e-05	8e-05	5e-05	3e-05	7e-05	5e-05	5e-05	5e-05	4e-05	5e-05	5e-05	4e-05	4e-05	4e-05	3e-05	3e-05	4e-05	4e-05	4e-05	4e-05	5e-05	4e-05	4e-05	4e-05	4e-05	8	11	1	0.74	0.285	0.096	0.00535	0.0104	0.0516	82	3	6	60
Q8N5K1	CISD2							6e-05	5e-05	7e-05	6e-05	6e-05	6e-05	7e-05	6e-05	7e-05	5e-05	3e-05	N,D	7e-05	6e-05	6e-05	5e-05	4e-05	4e-05	4e-05	4e-05	6e-05	4e-05	4e-05	5e-05	5e-05	5e-05	14	12	1	0.793	0.198	0.132	0.0054	0.0104	0.0517	15	4	30	22
Q14061	COX17							5e-05	8e-05	8e-05	6e-05	8e-05	2e-05	9e-05	9e-05	8e-05	6e-05	5e-05	7e-05	9e-05	4e-05	2e-05	6e-05	3e-05	1e-05		8e-05		5e-05	4e-05	4e-05	1e-05	4e-05	14	12	1	0.583	0.321	0.324	0.00551	0.0105	0.0524	7	4	75	35
P22695	UQCRC2							0.00329	0.00277	0.00303	0.00314	0.00354	0.00326	0.00263	0.00222	0.0031	0.0012	0.00339	0.00292	0.00301	0.0029	0.00101	0.00144	0.0024	0.00132	0.00278	0.00245	0.00289	0.0016	0.00279	0.00265	0.00135	0.00256	14	12	1	0.728	0.204	0.242	0.0057	0.0106	0.0537	48	9	47	357
Q8TDJ6	DMXL2							6e-05	6e-05	7e-05	5e-05	6e-05	7e-05	6e-05	5e-05	4e-05	6e-05		5e-05	6e-05		4e-05	4e-05	6e-05	4e-05	5e-05	4e-05	5e-05	5e-05	5e-05	5e-05	4e-05	5e-05	14	12	1	0.806	0.176	0.126	0.00573	0.0107	0.0537	340	10	6	34
Q9UM22	EPDR1							0.00015	0.00013	0.0001	0.00016	0.00013	0.00016	0.00013	0.00016	0.00011	0.00015	0.00016	0.0001	0.00014	0.00013	0.00011	9e-05	7e-05	8e-05	0.00011	4e-05	0.0001	7e-05	0.00014	0.00012	0.00017	0.0001	14	12	1	0.741	0.164	0.244	0.00582	0.0107	0.0537	25	2	10	61
E7EWE5	HSD17B4	ACC1; CB2	Föcking et al., 2015; Vidal-Domènech et al., 2020					0.00014	0.00011	0.00011	0.00014	0.00012	0.0001	0.00011	0.0001	9e-05	9e-05	9e-05	0.00011	0.0001	0.00012	0.00011	0.00012	8e-05	8e-05	8e-05	8e-05	8e-05	7e-05	8e-05	9e-05	7e-05	0.00012	14	12	1	0.806	0.156	0.167	0.00583	0.0108	0.0537	78	7	17	69
E9PJH7	SLC25A22							0.00023	0.00021	0.00023	0.00023	0.00032	0.00023	0.0002	0.00023	0.00011	0.00025	0.00025	0.00023	0.0002	0.00024	0.00017	0.00017	0.00019	0.00017	0.00017	0.00015	0.00019	0.00016	0.00019	0.00023	0.00019	0.00022	9	12	1	0.815	0.193	0.108	0.00583	0.0109	0.0537	33	4	26	99
P56385	ATP5ME							0.00071	0.00077	0.00072	0.00073	0.00078	0.00076	0.0008	0.00092	0.00054	0.00079	0.00067	0.00072	0.00065	0.00078	0.00065	0.00074	0.00066	0.0006	0.00066	0.00056	0.00062	0.00079	0.00068	0.00052	0.00067	0.00052	14	11	1	0.866	0.116	0.111	0.00609	0.0109	0.0557	8	3	38	163
Q07954	LRP1					iPSC	Brennand KJ et al. Modelling schizophrenia using human induced pluripotent stem cells. Nature. 2011;473:221-225.	8e-05	9e-05	7e-05	9e-05	0.0001	0.00011	9e-05	9e-05	7e-05	0.0001	8e-05	9e-05	8e-05	0.00011	0.00011	0.00013	0.0001	0.0001	0.00011	9e-05	0.0001	0.0001	9e-05	0.0001	0.00011	0.0001	14	12	1	1.152	0.142	0.116	0.00619	0.011	0.0563	505	12	4	76
O75947	ATP5PD	DLPFC	Smalla et al., 2008					0.00124	0.00157	0.00105	0.0013	0.00133	0.00093	0.00163	0.00135	0.00115	0.00122	0.00105	0.00097	0.00133	0.001	0.00101	0.00085	0.00121	0.00113	0.00103	0.00105	0.00104	0.00112	0.00091	0.00097	0.00109	0.00058	14	12	1	0.817	0.176	0.134	0.00625	0.0111	0.0566	18	10	75	236
P49407	ARRB1					iPSC	Brennand KJ et al. Modelling schizophrenia using human induced pluripotent stem cells. Nature. 2011;473:221-225.	8e-05	0.00011	0.0001	0.00011	0.00017	0.00015	0.00013	0.0001	0.00013	0.00017	0.00011	0.0001	7e-05	0.00011	0.00011	0.00016	0.00012	0.00021	0.00016	0.00018	0.00012	0.00017	0.00019	0.00014	0.00015	0.00013	14	12	1	1.31	0.258	0.267	0.00633	0.0111	0.0569	47	5	25	75
Q12931	TRAP1				Lanz et al. STEP levels are unchanged in pre-frontal cortex and associative striatum in post-mortem human brain samples from subjects with schizophrenia, bipolar disorder and major depressive disorder. PLoS One, 18;10(3): e0121744(2015).			4e-05	7e-05	3e-05	4e-05	3e-05	5e-05	3e-05	3e-05	3e-05	0.0001	5e-05	5e-05	8e-05	3e-05	5e-05	3e-05	0.00011	5e-05	6e-05	0.00011	0.00016	0.00013	0.00011	0.00021	9e-05	8e-05	14	12	1	2.083	0.474	1.095	0.00641	0.0112	0.0572	80	7	19	38
O43837	IDH3B			Hippocampus			Lanz et al. STEP levels are unchanged in pre-frontal cortex and associative striatum in post-mortem human brain samples from subjects with schizophrenia, bipolar disorder and major depressive disorder. PLoS One. 2015;10(3): e0121744.	0.00039	0.00042	0.00048	0.00042	0.0004	0.00047	0.00038	0.00037	0.00045	0.00052	0.0005	0.00039	0.00047	0.00032	0.00039	0.00035	0.00044	0.00028	0.00039	0.00032	0.00042	0.00039	0.0004	0.00034	0.00036	0.00035	14	12	1	0.863	0.133	0.102	0.00653	0.0113	0.0578	42	6	18	145
Q8N7J2	AMER2							4e-05	6e-05	6e-05	5e-05	6e-05	6e-05	5e-05	7e-05	7e-05	8e-05	5e-05	8e-05	7e-05	6e-05	6e-05	6e-05	5e-05	0.0001	8e-05	6e-05	9e-05	7e-05	8e-05	8e-05	0.0001	9e-05	14	12	1	1.275	0.18	0.263	0.00655	0.0113	0.0578	70	4	10	40
P35579	MYH9	ATL1; CB2	Saia-Cereida et al., 20171; Reis-de-Oliveira et al., 20202					0.00027	0.00031	0.00026	0.00028	0.00027	0.00034	0.00031	0.00031	0.00029	0.00025	0.00038	0.00029	0.00029	0.00031	0.00038	0.00039	0.00037	0.0004	0.00035	0.00041	0.00033	0.00037	0.00023	0.00038	0.00031	0.00029	11	11	1	1.182	0.116	0.176	0.0066	0.0114	0.0578	227	32	25	208
Q8N183	NDUFAF2							7e-05	8e-05	5e-05	5e-05	6e-05	6e-05	6e-05	7e-05	4e-05	6e-05	5e-05	4e-05	7e-05	5e-05	5e-05	7e-05	4e-05	5e-05	5e-05	4e-05	5e-05	4e-05	4e-05	3e-05	3e-05	2e-05	14	12	1	0.747	0.181	0.237	0.00662	0.0115	0.0578	20	4	27	65
F5H157	RAB35	OrbfPFC	Velasquez et al., 2017					0.00014	0.00014	0.00015	0.00013	0.00014	0.00016	9e-05	0.00011	0.00014	0.00011	0.00011	0.00016	0.00015	0.00011	0.0001	0.0001	0.0001	9e-05	0.00011	0.00016	0.00011	0.00011	0.00011	0.0001	8e-05	0.00011	14	12	1	0.818	0.165	0.147	0.00668	0.0115	0.0579	21	4	23	53
Q15393	SF3B3							5e-05	4e-05	4e-05	4e-05	4e-05	5e-05	5e-05	4e-05	4e-05	4e-05	4e-05	5e-05	4e-05	4e-05	4e-05	4e-05	3e-05	4e-05	5e-05	3e-05	3e-05	4e-05	4e-05	3e-05	4e-05	3e-05	14	12	1	0.872	0.123	0.096	0.00676	0.0116	0.0581	136	5	8	47
B4DJV2	CS	ACC1: AC2	Clark et al., 20061; Clark et al., 20072			iPSC	Brennand KJ et al. Modelling schizophrenia using human induced pluripotent stem cells. Nature. 2011;473:221-225.	0.00177	0.00149	0.00151	0.00155	0.00162	0.00151	0.00199	0.00213	0.00155	0.00131	0.00206	0.00159	0.0015	0.0018	0.00151	0.00147	0.00129	0.00147	0.00136	0.00121	0.00132	0.00143	0.00156	0.00138	0.00181	0.00137	14	12	1	0.858	0.147	0.093	0.00678	0.0117	0.0581	50	10	31	274
Q13263	TRIM28							4e-05	6e-05	4e-05	5e-05	6e-05	5e-05	5e-05	2e-05		6e-05	4e-05	N,D	7e-05	5e-05	6e-05	8e-05	0.00012	7e-05	8e-05	0.00011	9e-05	9e-05	6e-05	6e-05	5e-05	4e-05	8	10	1	1.5	0.26	0.497	0.00687	0.0117	0.0584	89	6	15	51
P35914	HMGCL							3e-05	2e-05		3e-05	3e-05	3e-05	3e-05	4e-05	3e-05		3e-05	N,D	2e-05	4e-05	2e-05	3e-05	2e-05	2e-05	3e-05	3e-05		2e-05	2e-05	N,D	3e-05	3e-05	14	12	1	0.784	0.157	0.168	0.0069	0.0118	0.0584	34	3	12	16
Q6IQ22	RAB12							4e-05	4e-05	5e-05	4e-05	4e-05	4e-05	3e-05	4e-05		4e-05	2e-05	N,D	4e-05	4e-05	2e-05	3e-05	3e-05	2e-05	3e-05	4e-05	3e-05	2e-05	3e-05	4e-05	3e-05	3e-05	14	12	1	0.801	0.179	0.147	0.00696	0.0119	0.0586	27	5	18	13
Q16537	PPP2R5E							2e-05	2e-05	3e-05	4e-05	3e-05	3e-05	2e-05	2e-05		3e-05		3e-05	3e-05	2e-05	2e-05	3e-05	2e-05	2e-05	1e-05	2e-05		2e-05	2e-05	2e-05	2e-05	1e-05	14	12	1	0.773	0.183	0.182	0.00718	0.0119	0.0602	55	3	9	10
A0A087WYB4	STOML2							6e-05	7e-05	6e-05	0.00013	9e-05	6e-05	6e-05	6e-05	4e-05	5e-05	7e-05	6e-05	9e-05	9e-05	9e-05	9e-05	0.0001	6e-05	7e-05	0.00011	0.00014	0.0001	0.0001	8e-05	9e-05	0.00014	13	12	1	1.382	0.321	0.339	0.00751	0.012	0.0626	33	6	46	65
P43121	MCAM							0.00033	0.00022	0.00019	0.00019	0.00023	0.00018	0.00024	0.00024	0.00027	0.00025	0.0002	0.00026	0.00017	0.00024	0.00021	0.00032	0.00019	0.00027	0.00033	0.00026	0.00028	0.0003	0.00031	0.00027	0.00028	0.00029	14	12	1	1.208	0.19	0.176	0.00784	0.0121	0.0649	72	6	17	121
Q9BWD1	ACAT2	ACC	Clark et al., 2006					3e-05	4e-05	5e-05	4e-05	4e-05	3e-05	4e-05	4e-05	4e-05	4e-05	3e-05	N,D			4e-05	6e-05	5e-05	5e-05	5e-05	5e-05	6e-05	2e-05	5e-05	6e-05	6e-05	4e-05	14	12	1	1.295	0.172	0.291	0.00792	0.0121	0.0652	41	3	15	57
Q15904	ATP6AP1					iPSC	Brennand KJ et al. Modelling schizophrenia using human induced pluripotent stem cells. Nature. 2011;473:221-225.	0.00014	9e-05	0.00017	0.00015	0.00023	0.00014	4e-05	4e-05	0.00013	3e-05	8e-05	0.00013	0.00011	8e-05		1e-05	4e-05	2e-05	7e-05	0.0001		1e-05		0.0001	N,D	7e-05	14	12	1	0.48	0.488	0.334	0.0081	0.0122	0.0658	52	2	6	36
Q04917	YWHAH	OrbfPFC1; ATL2; CC3	Velasquez et al., 20171; Martins de Souza et al., 20092b; Saia-Cereida et al., 20153		Lanz et al. STEP levels are unchanged in pre-frontal cortex and associative striatum in post-mortem human brain samples from subjects with schizophrenia, bipolar disorder and major depressive disorder. PLoS One, 18;10(3): e0121744(2015).			0.00051	0.00074	0.00058	0.00048	0.0007	0.0006	0.00042	0.00037	0.00051	0.00071	0.00061	0.00048	0.00085	0.00058	0.00067	0.00049	0.00089	0.00046	0.00081	0.00105	0.00083	0.00086	0.0008	0.00101	0.00055	0.00086	12	12	1	1.333	0.228	0.329	0.00812	0.0123	0.0658	28	8	47	199
E5RHW4	ERLIN2	IC	Pennington et al., 2008	Prefrontal Cortex			Lanz et al. STEP levels are unchanged in pre-frontal cortex and associative striatum in post-mortem human brain samples from subjects with schizophrenia, bipolar disorder and major depressive disorder. PLoS One. 2015;10(3): e0121744.	0.00014	0.00012	0.00013	0.00015	0.00015	0.00013	7e-05	5e-05	0.00011	3e-05	8e-05	0.00017	0.00011	0.00016	5e-05	4e-05	0.0001	5e-05	8e-05	0.00011	0.00011	3e-05	9e-05	9e-05	4e-05	0.0001	12	9	1	0.642	0.364	0.264	0.00813	0.0123	0.0658	38	9	32	56
Q12955	ANK3	CC	Saia-Cereida et al., 2016			iPSC	Brennand KJ et al. Modelling schizophrenia using human induced pluripotent stem cells. Nature. 2011;473:221-225.	0.00022	0.0002	0.00021	0.0002	0.00022	0.00019	0.0001	9e-05	0.00023	0.00011	0.00019	0.00021	0.00013	0.00018	8e-05	8e-05	0.00013	7e-05	0.00017	0.00016	0.00017	0.00012	0.00017	0.00016	9e-05	0.00015	14	12	1	0.724	0.267	0.222	0.00818	0.0124	0.0659	480	23	6	129
P61081	UBE2M	HP	Schbert et al., 2015					8e-05	0.0001	9e-05	9e-05	9e-05	0.0001	7e-05	8e-05	8e-05	7e-05	7e-05	9e-05	0.0001	6e-05	6e-05	6e-05	5e-05	6e-05	0.0001	8e-05	6e-05	8e-05	7e-05	7e-05	6e-05	6e-05	14	12	1	0.818	0.135	0.177	0.00839	0.0125	0.0672	21	2	11	22
A0A075B6L0	IGLC3							N,D	1e-05		1e-05	5e-05	1e-05	4e-05		4e-05		1e-05	2e-05	3e-05		7e-05	9e-05	0.0001	8e-05	4e-05		2e-05	2e-05	3e-05	7e-05	3e-05	0.00012	14	12	1	2.381	0.628	1.339	0.00845	0.0126	0.0672	11	5	75	30
P62258	YWHAE	CC1-2; ATL3; HP4-5; DLPFC6; AHP7	Saia-Cereida et al., 20151; Sivagnanasundaram et al., 20072; Saia-Cereida et al., 20173; Schbert et al., 20154; Föcking et al., 20115; English et al., 20096; Nesvaderani et al., 20097			iPSC	Brennand KJ et al. Modelling schizophrenia using human induced pluripotent stem cells. Nature. 2011;473:221-225.	0.00353	0.00418	0.00417	0.00344	0.00425	0.00401	0.00316	0.00299	0.00321	0.00397	0.00385	0.00396	0.00411	0.00332	0.00462	0.00386	0.00455	0.00378	0.00465	0.00441	0.00453	0.00426	0.00403	0.00385	0.00402	0.00358	14	12	1	1.122	0.117	0.099	0.00849	0.0126	0.0672	29	12	69	742
Q8NCW5	NAXE	CB	Reis-de-Oliveira et al., 2020					0.00024	0.00022	0.00019	0.00021	0.00019	0.00022	0.00022	0.00019	0.00016	0.00023	0.00021	0.00025	0.00022	0.00023	0.00023	0.00028	0.00024	0.00027	0.00024	0.00021	0.00018	0.00024	0.00027	0.00027	0.00029	0.00023	13	9	1	1.15	0.11	0.146	0.00853	0.0127	0.0672	32	5	23	97
P17987	TCP1	DLPFC1-2; HP3	Pennington et al., 20081; Smalla et al., 20082; Schbert et al., 20153			iPSC	Brennand KJ et al. Modelling schizophrenia using human induced pluripotent stem cells. Nature. 2011;473:221-225.	0.00022	0.00029	0.00026	0.00019	0.00027	0.00029	0.00022	0.00021	0.00029	0.0003	0.00024	0.0003	0.00037	0.00032	0.00027	0.00031	0.00036	0.00026	0.00036	0.00037	0.00033	0.00029	0.00034	0.00041	0.00027	0.00031	14	12	1	1.198	0.184	0.169	0.00857	0.0128	0.0672	60	8	21	145
Q9Y6V0	PCLO					iPSC	Brennand KJ et al. Modelling schizophrenia using human induced pluripotent stem cells. Nature. 2011;473:221-225.	0.00012	0.00013	0.00015	0.00011	0.00014	0.00015	0.00015	0.00018	0.00012	0.00019	0.00013	0.00012	0.00016	0.00014	0.00014	0.00016	0.00012	0.00013	0.00011	9e-05	0.00011	0.00012	0.00012	8e-05	0.00013	0.00011	14	12	1	0.831	0.164	0.138	0.00868	0.0128	0.0677	553	14	4	93
Q9BRA2	TXNDC17							0.00012	0.00011	0.00011	0.00012	0.00012	0.00011	0.0001	0.00011	0.00011	0.00012	0.0001	0.00012	9e-05	0.00012	0.00011	0.0001	8e-05	0.0001	9e-05	0.0001	0.0001	0.00011	0.0001	0.0001	0.0001	0.00012	14	12	1	0.902	0.089	0.086	0.00891	0.0129	0.0692	14	4	50	60
P30046	DDT	CC	Saia-Cereida et al., 2016					0.00039	0.00027	0.00043	0.00021	0.00036	0.0003	0.00028	0.00024	0.00033	0.00031	0.00024	0.00035	0.00018	0.0002	0.00036	0.00036	0.00035	0.00045	0.0004	0.00039	0.00041	0.0005	0.00038	0.00025	0.00024	0.0004	14	12	1	1.286	0.257	0.254	0.00905	0.013	0.0698	13	3	43	60
P23396	RPS3							7e-05	6e-05	5e-05	6e-05	5e-05	6e-05	7e-05	6e-05		8e-05	6e-05	5e-05	7e-05	6e-05	6e-05	6e-05	9e-05	7e-05	8e-05	9e-05	8e-05	8e-05	6e-05	6e-05	8e-05	7e-05	14	12	1	1.189	0.126	0.19	0.00909	0.013	0.0698	27	5	41	44
Q92499	DDX1			Hippocampus	Lanz et al. STEP levels are unchanged in pre-frontal cortex and associative striatum in post-mortem human brain samples from subjects with schizophrenia, bipolar disorder and major depressive disorder. PLoS One, 18;10(3): e0121744(2015).		Lanz et al. STEP levels are unchanged in pre-frontal cortex and associative striatum in post-mortem human brain samples from subjects with schizophrenia, bipolar disorder and major depressive disorder. PLoS One. 2015;10(3): e0121744.	0.00012	0.00025	0.00012	0.00014	0.00014	9e-05	0.00015	8e-05	0.00012	0.00015	0.00013	0.0001	0.00023	9e-05	0.00016	0.00012	0.00032	0.00012	0.00022	0.0004	0.00031	0.00034	0.00016	0.0002	0.00014	0.00023	14	12	1	1.651	0.363	0.686	0.0093	0.0131	0.0709	82	10	19	105
Q9BPU6	DPYSL5	DLPFC	Prabakaran et al., 2004; English et al., 2009					0.00024	0.0003	0.00036	0.00028	0.00028	0.0003	0.00027	0.00034	0.00023	0.00029	0.00032	0.00032	0.00029	0.00029	0.00029	0.00035	0.00037	0.00034	0.00032	0.00029	0.0004	0.0003	0.00031	0.00034	0.00039	0.00031	14	12	1	1.134	0.113	0.125	0.00934	0.0132	0.0709	61	9	21	208
P23515	OMG							0.00015	0.0002	0.00017	0.00026	0.00021	0.00015	0.00015	0.00014	0.00027	0.00013	0.00011	0.00024	0.00018	0.00021	0.0001	0.00013	0.00015	0.0002	0.00014	0.00012	0.00014	0.0001	0.00017	0.00017	0.00012	0.00011	14	12	1	0.753	0.272	0.164	0.00948	0.0132	0.0717	50	4	15	51
A0A087WXQ5	TARDBP							6e-05	6e-05	4e-05	4e-05	6e-05	5e-05	5e-05	4e-05		9e-05	6e-05	6e-05	4e-05	4e-05	5e-05	6e-05	9e-05	4e-05	8e-05	0.00014	0.00013	8e-05	8e-05	8e-05	6e-05	7e-05	14	12	1	1.514	0.247	0.552	0.00965	0.0133	0.0725	23	3	20	43
Q9BT78	COPS4	IC	Pennington et al., 2008					0.00014	0.00021	0.00015	0.00026	0.0002	0.00024	0.00017	0.00014	8e-05	0.00024	0.00017	0.00014	0.0001	0.00015	0.00025	0.00025	0.00019	0.00018	0.00021	0.00026	0.00023	0.00016	0.00027	0.00021	0.00021	0.00021	14	12	1	1.288	0.314	0.2	0.00968	0.0134	0.0725	46	8	31	93
P11766	ADH5	DLPFC	Martins de Souza et al., 2009c					0.00023	0.00017	0.00013	0.00019	0.00017	0.00018	0.00021	0.00016	0.00018	0.00014	0.00021	0.00019	0.00015	0.0002	0.00017	0.00016	0.00012	0.00014	0.00014	0.00019	0.00017	0.00013	0.00014	0.00015	0.00018	0.00015	14	12	1	0.847	0.158	0.12	0.0098	0.0134	0.073	40	7	21	94
H0YMB3	GMPR2							3e-05	3e-05	3e-05	5e-05	6e-05	4e-05	5e-05	4e-05	3e-05	3e-05	3e-05	3e-05	2e-05	5e-05	3e-05	4e-05	3e-05	4e-05	3e-05		3e-05	2e-05	3e-05	2e-05	3e-05	3e-05	14	12	1	0.742	0.283	0.169	0.00995	0.0135	0.0737	34	2	7	22
Q13177	PAK2							0.00015	0.00013	0.00013	0.00013	0.00014	0.00014	0.00014	0.00014	0.00013	0.00015	0.00012	0.00016	0.00011	0.00014	0.00012	0.00013	0.00011	0.00011	0.00012	0.0001	0.00014	0.00014	0.00014	0.0001	0.00012	0.00013	10	7	1	0.891	0.094	0.103	0.0104	0.0136	0.0761	58	9	23	96
A0A0C4DFU2	SOD2							0.00218	0.00223	0.00202	0.00223	0.00217	0.0022	0.00273	0.0025	0.00239	0.00208	0.0022	0.00259	0.00221	0.00232	0.00217	0.00254	0.0018	0.00212	0.00224	0.00168	0.00226	0.00191	0.00208	0.0018	0.00206	0.0017	14	12	1	0.887	0.087	0.113	0.0104	0.0136	0.0761	25	11	87	341
X6RDA4	PSPC1							0.00011	0.00018	9e-05	0.00012	0.00015	0.00013	0.00012	0.00012	0.00012	0.00015	0.00012	0.00013	0.00013	9e-05	8e-05	0.00013	0.00012	9e-05	0.00012	0.00012	0.00012	0.0001	0.0001	8e-05	8e-05	6e-05	14	12	1	0.796	0.198	0.176	0.0105	0.0137	0.0764	27	3	13	65
H3BND8	USP7					iPSC	Brennand KJ et al. Modelling schizophrenia using human induced pluripotent stem cells. Nature. 2011;473:221-225.	3e-05	4e-05	3e-05	4e-05	3e-05		3e-05	4e-05		5e-05		5e-05		4e-05	3e-05	4e-05	6e-05	4e-05	4e-05	8e-05	7e-05	7e-05	7e-05	5e-05	3e-05	5e-05	9	11	1	1.344	0.147	0.374	0.0105	0.0138	0.0766	106	8	16	32
A0A087WUK2	HNRNPDL							0.00011	0.00014	0.0001	0.00012	0.00015	0.00012	0.00011	0.00011	0.00012	0.00017	0.00013	0.00013	0.00015	9e-05	0.00011	0.00012	0.00017	0.00012	0.00016	0.0002	0.0002	0.00015	0.00017	0.00013	0.00013	0.00018	14	12	1	1.248	0.176	0.256	0.0107	0.0138	0.0774	40	3	13	84
Q8TCZ2	CD99L2					iPSC	Brennand KJ et al. Modelling schizophrenia using human induced pluripotent stem cells. Nature. 2011;473:221-225.	N,D				2e-05	2e-05		3e-05		2e-05	2e-05	3e-05	3e-05		2e-05		3e-05	4e-05	4e-05	5e-05	5e-05	4e-05		3e-05	3e-05	N,D	14	12	1	1.43	0.204	0.369	0.011	0.0139	0.0791	28	2	13	21
Q9BXK5	BCL2L13	DLPFC1; CB2	Pinacho et al., 20161; Vidal-Domènech et al., 20202					2e-05	2e-05	2e-05		3e-05		2e-05	2e-05		3e-05	2e-05	2e-05	2e-05	2e-05	4e-05	3e-05	3e-05	3e-05	3e-05	2e-05	2e-05	3e-05	3e-05	2e-05	N,D	N,D	14	12	1	1.232	0.14	0.216	0.0111	0.014	0.0793	53	4	14	17
K7EMT0	SF3A2							2e-05	2e-05		2e-05	2e-05	2e-05	2e-05	2e-05	3e-05	2e-05	3e-05	3e-05	2e-05		2e-05	3e-05	2e-05	2e-05	2e-05	2e-05	2e-05	2e-05		N,D	N,D	1e-05	14	12	1	0.726	0.18	0.236	0.0111	0.014	0.0793	15	1	7	33
P53396	ACLY	CB	Reis-de-Oliveira et al., 2020					0.00028	0.00039	0.00035	0.00035	0.00033	0.00044	0.0004	0.00024	0.00035	0.00035	0.0003	0.00033	0.00038	0.00022	0.00026	0.00026	0.0003	0.00024	0.00033	0.00026	0.00031	0.00028	0.0003	0.00023	0.00025	0.00035	14	12	1	0.839	0.183	0.108	0.0114	0.0141	0.0803	121	12	14	200
P00441	SOD1	AHP1; CC2-3; HP4-5; ACC6;	Nesvaderani et al., 20091; Saia-Cereida et al., 20152; Sivagnanasundaram et al., 20073; Föcking et al., 20114; Schbert et al., 20155; Clark et al., 20066			iPSC	Brennand KJ et al. Modelling schizophrenia using human induced pluripotent stem cells. Nature. 2011;473:221-225.	0.00528	0.00513	0.00431	0.0049	0.00545	0.00597	0.00574	0.00569	0.00387	0.00513	0.00587	0.00697	0.00473	0.00716	0.00734	0.00789	0.00652	0.00646	0.00612	0.00638	0.00822	0.00495	0.00588	0.00646	0.00651	0.00498	14	12	1	1.19	0.166	0.182	0.0114	0.0142	0.0803	16	5	65	373
Q07021	C1QBP							0.00027	0.00024	0.0003	0.00024	0.00027	0.00032	0.00033	0.00031	0.00022	0.00035	0.00028	0.00036	0.00033	0.00029	0.00028	0.00042	0.00036	0.00035	0.00036	0.00039	0.0003	0.00034	0.00039	0.00028	0.00037	0.00028	14	12	1	1.167	0.142	0.164	0.0116	0.0142	0.0809	31	4	18	56
P09493	TPM1	ACC	Martins de Souza et al., 2010					0.00029	0.0003	0.00027	0.00029	0.00021	0.00037	0.00026	0.00028	0.00024	0.0003	0.0002	0.00028	0.00025	0.00037	0.00045	0.00045	0.00035	0.00039	0.00034	0.00041	0.00028	0.00036	0.00028	0.0003	0.00032	0.00023	14	12	1	1.241	0.179	0.25	0.0116	0.0144	0.0809	33	6	31	149
O94811	TPPP	HP	Schbert et al., 2015					0.00096	0.00123	0.0011	0.00112	0.00114	0.00116	0.00118	0.00125	0.00095	0.00121	0.00098	0.00121	0.00095	0.00079	0.00071	0.00106	0.00075	0.00121	0.00096	0.001	0.00107	0.00079	0.00086	0.00104	0.00091	0.00078	14	12	1	0.852	0.128	0.144	0.0116	0.0143	0.0809	24	5	35	165
E5RHX8	ENY2							1e-05	1e-05	1e-05	1e-05	1e-05	1e-05	1e-05	1e-05	1e-05	1e-05	1e-05	1e-05	1e-05	1e-05	1e-05		1e-05	1e-05	1e-05	1e-05	1e-05	1e-05	1e-05	1e-05	1e-05	1e-05	14	12	1	0.82	0.148	0.17	0.0118	0.0145	0.0815	11	2	28	11
Q9Y333	LSM2							7e-05	6e-05	6e-05	6e-05	6e-05	8e-05	6e-05	7e-05	6e-05	7e-05	6e-05	9e-05	5e-05	7e-05	6e-05	7e-05	5e-05	6e-05	6e-05	4e-05	5e-05	5e-05	6e-05	4e-05	7e-05	5e-05	14	12	1	0.835	0.163	0.147	0.0119	0.0145	0.082	11	3	28	93
P48735	IDH2	ACC	Föcking et al., 2015					0.00099	0.00168	0.00102	0.00102	0.00105	0.0013	0.00083	0.00091	0.00089	0.00144	0.00113	0.00135	0.00141	0.00073	0.00097	0.00108	0.00153	0.00096	0.00132	0.00148	0.00151	0.00161	0.00166	0.00195	0.00143	0.00173	13	11	1	1.277	0.242	0.272	0.0125	0.0146	0.0859	51	10	34	286
Q9NXG2	THUMPD1							6e-05	5e-05	6e-05	5e-05	6e-05	7e-05	6e-05	7e-05	5e-05	5e-05		0.0001	4e-05	5e-05	6e-05	6e-05	4e-05	6e-05	4e-05	4e-05	4e-05		4e-05	3e-05	5e-05	4e-05	14	12	1	0.778	0.217	0.184	0.0126	0.0147	0.0862	39	3	12	40
P14927	UQCRB							0.00089	0.00075	0.00089	0.00079	0.00094	0.00088	0.00078	0.00067	0.00077	0.00038	0.00072	0.00073	0.00076	0.00081	0.00039	0.00046	0.00072	0.00045	0.00076	0.00075	0.0007	0.00044	0.00078	0.00065	0.00038	0.0008	13	11	1	0.788	0.175	0.217	0.0129	0.0147	0.0876	14	6	53	143
P05023	ATP1A1	OrbfPFC	Velasquez et al., 2017			iPSC	Brennand KJ et al. Modelling schizophrenia using human induced pluripotent stem cells. Nature. 2011;473:221-225.	0.00404	0.00353	0.00373	0.00345	0.00391	0.00379	0.00433	0.00349	0.00364	0.00336	0.00355	0.00378	0.00392	0.00373	0.00323	0.00369	0.00336	0.00351	0.00382	0.003	0.00319	0.00366	0.00386	0.0035	0.00328	0.00336	13	11	1	0.925	0.07	0.071	0.013	0.0148	0.0879	113	24	36	669
P50151	GNG10					iPSC	Brennand KJ et al. Modelling schizophrenia using human induced pluripotent stem cells. Nature. 2011;473:221-225.	6e-05	4e-05	3e-05	4e-05	4e-05	0.00011	4e-05	4e-05	2e-05	3e-05		6e-05	4e-05	6e-05	9e-05	7e-05	5e-05	7e-05	8e-05	7e-05		6e-05	7e-05	5e-05	6e-05	7e-05	14	12	1	1.389	0.431	0.259	0.0131	0.0149	0.0882	7	1	13	42
P13637	ATP1A3	AudC1; OrbfPFC2	Mc Donald et al., 20151; Velasquez et al., 20172	Cerebellum	Chen et al. Two gene co-expression modules differentiate psychotics and controls. Molecular Psychiatry, 18(12): 1308-1314(2013).		Chen et al. Two gene co-expression modules differentiate psychotics and controls. Molecular Psychiatry. 2013;18(12):1308-1314.	0.00918	0.00898	0.00935	0.0088	0.00919	0.00908	0.0119	0.00955	0.00843	0.0084	0.00897	0.00805	0.00871	0.01052	0.00807	0.00907	0.00746	0.00912	0.00887	0.00671	0.0084	0.00888	0.0084	0.00798	0.00912	0.00766	14	12	1	0.901	0.105	0.083	0.0133	0.0149	0.0882	112	26	40	1578
Q9UJU6	DBNL							7e-05	9e-05	8e-05	6e-05	9e-05	3e-05	4e-05	6e-05	8e-05	9e-05	7e-05	7e-05	0.00011	2e-05	2e-05	5e-05	6e-05	1e-05	7e-05	7e-05	5e-05	2e-05	6e-05	6e-05	N,D	1e-05	14	12	1	0.618	0.369	0.339	0.0133	0.015	0.0882	48	3	11	39
P09936	UCHL1	AC1-2; AHP3; CC4; HP5; AudC6; DLPFC7; ACC2	Clark et al., 20071; Martins de Souza et al., 20102; Nesvaderani et al., 20093; Sivagnanasundaram et al., 20074; Schubert et al., 20155; McDonald et al., 20156; Prabakaran et al., 20047					0.00167	0.00249	0.00173	0.00217	0.00211	0.00161	0.00155	0.00102	0.00157	0.00227	0.00164	0.00164	0.00198	0.00131	0.00223	0.00224	0.00205	0.00186	0.00222	0.00214	0.00269	0.00216	0.0019	0.00149	0.00232	0.00226	14	12	1	1.205	0.223	0.165	0.0133	0.0151	0.0882	25	6	52	270
O14744	PRMT5							5e-05	5e-05	6e-05	6e-05	6e-05	5e-05	5e-05	5e-05	6e-05		5e-05	5e-05	4e-05	5e-05	4e-05	4e-05		4e-05	4e-05		4e-05	4e-05	5e-05	4e-05	5e-05	6e-05	14	12	1	0.866	0.118	0.118	0.0136	0.0151	0.09	73	6	10	38
K7ENX8	CIRBP							4e-05	0.0001		8e-05	6e-05	9e-05	5e-05	7e-05	7e-05	5e-05	5e-05	6e-05		7e-05	5e-05	4e-05	0.00011	0.00012	8e-05	0.0001	0.00015	0.00014	8e-05	8e-05	0.00013	0.0001	11	12	1	1.456	0.265	0.509	0.0138	0.0153	0.0904	9	2	40	44
P07093	SERPINE2							N,D	2e-05		3e-05	2e-05		2e-05	2e-05		2e-05	2e-05	2e-05			2e-05	2e-05		2e-05	2e-05	2e-05	2e-05	2e-05	2e-05	N,D	2e-05	2e-05	14	12	1	0.84	0.139	0.056	0.0138	0.0152	0.0904	44	2	6	9
Q14247	CTTN			Hippocampus	Lanz et al. STEP levels are unchanged in pre-frontal cortex and associative striatum in post-mortem human brain samples from subjects with schizophrenia, bipolar disorder and major depressive disorder. PLoS One, 18;10(3): e0121744(2015).		Lanz et al. STEP levels are unchanged in pre-frontal cortex and associative striatum in post-mortem human brain samples from subjects with schizophrenia, bipolar disorder and major depressive disorder. PLoS One. 2015;10(3): e0121744.	0.00028	0.0003	0.0003	0.00027	0.00027	0.00031	0.00024	0.00033	0.0003	0.00033	0.00031	0.00032	0.0003	0.00026	0.00028	0.00024	0.00027	0.00031	0.00023	0.00027	0.00031	0.00027	0.00025	0.00026	0.00023	0.00026	14	12	1	0.906	0.092	0.088	0.014	0.0153	0.0911	62	14	39	123
O76070	SNCG	IC	Pennington et al., 2008					0.00067	0.00083	0.00075	0.00079	0.00065	0.0008	0.00091	0.0007	0.00053	0.00068	0.00069	0.00053	0.00065	0.00075	0.00099	0.00118	0.00081	0.00113	0.00092	0.00049	0.00097	0.0007	0.00076	0.00086	0.00096	0.00078	13	12	1	1.239	0.149	0.269	0.0141	0.0154	0.0911	13	7	77	193
Q3KPI9	PTPRD					iPSC	Brennand KJ et al. Modelling schizophrenia using human induced pluripotent stem cells. Nature. 2011;473:221-225.	N,D	1e-05		1e-05		1e-05	1e-05		1e-05		1e-05	1e-05	1e-05	1e-05	1e-05	1e-05	1e-05	1e-05	1e-05	1e-05	1e-05	1e-05	1e-05	1e-05	1e-05	1e-05	13	12	1	0.842	0.143	0.104	0.0142	0.0155	0.0911	169	3	1	17
Q9UNS2	COPS3			Hippocampus		iPSC	Lanz et al. STEP levels are unchanged in pre-frontal cortex and associative striatum in post-mortem human brain samples from subjects with schizophrenia, bipolar disorder and major depressive disorder. PLoS One. 2015;10(3): e0121744.	2e-05	2e-05		3e-05	2e-05	2e-05	2e-05	2e-05	2e-05	2e-05	2e-05	3e-05		3e-05	3e-05	3e-05	3e-05		3e-05	2e-05	3e-05		5e-05	3e-05	N,D	3e-05	10	10	1	1.422	0.162	0.404	0.0143	0.0157	0.0911	48	4	16	17
O14531	DPYSL4	DLPFC	Prabakaran et al., 2004					0.00052	0.00077	0.00081	0.00046	0.00078	0.00085	0.00054	0.00053	0.00118	0.00072	0.00065	0.00078	0.00066	0.00066	0.00055	0.00057	0.00053	0.00067	0.00047	0.00052	0.00049	0.00048	0.0008	0.00047	0.00051	0.00063	11	12	1	0.786	0.258	0.14	0.0143	0.0155	0.0911	62	5	15	48
P31937	HIBADH					iPSC	Brennand KJ et al. Modelling schizophrenia using human induced pluripotent stem cells. Nature. 2011;473:221-225.	0.0002	0.00019	0.00018	0.00021	0.0002	0.00023	0.00022	0.00023	0.00018	0.0002	0.00023	0.00019	0.00025	0.00025	0.00023	0.00025	0.00024	0.00022	0.00024	0.00021	0.00025	0.00031	0.00024	0.00019	0.00024	0.00024	14	12	1	1.129	0.112	0.132	0.0143	0.0157	0.0911	35	7	32	141
A0A087WZX2	NDUFB6							8e-05		7e-05	6e-05	7e-05	5e-05		2e-05	6e-05		4e-05	5e-05	5e-05	6e-05	3e-05	3e-05	4e-05		4e-05	4e-05	5e-05	3e-05	4e-05	5e-05	2e-05	4e-05	9	9	1	0.713	0.298	0.179	0.0143	0.0156	0.0911	12	3	44	69
A0A0A0MSX9	IARS	ACC	Föcking et al., 2015			iPSC	Brennand KJ et al. Modelling schizophrenia using human induced pluripotent stem cells. Nature. 2011;473:221-225.	3e-05	3e-05		2e-05		2e-05	2e-05		2e-05	3e-05	3e-05	2e-05	2e-05	2e-05	2e-05	2e-05	2e-05	1e-05	2e-05	2e-05	2e-05	2e-05	2e-05	2e-05	2e-05	2e-05	8	9	1	0.808	0.19	0.147	0.0145	0.0158	0.0914	142	4	4	28
K7ES89	DUSP3				Lanz et al. STEP levels are unchanged in pre-frontal cortex and associative striatum in post-mortem human brain samples from subjects with schizophrenia, bipolar disorder and major depressive disorder. PLoS One, 18;10(3): e0121744(2015).			3e-05	4e-05	3e-05		1e-05		3e-05			3e-05	2e-05	2e-05	2e-05		2e-05	1e-05	2e-05	2e-05	2e-05		2e-05		2e-05	2e-05	N,D	2e-05	14	12	1	0.678	0.306	0.142	0.0151	0.0159	0.0949	14	2	28	10
P28331	NDUFS1	DLPFC; Wernicke's area	Prabakaran 2004; Martins de Souza et al., 2009d	Prefrontal Cortex; Hippocampus	Lanz et al. STEP levels are unchanged in pre-frontal cortex and associative striatum in post-mortem human brain samples from subjects with schizophrenia, bipolar disorder and major depressive disorder. PLoS One, 18;10(3): e0121744(2015).		Lanz et al. STEP levels are unchanged in pre-frontal cortex and associative striatum in post-mortem human brain samples from subjects with schizophrenia, bipolar disorder and major depressive disorder. PLoS One. 2015;10(3): e0121744.	0.0015	0.00129	0.00155	0.00148	0.00129	0.00115	0.00108	0.00118	0.00163	0.00121	0.00121	0.00122	0.00137	0.00181	0.00105	0.00109	0.00127	0.00107	0.0012	0.00124	0.00136	0.001	0.00134	0.0013	0.00115	0.00107	14	12	1	0.87	0.156	0.09	0.0152	0.0159	0.0952	79	14	32	369
O96000	NDUFB10	DLPFC	Pinacho et al., 2016	Hippocampus			Lanz et al. STEP levels are unchanged in pre-frontal cortex and associative striatum in post-mortem human brain samples from subjects with schizophrenia, bipolar disorder and major depressive disorder. PLoS One. 2015;10(3): e0121744.	0.00078	0.00071	0.00073	0.00081	0.00078	0.00051	0.00039	0.00041	0.00086	0.00056	0.00059	0.00051	0.00092	0.00072	0.00032	0.00033	0.00069	0.00029	0.00064	0.00053	0.00058	0.00031	0.00059	0.00056	0.00046	0.00069	14	12	1	0.755	0.252	0.226	0.0153	0.016	0.0958	21	5	40	161
O43399	TPD52L2							5e-05		4e-05	5e-05	5e-05	5e-05	4e-05	5e-05	4e-05	4e-05	5e-05	5e-05	3e-05	5e-05	5e-05	6e-05	4e-05	4e-05	4e-05	3e-05	4e-05	3e-05	4e-05	3e-05	4e-05	3e-05	14	12	1	0.836	0.129	0.175	0.0154	0.0161	0.0958	22	4	25	42
A0A087WZD5	TCEAL6							3e-05	3e-05	3e-05		3e-05	3e-05	3e-05	3e-05	1e-05	2e-05	2e-05	3e-05	2e-05	2e-05	8e-05	7e-05	5e-05	0.00012	4e-05	7e-05	4e-05	3e-05	4e-05	3e-05	3e-05	2e-05	14	12	1	1.887	0.221	1.071	0.0158	0.0161	0.0976	22	3	22	31
P15259	PGAM2	DLPFC	Prabakaran et al., 2004					N,D		7e-05	8e-05	9e-05	9e-05	9e-05	9e-05	8e-05	9e-05	7e-05	0.00016			0.00015	0.00018	0.00019	0.00017	0.00012	0.00016	0.0001	0.00012	0.00014	7e-05	N,D	7e-05	12	12	1	1.441	0.278	0.461	0.0161	0.0162	0.0993	29	6	38	30
E7EMS6	COMT	ACC	Föcking et al., 2015					5e-05	4e-05	5e-05	3e-05	5e-05	5e-05	4e-05	4e-05	3e-05	7e-05	4e-05	5e-05	6e-05	4e-05	5e-05	6e-05	7e-05	4e-05	7e-05	6e-05	5e-05	6e-05	7e-05	5e-05	5e-05	6e-05	13	12	1	1.229	0.197	0.243	0.0162	0.0164	0.0993	25	3	22	33
A0A0A0MTN3	GSTM3	DLPFC	Prabakaran et al., 2005					0.00038	0.00028	0.00015	0.00035	0.00068	0.0002	0.00031	0.00033	0.00037	0.0002	0.00019	0.00022	0.00033	0.0002	0.00038	0.00052	0.00026	0.00029	0.00033	0.00055	0.00068	0.00056	0.00058	0.00072	0.00019	0.00043	14	12	1	1.53	0.442	0.57	0.0162	0.0163	0.0993	25	5	28	59
P00167	CYB5A	DLPFC	Pinacho et al., 2016					N,D	3e-05	2e-05	2e-05	3e-05	3e-05		2e-05		3e-05		3e-05	3e-05	2e-05	3e-05	3e-05	2e-05	3e-05	3e-05	3e-05	3e-05	3e-05	3e-05	3e-05	4e-05	3e-05	14	12	1	1.161	0.15	0.133	0.0165	0.0166	0.0996	15	2	17	24
P61026	RAB10			Prefrontal Cortex	Lanz et al. STEP levels are unchanged in pre-frontal cortex and associative striatum in post-mortem human brain samples from subjects with schizophrenia, bipolar disorder and major depressive disorder. PLoS One, 18;10(3): e0121744(2015).		Lanz et al. STEP levels are unchanged in pre-frontal cortex and associative striatum in post-mortem human brain samples from subjects with schizophrenia, bipolar disorder and major depressive disorder. PLoS One. 2015;10(3): e0121744.	0.00033	0.00031	0.00026	0.00035	0.00032	0.00033	0.0004	0.00027	0.00022	0.00027	0.00025	0.00045	0.00028	0.0004	0.00031	0.00044	0.00028	0.00041	0.00039	0.00032	0.00033	0.00036	0.00042	0.00039	0.00058	0.00044	14	12	1	1.239	0.207	0.254	0.0165	0.0165	0.0996	23	7	45	122
Q5QPE4	SNX5					iPSC	Brennand KJ et al. Modelling schizophrenia using human induced pluripotent stem cells. Nature. 2011;473:221-225.	3e-05	4e-05	4e-05	4e-05	4e-05	4e-05	3e-05	4e-05	5e-05	4e-05	4e-05	4e-05	5e-05	4e-05	4e-05	5e-05	5e-05	5e-05	5e-05	4e-05	7e-05	6e-05	4e-05	5e-05	4e-05	5e-05	13	12	1	1.196	0.155	0.215	0.0165	0.0164	0.0996	27	3	20	16
B4DK69	AKR1C2			Cerebellum	Chen et al. Two gene co-expression modules differentiate psychotics and controls. Molecular Psychiatry, 18(12): 1308-1314(2013).	iPSC	Brennand KJ et al. Modelling schizophrenia using human induced pluripotent stem cells. Nature. 2011;473:221-225. Chen et al. Two gene co-expression modules differentiate psychotics and controls. Molecular Psychiatry. 2013;18(12):1308-1314.	7e-05		7e-05	7e-05	6e-05		7e-05	7e-05			8e-05	7e-05			7e-05	8e-05	8e-05	8e-05	0.0001	0.00012	7e-05			0.00012	N,D	8e-05	14	12	1	1.26	0.098	0.254	0.0166	0.0166	0.0999	34	3	20	18
Q8N126	CADM3							0.00167	0.00179	0.0019	0.00148	0.00213	0.00217	0.00192	0.00218	0.00148	0.00202	0.00157	0.00189	0.00159	0.00209	0.00239	0.00268	0.00224	0.00228	0.00191	0.002	0.00197	0.00223	0.00224	0.00171	0.00219	0.00167	14	12	1	1.15	0.138	0.156	0.0168	0.0167	0.1	43	7	33	331
Q9UHQ9	CYB5R1	CB	Reis-de-Oliveira et al., 2020			iPSC	Brennand KJ et al. Modelling schizophrenia using human induced pluripotent stem cells. Nature. 2011;473:221-225.	0.00017	0.00017	0.00011	0.00015	0.00015	0.00012	0.00015	0.00016	0.00015	0.00016	0.00012	0.00015	0.00012	0.00015	0.0001	0.00015	0.00011	0.00015	0.00011	0.00011	0.00011	0.00011	0.00012	0.00013	0.00017	0.00014	14	12	1	0.859	0.127	0.148	0.0168	0.0168	0.1	34	6	25	56
P48147	PREP							9e-05	9e-05	9e-05	8e-05	8e-05	0.0001	9e-05	9e-05	0.0001	0.0001	0.0001	0.0001	9e-05	8e-05	9e-05	9e-05	8e-05	9e-05	0.0001	0.00011	0.00013	0.00012	0.00011	0.0001	0.00013	0.00011	14	12	1	1.156	0.09	0.184	0.0168	0.0168	0.1	81	11	19	87
F5GXT8	DIABLO							4e-05	6e-05	4e-05	3e-05	4e-05	5e-05	4e-05	3e-05	6e-05	4e-05	4e-05	5e-05	5e-05	4e-05	6e-05	7e-05	5e-05	6e-05	5e-05	4e-05	3e-05	5e-05	6e-05	5e-05	9e-05	5e-05	14	12	1	1.307	0.2	0.356	0.017	0.0169	0.1	15	2	18	32
Q16720	ATP2B3	OrbfPFC	Velasquez et al., 2017					0.000225787	0.000260382	0.000232959	0.000242576	0.000275305	0.000304657	0.000221923	0.000224424	0.000212457	0.000247291	0.000237111	0.000191334	0.000222963	0.00028434	0.000295831	0.000319286	0.000263123	0.000251769	0.000310063	0.000280568	0.0002791	0.000283376	0.000276806	0.000222124	0.000259889	0.000224722	14	12	1	1.12638	0.126107	0.124044	0.016958	0.0169607	0.0999845	134	14	16	143

## Sheet: Column Heading_ 250 Altered 
Column Heading	Description
ID Uniprot	UniProtKB accession numbers
Gene Symbol	Gene symbol associated with each protein
Controls	Healthy subjects
Cases	Schizophrenia patients
Controls N	Number of samples of healthy sujects
SZ N	Number of samples of schizophrenia patients
Normalized Mean C	Normalized mean of the controls
Normalized Mean SZ	Normalized mean for each median from schizophrenics compared to the control
Normalized SD C	Normalized Standard deviation of the controls
Normalized SD SZ	Normalized Standard deviation each SD from schizophrenia subject compared to control
p-value	Significance value from Student's t test
FDR-significance thresholds	False Discovery Rate significance thresholds (10% of false positive acceptance)
FDR-adjusted p-values (q-values)	False Discovery Rate-adjusted p-values (q-values) (10% of false positive acceptance)
Molecular Weight	Molecular weight of the leading protein sequence contained in the protein group
Sequence coverage [%]	Percentage of the sequence that is covered by the identified peptides of the best protein sequence contained in the group
Peptide Number	Number of quantified peptides for each protein
MS/MS Counts	The number of sequencing events for a sequence
CC	Corpus Callosum
CB	Cerebellum
DFLC	Dorsolateral prefrontal cortex
Mth	Mediodorsal Thalamus
ACC	Anterior cingulate cortex
HP	Hippocampus
AHP	Anterior Hippocampus
PHP	Posterior Hippocampus
ObfPFC	Orbitofrontal prefrontal cortex
AC	Anterior Cingulate
ATL	Anterior Temporal Lobe
IC	Insular cortex
AudC	Auditory Cortex
iPSC	Induced Pluripotent Stem Cells

## Sheet: References
References
Behan, Á. T. et al. (2009) ‘Proteomic analysis of membrane microdomain-associated proteins in the dorsolateral prefrontal cortex in schizophrenia and bipolar disorder reveals alterations in LAMP, STXBP1 and BASP1 protein expression’, Molecular Psychiatry, 14(6), pp. 601–613. doi: 10.1038/mp.2008.7.
Brennand KJ et al., (2011) Modelling schizophrenia using human induced pluripotent stem cells. Nature, 473:221-225.
Chen et al., (2013) ‘Two gene co-expression modules differentiate psychotics and controls‘, Molecular Psychiatry, 18(12): 1308-1314.
Chan, M. K. et al. (2011) ‘Evidence for disease and antipsychotic medication effects in post-mortem brain from schizophrenia patients’, Molecular Psychiatry. Nature Publishing Group, 16(12), pp. 1189–1202. doi: 10.1038/mp.2010.100.
Clark, D. et al. (2006) ‘A proteome analysis of the anterior cingulate cortex gray matter in schizophrenia’, Molecular Psychiatry, 11(5), pp. 459–470. doi: 10.1038/sj.mp.4001806.
Clark, D. et al. (2007) ‘Altered proteins of the anterior cingulate cortex white matter proteome in schizophrenia’, Proteomics - Clinical Applications, 1(2), pp. 157–166. doi: 10.1002/prca.200600541.
Föcking, M. et al. (2011) ‘Common proteomic changes in the hippocampus in schizophrenia and bipolar disorder and particular evidence for involvement of cornu ammonis regions 2 and 3’, Archives of General Psychiatry, 68(5), pp. 477–488. doi: 10.1001/archgenpsychiatry.2011.43.
Föcking, M. et al. (2015) ‘Proteomic and genomic evidence implicates the postsynaptic density in schizophrenia’, Molecular Psychiatry, 20(4), pp. 424–432. doi: 10.1038/mp.2014.63.
English, J. A. et al. (2009) ‘2-D DIGE analysis implicates cytoskeletal abnormalities in psychiatric disease’, Proteomics, 9(12), pp. 3368–3382. doi: 10.1002/pmic.200900015.
English, J. A. et al. (2011) ‘The neuroproteomics of schizophrenia’, Biological Psychiatry. Elsevier Inc., 69(2), pp. 163–172. doi: 10.1016/j.biopsych.2010.06.031.
MacDonald, M. L. et al. (2015) ‘Altered glutamate protein co-expression network topology linked to spine loss in the auditory cortex of schizophrenia’, Biological Psychiatry. Elsevier, 77(11), pp. 959–968. doi: 10.1016/j.biopsych.2014.09.006.
Martins-de-Souza, D. et al. (2009)a ‘Proteomic analysis of dorsolateral prefrontal cortex indicates the involvement of cytoskeleton, oligodendrocyte, energy metabolism and new potential markers in schizophrenia’, Journal of Psychiatric Research. Elsevier Ltd, 43(11), pp. 978–986. doi: 10.1016/j.jpsychires.2008.11.006.
Martins-De-Souza, D. et al. (2009)b ‘Alterations in oligodendrocyte proteins, calcium homeostasis and new potential markers in schizophrenia anterior temporal lobe are revealed by shotgun proteome analysis’, Journal of Neural Transmission, 116(3), pp. 275–289. doi: 10.1007/s00702-008-0156-y.
Martins-De-Souza, D. et al. (2009)c ‘Prefrontal cortex shotgun proteome analysis reveals altered calcium homeostasis and immune system imbalance in schizophrenia’, European Archives of Psychiatry and Clinical Neuroscience, 259(3), pp. 151–163. doi: 10.1007/s00406-008-0847-2.
Martins-de-Souza, D. et al. (2010) ‘Proteome analysis of the thalamus and cerebrospinal fluid reveals glycolysis dysfunction and potential biomarkers candidates for schizophrenia’, Journal of Psychiatric Research. Elsevier Ltd, 44(16), pp. 1176–1189. doi: 10.1016/j.jpsychires.2010.04.014.
Martins-de-Souza, D. et al. (2009)d ‘Proteome analysis of schizophrenia patients Wernicke’s area reveals an energy metabolism dysregulation’, BMC Psychiatry, 9, pp. 1–8. doi: 10.1186/1471-244X-9-17.
Reis-de-Oliveira, G. et al. (2020) ‘Digging deeper in the proteome of different regions from schizophrenia brains’, Journal of Proteomics. Elsevier, 223(January), p. 103814. doi: 10.1016/j.jprot.2020.103814.
Lanz et al., (2015). "STEP levels are unchanged in pre-frontal cortex and associative striatum in post-mortem human brain samples from subjects with schizophrenia, bipolar disorder and major depressive disorder". PLoS One, 18;10(3): e0121744.
Nesvaderani, M., Matsumoto, I. and Sivagnanasundaram, S. (2009) ‘Anterior Hippocampus in Schizophrenia Pathogenesis: Molecular Evidence from a Proteome Study’, Australian & New Zealand Journal of Psychiatry, 43(4), pp. 310–322. doi: 10.1080/00048670902721103.
Novikova, S. I. et al. (2006) ‘Identification of protein biomarkers for schizophrenia and bipolar disorder in the postmortem prefrontal cortex using SELDI-TOF-MS ProteinChip profiling combined with MALDI-TOF-PSD-MS analysis’, Neurobiology of Disease, 23(1), pp. 61–76. doi: 10.1016/j.nbd.2006.02.002.
Pennington, K. et al. (2008) ‘Prominent synaptic and metabolic abnormalities revealed by proteomic analysis of the dorsolateral prefrontal cortex in schizophrenia and bipolar disorder’, Molecular Psychiatry, 13(12), pp. 1102–1117. doi: 10.1038/sj.mp.4002098.
Pinacho, R. et al. (2016) ‘Altered CSNK1E, FABP4 and NEFH protein levels in the dorsolateral prefrontal cortex in schizophrenia’, Schizophrenia Research. Elsevier B.V., 177(1–3), pp. 88–97. doi: 10.1016/j.schres.2016.04.050.
Prabakaran, S. et al. (2004) ‘Mitochondrial dysfunction in schizophrenia : evidence for compromised brain metabolism and oxidative stress’, pp. 684–697. doi: 10.1038/sj.mp.4001511.
Saia-Cereda, V. M. et al. (2015) ‘Proteomics of the corpus callosum unravel pivotal players in the dysfunction of cell signaling, structure, and myelination in schizophrenia brains’, European Archives of Psychiatry and Clinical Neuroscience. Springer Berlin Heidelberg, 265(7), pp. 601–612. doi: 10.1007/s00406-015-0621-1.
Saia-Cereda, V. M. et al. (2016) ‘Differential proteome and phosphoproteome may impact cell signaling in the corpus callosum of schizophrenia patients’, Schizophrenia Research. Elsevier B.V., 177(1–3), pp. 70–77. doi: 10.1016/j.schres.2016.03.022.
Saia-Cereda, V. M. et al. (2017) ‘The Nuclear Proteome of White and Gray Matter from Schizophrenia Postmortem Brains’, Molecular Neuropsychiatry, 3(1), pp. 37–52. doi: 10.1159/000477299.
Schubert, K. O., Föcking, M. and Cotter, D. R. (2015) ‘Proteomic pathway analysis of the hippocampus in schizophrenia and bipolar affective disorder implicates 14-3-3 signaling, aryl hydrocarbon receptor signaling, and glucose metabolism: Potential roles in GABAergic interneuron pathology’, Schizophrenia Research. Elsevier B.V., 167(1–3), pp. 64–72. doi: 10.1016/j.schres.2015.02.002.
Sivagnanasundaram, S. et al. (2007) “Abnormal pathways in the genu of the corpus callosum in schizophrenia pathogenesis: a proteome study.” Proteomics. Clinical applications vol. 1,10: 1291-305. doi:10.1002/prca.200700230
Smalla, K. H. et al. (2008) ‘A comparison of the synaptic proteome in human chronic schizophrenia and rat ketamine psychosis suggest that prohibitin is involved in the synaptic pathology of schizophrenia’, Molecular Psychiatry, 13(9), pp. 878–896. doi: 10.1038/mp.2008.60.
Velásquez, E. et al. (2017) ‘Synaptosomal Proteome of the Orbitofrontal Cortex from Schizophrenia Patients Using Quantitative Label-Free and iTRAQ-Based Shotgun Proteomics’, Journal of Proteome Research, 16(12), pp. 4481–4494. doi: 10.1021/acs.jproteome.7b00422.
Vidal-Domènech, F. et al. (2020) ‘Calcium-binding proteins are altered in the cerebellum in schizophrenia’, PLoS ONE, 15(7), pp. 1–22. doi: 10.1371/journal.pone.0230400.
Wesseling, H. et al. (2013) ‘A combined metabonomic and proteomic approach identifies frontal cortex changes in a chronic phencyclidine rat model in relation to human schizophrenia brain pathology’, Neuropsychopharmacology. Nature Publishing Group, 38(12), pp. 2532–2544. doi: 10.1038/npp.2013.160.
