# Supplementary material for: Analysis of Molecular Networks in the Cerebellum in Chronic Schizophrenia: Modulation by Early Postnatal Life Stressors in Murine Models
Source: Int J Mol Sci. 2021 Sep 17;22(18):10076. doi: 10.3390/ijms221810076 (PMC8469990; doi:10.3390/ijms221810076)
Supplement: Supplementary file 1 [file ijms-22-10076-s001.zip › Supplementary data/Supplementary dataset 3.xls]

## Sheet: PMD_CB_SZ Control
Supplementary data set 3: Correlation for protein level vs PMD in schizophrenia subjects, FDR<0.1
Gene Symbol	p-value	FDR-derived significance thresholds	FDR-adjusted p-values a.k.a. q-values
SPTAN1	0.0026896	0.0004	0.426253
SNRPA	0.00725432	0.0008	0.426253
ATP5ME	0.00900379	0.0012	0.426253
ERP29	0.0107989	0.0016	0.426253
ATP5PF	0.0124299	0.002	0.426253
ATP2B3	0.0126134	0.0024	0.426253
MARK1	0.0138421	0.0028	0.426253
CAPZA2	0.0140355	0.0032	0.426253
PSAP	0.016174	0.0036	0.426253
NUMA1	0.0182131	0.004	0.426253
CADM3	0.0187552	0.0044	0.426253
GGH	0.0257915	0.0048	0.537322
NDRG2	0.0361906	0.0052	0.695974
CTTN	0.0417518	0.0056	0.745568
BCL2L13	0.0459883	0.006	0.749213
GMPR2	0.0511751	0.0064	0.749213
SET	0.0532895	0.0068	0.749213
PITPNA	0.0542003	0.0072	0.749213
LCP1	0.0595129	0.0076	0.749213
RIMS1	0.059937	0.008	0.749213
PAK2	0.0692783	0.0084	0.789472
PCLO	0.0743634	0.0088	0.789472
HSPA9	0.0772146	0.0092	0.789472
PPIA	0.0830771	0.0096	0.789472
ATP1A3	0.0866832	0.01	0.789472
NCKAP1	0.0870654	0.0104	0.789472
C1QBP	0.0901133	0.0108	0.789472
LRP1	0.0929683	0.0112	0.789472
MGLL	0.0939418	0.0116	0.789472
HNRNPK	0.0947366	0.012	0.789472
IDH2	0.0983893	0.0124	0.793462
CBR1	0.104311	0.0128	0.814932
HSPD1	0.112083	0.0132	0.8312
NDUFAF2	0.113347	0.0136	0.8312
GNAQ	0.118652	0.014	0.8312
OMG	0.122115	0.0144	0.8312
UQCRC2	0.126891	0.0148	0.8312
TPM1	0.127936	0.0152	0.8312
HIBADH	0.129667	0.0156	0.8312
MARCKS	0.144845	0.016	0.890408
MAP6	0.155218	0.0164	0.890408
DCTN2	0.15565	0.0168	0.890408
CEND1	0.160326	0.0172	0.890408
ERLIN2	0.160953	0.0176	0.890408
SF3B3	0.168202	0.018	0.890408
CD47	0.171472	0.0184	0.890408
CYB5A	0.1747	0.0188	0.890408
SIRPA	0.175926	0.0192	0.890408
NDUFB10	0.182226	0.0196	0.890408
ATIC	0.182413	0.02	0.890408
DCTN1	0.185145	0.0204	0.890408
AMER2	0.200173	0.0208	0.890408
PLEC	0.202803	0.0212	0.890408
ANK3	0.203331	0.0216	0.890408
NDUFB9	0.206998	0.022	0.890408
UBE2I	0.208265	0.0224	0.890408
COPS4	0.214783	0.0228	0.890408
AKR1C2	0.222726	0.0232	0.890408
COMT	0.225919	0.0236	0.890408
RPS3	0.226186	0.024	0.890408
MCAM	0.226566	0.0244	0.890408
ARRB1	0.230387	0.0248	0.890408
ARHGDIA	0.235537	0.0252	0.890408
MAPK1	0.235723	0.0256	0.890408
PAFAH1B1	0.236019	0.026	0.890408
SOD2	0.236898	0.0264	0.890408
ARPC2	0.238809	0.0268	0.890408
TXN	0.246542	0.0272	0.890408
CAPN1	0.249026	0.0276	0.890408
COPS3	0.254879	0.028	0.890408
GABRA6	0.256037	0.0284	0.890408
UQCRB	0.256437	0.0288	0.890408
HRAS	0.261105	0.0292	0.894194
TCP1	0.278743	0.0296	0.923944
ATP5PD	0.283275	0.03	0.923944
SNRPD1	0.285834	0.0304	0.923944
PPA2	0.288007	0.0308	0.923944
SLC25A5	0.288612	0.0312	0.923944
ERP44	0.292331	0.0316	0.923944
TRAP1	0.295662	0.032	0.923944
HNRNPR	0.319173	0.0324	0.962003
IGSF8	0.320032	0.0328	0.962003
CAPG	0.322468	0.0332	0.962003
SNX5	0.327958	0.0336	0.962003
PDIA3	0.334908	0.034	0.962003
GPM6A	0.339138	0.0344	0.962003
HMGCL	0.346373	0.0348	0.962003
DPYSL4	0.354469	0.0352	0.962003
ATP2B1	0.356386	0.0356	0.962003
RPL22	0.36135	0.036	0.962003
TPT1	0.36555	0.0364	0.962003
RARS	0.366205	0.0368	0.962003
CIRBP	0.372927	0.0372	0.962003
ADH5	0.377734	0.0376	0.962003
PSPC1	0.379692	0.038	0.962003
PREP	0.383309	0.0384	0.962003
GNB5	0.383949	0.0388	0.962003
DPYSL5	0.394099	0.0392	0.962003
UCHL1	0.406398	0.0396	0.962003
NACA	0.418704	0.04	0.962003
RAP1B	0.42131	0.0404	0.962003
NDUFS1	0.425558	0.0408	0.962003
TPD52L2	0.430201	0.0412	0.962003
THUMPD1	0.4314	0.0416	0.962003
AP2M1	0.432902	0.042	0.962003
PSMB1	0.433661	0.0424	0.962003
PRCP	0.43573	0.0428	0.962003
DYNC1LI2	0.439267	0.0432	0.962003
CS	0.440229	0.0436	0.962003
YWHAH	0.443173	0.044	0.962003
RAB35	0.448778	0.0444	0.962003
MRAS	0.453523	0.0448	0.962003
TARDBP	0.45551	0.0452	0.962003
ATP1A1	0.455583	0.0456	0.962003
CCT7	0.464233	0.046	0.962003
TCEAL6	0.467084	0.0464	0.962003
ATP6AP1	0.469834	0.0468	0.962003
NDUFB5	0.473474	0.0472	0.962003
BCAP31	0.475638	0.0476	0.962003
PURA	0.480071	0.048	0.962003
WDR48	0.481157	0.0484	0.962003
CRKL	0.486075	0.0488	0.962003
PGAM2	0.499548	0.0492	0.962003
ARPC5	0.504078	0.0496	0.962003
LSM2	0.505205	0.05	0.962003
SYNCRIP	0.509032	0.0504	0.962003
GPD1	0.51292	0.0508	0.962003
SPART	0.515447	0.0512	0.962003
NRCAM	0.519953	0.0516	0.962003
TXNDC17	0.523866	0.052	0.962003
SOD1	0.524571	0.0524	0.962003
RPS7	0.525654	0.0528	0.962003
COX17	0.531363	0.0532	0.962003
TXN2	0.532276	0.0536	0.962003
NDUFB6	0.532486	0.054	0.962003
SCRN1	0.532501	0.0544	0.962003
CLSTN1	0.539291	0.0548	0.962003
TRIM28	0.539559	0.0552	0.962003
GDAP1	0.541176	0.0556	0.962003
RAB10	0.542288	0.056	0.962003
PGAM1	0.543131	0.0564	0.962003
SERPINE2	0.547062	0.0568	0.962003
IGLC3	0.552241	0.0572	0.962003
RTN1	0.554114	0.0576	0.962003
VPS26B	0.570429	0.058	0.979439
YWHAQ	0.576141	0.0584	0.979439
PRDX6	0.578205	0.0588	0.979439
DUSP3	0.581812	0.0592	0.979439
SYN3	0.583746	0.0596	0.979439
LZIC	0.59362	0.06	0.981585
DDAH1	0.594933	0.0604	0.981585
SH3GL3	0.598817	0.0608	0.981585
CAPNS1	0.609492	0.0612	0.981585
DIP2B	0.611311	0.0616	0.981585
DIABLO	0.615362	0.062	0.981585
CAMK4	0.621856	0.0624	0.981585
C11orf58	0.625887	0.0628	0.981585
MYO18A	0.632808	0.0632	0.981585
TPPP	0.64393	0.0636	0.981585
ITGAV	0.652381	0.064	0.981585
DDT	0.657349	0.0644	0.981585
ENY2	0.663386	0.0648	0.981585
DLD	0.66394	0.0652	0.981585
STIM1	0.67243	0.0656	0.981585
ACLY	0.674531	0.066	0.981585
SLC25A4	0.67787	0.0664	0.981585
GPS1	0.680342	0.0668	0.981585
NDUFA4	0.681653	0.0672	0.981585
CSNK1G3	0.684615	0.0676	0.981585
RAB21	0.686263	0.068	0.981585
RPN1	0.69191	0.0684	0.981585
LASP1	0.695089	0.0688	0.981585
TMA7	0.701137	0.0692	0.981585
MYH9	0.704965	0.0696	0.981585
PICALM	0.709826	0.07	0.981585
SMS	0.718009	0.0704	0.981585
IARS	0.718192	0.0708	0.981585
CISD2	0.720427	0.0712	0.981585
UBE2M	0.729309	0.0716	0.981585
SV2A	0.731033	0.072	0.981585
PIP4K2A	0.737199	0.0724	0.981585
CMBL	0.739418	0.0728	0.981585
HSD17B4	0.745756	0.0732	0.981585
ACTR2	0.749634	0.0736	0.981585
UGGT1	0.751053	0.074	0.981585
PFN1	0.75203	0.0744	0.981585
PTPRD	0.754814	0.0748	0.981585
SNCG	0.756929	0.0752	0.981585
GSTM3	0.75911	0.0756	0.981585
HP1BP3	0.767005	0.076	0.981585
EIF4G2	0.767063	0.0764	0.981585
MAP1B	0.767944	0.0768	0.981585
RAB12	0.777123	0.0772	0.981585
HNRNPDL	0.781588	0.0776	0.981585
ATG7	0.785633	0.078	0.981585
ARPC1A	0.787438	0.0784	0.981585
PPP2R5E	0.791501	0.0788	0.981585
DGLUCY	0.795159	0.0792	0.981585
SYP	0.795326	0.0796	0.981585
SFPQ	0.795617	0.08	0.981585
DMXL2	0.797345	0.0804	0.981585
YWHAB	0.803994	0.0808	0.981585
LIN7A	0.807721	0.0812	0.981585
NDUFA12	0.813013	0.0816	0.981585
SLC25A22	0.815175	0.082	0.981585
SLC25A12	0.817143	0.0824	0.981585
TWF2	0.8202	0.0828	0.981585
IDH3B	0.826703	0.0832	0.981585
NAP1L1	0.829505	0.0836	0.981585
RAB37	0.840977	0.084	0.981585
POLDIP3	0.845318	0.0844	0.981585
CYB5R1	0.847076	0.0848	0.981585
TMED10	0.849782	0.0852	0.981585
TKT	0.851321	0.0856	0.981585
CAMKK2	0.856279	0.086	0.981585
DBNL	0.858113	0.0864	0.981585
HUWE1	0.859844	0.0868	0.981585
CACNB4	0.865869	0.0872	0.981585
METTL7A	0.867136	0.0876	0.981585
CBLN1	0.867664	0.088	0.981585
SF3A2	0.872043	0.0884	0.981585
NANS	0.873756	0.0888	0.981585
CADPS	0.875574	0.0892	0.981585
KIF5B	0.882386	0.0896	0.98235
NPM1	0.884115	0.09	0.98235
ACAT2	0.890592	0.0904	0.985168
CLASP1	0.901361	0.0908	0.989663
NAXE	0.902573	0.0912	0.989663
CD99L2	0.909106	0.0916	0.992407
AHCY	0.922994	0.092	0.992407
NAPA	0.923908	0.0924	0.992407
ACADVL	0.924638	0.0928	0.992407
CRAT	0.927559	0.0932	0.992407
ATP5PO	0.928893	0.0936	0.992407
STOML2	0.941579	0.094	0.993014
MOG	0.942219	0.0944	0.993014
GNG10	0.944057	0.0948	0.993014
YWHAE	0.947581	0.0952	0.993014
ELOB	0.949601	0.0956	0.993014
RAP2A	0.953293	0.096	0.993014
EPDR1	0.961006	0.0964	0.99418
USP7	0.962366	0.0968	0.99418
PRMT5	0.97046	0.0972	0.994603
SLC17A7	0.977497	0.0976	0.994603
PIP4K2A	0.978321	0.098	0.994603
SPCS3	0.988065	0.0984	0.994603
DDX1	0.988086	0.0988	0.994603
MACROD1	0.990404	0.0992	0.994603
ATP6V1C1	0.990624	0.0996	0.994603
YWHAZ	0.995958	0.1	0.995958
