# Supplementary material for: Analysis of Molecular Networks in the Cerebellum in Chronic Schizophrenia: Modulation by Early Postnatal Life Stressors in Murine Models
Source: Int J Mol Sci. 2021 Sep 17;22(18):10076. doi: 10.3390/ijms221810076 (PMC8469990; doi:10.3390/ijms221810076)
Supplement: Supplementary file 1 [file ijms-22-10076-s001.zip › Supplementary data/Supplementary dataset 4.xls]

## Sheet: pH_CB_SZ Control 
Supplementary data set 4: Correlation for protein level vs pH in cerebellum in schizophrenia subjects, FDR<0.1
Gene Symbol	p-value	FDR-derived significance thresholds	FDR-adjusted p-values a.k.a. q-values
TRIM28	0.000402042	0.0004	0.10051
PGAM1	0.00135142	0.0008	0.168927
DGLUCY	0.00244653	0.0012	0.203877
HSD17B4	0.00362244	0.0016	0.211747
PLEC	0.00429959	0.002	0.211747
RPS3	0.00508193	0.0024	0.211747
CSNK1G3	0.0112303	0.0028	0.287721
PURA	0.0119676	0.0032	0.287721
YWHAB	0.0125145	0.0036	0.287721
TXNDC17	0.0133141	0.004	0.287721
HSPD1	0.0140311	0.0044	0.287721
TMED10	0.0145169	0.0048	0.287721
RAP1B	0.0154331	0.0052	0.287721
PAK2	0.0168935	0.0056	0.287721
MAP6	0.0174008	0.006	0.287721
TARDBP	0.0184141	0.0064	0.287721
NDRG2	0.0208761	0.0068	0.307002
RAB12	0.0311111	0.0072	0.430227
CISD2	0.0336408	0.0076	0.430227
PPA2	0.0369539	0.008	0.430227
CAPN1	0.0374201	0.0084	0.430227
BCL2L13	0.0379071	0.0088	0.430227
ATP5ME	0.0432907	0.0092	0.430227
NCKAP1	0.0434995	0.0096	0.430227
MYH9	0.046745	0.01	0.430227
CD47	0.049288	0.0104	0.430227
UBE2I	0.0499146	0.0108	0.430227
CAMKK2	0.0513669	0.0112	0.430227
NDUFA12	0.0539895	0.0116	0.430227
SLC25A22	0.0553175	0.012	0.430227
YWHAZ	0.055947	0.0124	0.430227
ATP6V1C1	0.060286	0.0128	0.430227
SCRN1	0.0607311	0.0132	0.430227
SLC25A4	0.0631835	0.0136	0.430227
ATP5PO	0.0641864	0.014	0.430227
AKR1C2	0.0650278	0.0144	0.430227
PDIA3	0.06843	0.0148	0.430227
SIRPA	0.0692016	0.0152	0.430227
ACTR2	0.0694648	0.0156	0.430227
LZIC	0.0714465	0.016	0.430227
ARPC5	0.0745079	0.0164	0.430227
SLC17A7	0.0748045	0.0168	0.430227
USP7	0.0755207	0.0172	0.430227
ATP1A3	0.0757199	0.0176	0.430227
PAFAH1B1	0.0819061	0.018	0.442154
HNRNPR	0.0828316	0.0184	0.442154
TCP1	0.0832501	0.0188	0.442154
PSAP	0.0848937	0.0192	0.442154
ERP29	0.0872066	0.0196	0.444931
RAP2A	0.0906386	0.02	0.453193
TRAP1	0.0937015	0.0204	0.457519
HRAS	0.095164	0.0208	0.457519
GGH	0.0973505	0.0212	0.458254
CADPS	0.0991103	0.0216	0.458254
NANS	0.10316	0.022	0.458254
SNRPD1	0.107555	0.0224	0.458254
YWHAE	0.10758	0.0228	0.458254
SF3B3	0.10808	0.0232	0.458254
ARRB1	0.108148	0.0236	0.458254
HNRNPDL	0.113914	0.024	0.474643
DDX1	0.119386	0.0244	0.489289
CBLN1	0.124545	0.0248	0.502199
CS	0.130083	0.0252	0.50423
CYB5R1	0.130177	0.0256	0.50423
SPCS3	0.1311	0.026	0.50423
DUSP3	0.139142	0.0264	0.518695
ATG7	0.145664	0.0268	0.518695
MYO18A	0.146897	0.0272	0.518695
LASP1	0.147099	0.0276	0.518695
RAB21	0.147733	0.028	0.518695
TXN2	0.147989	0.0284	0.518695
YWHAH	0.150418	0.0288	0.518695
PRCP	0.151459	0.0292	0.518695
UGGT1	0.157128	0.0296	0.525843
HMGCL	0.159979	0.03	0.525843
SOD2	0.161467	0.0304	0.525843
GDAP1	0.16196	0.0308	0.525843
PPIA	0.171188	0.0312	0.527563
LCP1	0.17178	0.0316	0.527563
YWHAQ	0.171852	0.032	0.527563
TMA7	0.173094	0.0324	0.527563
SNX5	0.17545	0.0328	0.527563
SPART	0.17591	0.0332	0.527563
EPDR1	0.182858	0.0336	0.527563
NDUFB5	0.184203	0.034	0.527563
TXN	0.18453	0.0344	0.527563
MOG	0.187491	0.0348	0.527563
ATP1A1	0.188651	0.0352	0.527563
CEND1	0.18906	0.0356	0.527563
CYB5A	0.195831	0.036	0.527563
MAPK1	0.195868	0.0364	0.527563
CACNB4	0.196458	0.0368	0.527563
NDUFAF2	0.200321	0.0372	0.527563
RIMS1	0.200835	0.0376	0.527563
MRAS	0.200904	0.038	0.527563
DIP2B	0.206162	0.0384	0.527563
PRMT5	0.206815	0.0388	0.527563
IGSF8	0.208621	0.0392	0.527563
SERPINE2	0.208915	0.0396	0.527563
DIABLO	0.216111	0.04	0.540278
DBNL	0.221154	0.0404	0.54741
CLASP1	0.224856	0.0408	0.551118
PGAM2	0.227922	0.0412	0.553208
DLD	0.24695	0.0416	0.566631
IDH3B	0.247276	0.042	0.566631
LIN7A	0.248168	0.0424	0.566631
C11orf58	0.249172	0.0428	0.566631
GMPR2	0.249375	0.0432	0.566631
TPD52L2	0.249755	0.0436	0.566631
SET	0.252003	0.044	0.566631
BCAP31	0.25433	0.0444	0.566631
SYN3	0.255187	0.0448	0.566631
TPPP	0.257595	0.0452	0.566631
AHCY	0.262054	0.0456	0.566631
SYNCRIP	0.262219	0.046	0.566631
COMT	0.262917	0.0464	0.566631
THUMPD1	0.271871	0.0468	0.580922
VPS26B	0.276971	0.0472	0.586221
RAB10	0.279041	0.0476	0.586221
LSM2	0.281573	0.048	0.58661
DMXL2	0.285144	0.0484	0.58914
NRCAM	0.289667	0.0488	0.59358
GPD1	0.294433	0.0492	0.594004
PIP4K2A	0.298035	0.0496	0.594004
MGLL	0.298428	0.05	0.594004
CCT7	0.299378	0.0504	0.594004
SV2A	0.305058	0.0508	0.598081
UQCRB	0.306217	0.0512	0.598081
SNRPA	0.312721	0.0516	0.603593
ATIC	0.317375	0.052	0.603593
DCTN2	0.318072	0.0524	0.603593
RARS	0.319699	0.0528	0.603593
SF3A2	0.321112	0.0532	0.603593
CAPNS1	0.330587	0.0536	0.616766
COX17	0.334964	0.054	0.619126
NAP1L1	0.341033	0.0544	0.619126
ELOB	0.342197	0.0548	0.619126
SYP	0.344446	0.0552	0.619126
NAPA	0.346465	0.0556	0.619126
SLC25A5	0.346711	0.056	0.619126
SFPQ	0.358839	0.0564	0.63624
ACADVL	0.363842	0.0568	0.640566
C1QBP	0.374198	0.0572	0.650956
PFN1	0.374951	0.0576	0.650956
PSMB1	0.379615	0.058	0.651449
PIP4K2A	0.380807	0.0584	0.651449
ERLIN2	0.383052	0.0588	0.651449
RPN1	0.395551	0.0592	0.66816
RPS7	0.405434	0.0596	0.680259
ADH5	0.417318	0.06	0.695529
SNCG	0.421518	0.0604	0.697878
NPM1	0.431924	0.0608	0.710402
CLSTN1	0.448613	0.0612	0.730551
PCLO	0.45002	0.0616	0.730551
MARCKS	0.455651	0.062	0.734921
PREP	0.466574	0.0624	0.747714
PSPC1	0.476717	0.0628	0.759103
GPM6A	0.483164	0.0632	0.7645
UCHL1	0.486272	0.0636	0.764578
CAMK4	0.491721	0.064	0.768314
PPP2R5E	0.497897	0.0644	0.770375
ITGAV	0.501846	0.0648	0.770375
CIRBP	0.502284	0.0652	0.770375
IDH2	0.508962	0.0656	0.774091
ERP44	0.5109	0.066	0.774091
POLDIP3	0.518908	0.0664	0.775821
PTPRD	0.51909	0.0668	0.775821
CMBL	0.521352	0.0672	0.775821
NACA	0.54422	0.0676	0.805059
GNB5	0.553728	0.068	0.809751
ATP2B3	0.55387	0.0684	0.809751
CD99L2	0.558015	0.0688	0.811069
ARPC2	0.564423	0.0692	0.813714
NDUFB6	0.566817	0.0696	0.813714
CRAT	0.575196	0.07	0.813714
SPTAN1	0.57573	0.0704	0.813714
NUMA1	0.57611	0.0708	0.813714
CBR1	0.590148	0.0712	0.828859
HSPA9	0.606777	0.0716	0.847454
TWF2	0.611162	0.072	0.848836
DYNC1LI2	0.621364	0.0724	0.855203
HNRNPK	0.622588	0.0728	0.855203
GABRA6	0.642202	0.0732	0.873455
TCEAL6	0.64693	0.0736	0.873455
CAPG	0.648352	0.074	0.873455
UBE2M	0.649851	0.0744	0.873455
SMS	0.657481	0.0748	0.876197
DCTN1	0.6589	0.0752	0.876197
SLC25A12	0.66262	0.0756	0.876481
PITPNA	0.672783	0.076	0.883463
NDUFS1	0.674966	0.0764	0.883463
RPL22	0.686793	0.0768	0.889281
ARHGDIA	0.688883	0.0772	0.889281
DDAH1	0.693062	0.0776	0.889281
ARPC1A	0.694112	0.078	0.889281
IGLC3	0.699905	0.0784	0.889281
STOML2	0.706481	0.0788	0.889281
DDT	0.707117	0.0792	0.889281
NDUFB10	0.707868	0.0796	0.889281
ACLY	0.713458	0.08	0.890278
COPS4	0.715784	0.0804	0.890278
COPS3	0.720361	0.0808	0.891536
UQCRC2	0.725692	0.0812	0.891794
TPM1	0.727704	0.0816	0.891794
GNAQ	0.737512	0.082	0.894905
DPYSL4	0.737693	0.0824	0.894905
TPT1	0.740981	0.0828	0.894905
ATP5PD	0.749718	0.0832	0.901103
IARS	0.755694	0.0836	0.903941
ATP5PF	0.762672	0.084	0.904824
ATP6AP1	0.76391	0.0844	0.904824
AMER2	0.768794	0.0848	0.904824
PRDX6	0.774869	0.0852	0.904824
STIM1	0.778574	0.0856	0.904824
NDUFA4	0.778746	0.086	0.904824
KIF5B	0.784034	0.0864	0.904824
GSTM3	0.785387	0.0868	0.904824
HIBADH	0.794536	0.0872	0.911165
GPS1	0.810368	0.0876	0.925077
PICALM	0.818698	0.088	0.930339
ENY2	0.825347	0.0884	0.930916
NDUFB9	0.830148	0.0888	0.930916
AP2M1	0.830378	0.0892	0.930916
ATP2B1	0.835405	0.0896	0.932372
WDR48	0.845051	0.09	0.938945
MCAM	0.85025	0.0904	0.940542
SOD1	0.85645	0.0908	0.943226
EIF4G2	0.873302	0.0912	0.956871
CAPZA2	0.876494	0.0916	0.956871
HP1BP3	0.880533	0.092	0.957101
CTTN	0.889644	0.0924	0.962818
ANK3	0.895972	0.0928	0.965487
MACROD1	0.904158	0.0932	0.969076
RAB37	0.907055	0.0936	0.969076
METTL7A	0.91298	0.094	0.971256
MARK1	0.933971	0.0944	0.974679
CRKL	0.938045	0.0948	0.974679
RTN1	0.942332	0.0952	0.974679
GNG10	0.944207	0.0956	0.974679
ACAT2	0.944631	0.096	0.974679
TKT	0.944736	0.0964	0.974679
RAB35	0.947453	0.0968	0.974679
HUWE1	0.947783	0.0972	0.974679
OMG	0.951287	0.0976	0.974679
DPYSL5	0.959017	0.098	0.975619
LRP1	0.960009	0.0984	0.975619
CADM3	0.964925	0.0988	0.976645
SH3GL3	0.973428	0.0992	0.981278
MAP1B	0.982849	0.0996	0.986796
NAXE	0.994856	0.1	0.994856
