# Supplementary material for: Analysis of Molecular Networks in the Cerebellum in Chronic Schizophrenia: Modulation by Early Postnatal Life Stressors in Murine Models
Source: Int J Mol Sci. 2021 Sep 17;22(18):10076. doi: 10.3390/ijms221810076 (PMC8469990; doi:10.3390/ijms221810076)
Supplement: Supplementary file 1 [file ijms-22-10076-s001.zip › Supplementary data/Supplementary dataset 6.xls]

## Sheet: Robust Candidates from Network
Supplementary data set 6: Selection of the most robust candidates for each network module. Candidates with the most prominent fold change (FC) and a coefficient of variation (CV) lower than 0.35 are highlighted. In the mixed module, the candidate selected belongs to at least three different pathways.
	Network Module (STRING)	Gene Name	SD Control	SD SZ	FC (SZ/C)	CV Control	CV SZ
Downregulated Pathways	Energy
		CS	0.000244887	0.000155514	0.858124	0.146703	0.108566
		DLD	0.000142085	0.000138543	0.835429	0.088079	0.102801
		IDH3B	5.67893e-05	4.35298e-05	0.862722	0.132702	0.117903
		NDUFA4	0.000100366	0.000143758	0.659902	0.119778	0.259981
		NDUFB5	2.5e-05	1.10001e-05	0.41962	0.537987	0.564118
		NDUFB6	1.61363e-05	9.66885e-06	0.712555	0.298479	0.250997
		NDUFB9	0.000118102	6.38215e-05	0.645685	0.287949	0.240992
		NDUFB10	0.000167468	0.000150107	0.754847	0.252435	0.29975
		NDUFS1	0.000211365	0.000122063	0.870124	0.156132	0.103624
		NDUFA12	5.21583e-05	1.38171e-05	0.690572	0.223932	0.0859011
		UQCRB	0.000134877	0.000166549	0.787754	0.17543	0.274991
		UQCRC2	0.000589051	0.000697561	0.728364	0.204081	0.331805
		NDUFAF2	1.05401e-05	1.38373e-05	0.746617	0.180762	0.317846
	Neutrophil degranulation	HUWE1	6.01984e-06	5.31255e-06	0.818596	0.134399	0.144893
		ARPC5	3.43955e-06	4.08936e-06	0.831269	0.110751	0.158401
		ACTR2	1.21589e-05	1.57036e-05	0.86843	0.0821905	0.122233
		ATG7	3.56076e-06	2.79554e-06	0.689307	0.139422	0.158797
		SIRPA	0.00021056	0.00010034	0.765766	0.215063	0.133834
		ERP44	8.19147e-06	1.27004e-05	0.821452	0.0905435	0.170895
		METTL7A	3.73616e-05	4.14474e-05	0.642297	0.184852	0.319271
		DBNL	2.55132e-05	2.34732e-05	0.618095	0.368514	0.548538
		RAB37	1.93783e-05	1.0846e-05	0.71551	0.258637	0.202315
		ACLY	6.14272e-05	3.62695e-05	0.839426	0.183041	0.12875
		PRCP	2.8658e-05	1.73956e-05	0.741312	0.240482	0.196913
		PSAP	0.000428481	0.000410377	0.81295	0.128034	0.150838
		RAP1B	0.000173379	9.15352e-05	0.823486	0.1688	0.10822
		CAPN1	1.4929e-05	5.03917e-06	0.739852	0.284967	0.130011
		GGH	2.97806e-05	2.23572e-05	0.691188	0.180875	0.196457
		CD47	0.000137119	5.56177e-05	0.778743	0.17823	0.0928326
	Network Module (STRING)	Gene Name	SD Control	SD SZ	FC (SZ/C)	CV Control	CV SZ
Upregulated pathways	Mixed module (Vesicle-mediated transport)	ARPC2	3.28998e-05	3.18202e-05	1.14166	0.0959969	0.0813262
		DCTN2	5.28688e-05	5.89776e-05	1.29385	0.154151	0.132907
		ARPC1A	1.96502e-05	2.00193e-05	1.29746	0.187044	0.14687
		RAB10	6.53895e-05	8.01664e-05	1.23917	0.2071	0.204896
		DCTN1	3.56692e-05	4.3262e-05	1.32939	0.219815	0.200548
		RAB21	5.25006e-06	1.05153e-05	1.32726	0.130299	0.196626
		SNX5	6.26638e-06	8.7205e-06	1.19556	0.154522	0.179864
		LRP1	1.2724e-05	1.03524e-05	1.15215	0.142467	0.100606
		ARRB1	3.00114e-05	3.10562e-05	1.31038	0.257914	0.203675
		PAFAH1B1	3.40444e-05	2.40491e-05	1.16184	0.132773	0.0807263
		COPS4	5.35721e-05	3.41259e-05	1.28795	0.313744	0.155174
		SPTAN1	0.000956035	0.00128981	1.08486	0.0510578	0.0634954
		YWHAB	0.000289599	0.000345867	1.27662	0.166989	0.156221
		YWHAE	0.000435143	0.000370514	1.12162	0.116823	0.0886859
		YWHAH	0.000132533	0.00019107	1.33337	0.228295	0.24684
		YWHAZ	0.00051629	0.000555074	1.35526	0.155762	0.123565
		NAPA	3.11589e-05	5.08684e-05	1.20706	0.0989818	0.133873
	Mixed module (Axon guidance)	ARPC2	3.28998e-05	3.18202e-05	1.14166	0.0959969	0.0813262
		ARPC1A	1.96502e-05	2.00193e-05	1.29746	0.187044	0.14687
		CLASP1	5.12234e-06	1.08361e-05	1.36544	0.124572	0.192996
		ARRB1	3.00114e-05	3.10562e-05	1.31038	0.257914	0.203675
		MYH9	3.46478e-05	5.22843e-05	1.1818	0.116365	0.148585
		NRCAM	3.91004e-05	4.12268e-05	1.12654	0.0642345	0.0601201
		PITPNA	3.18574e-05	2.65989e-05	1.29101	0.241082	0.155915
		MAPK1	7.89973e-05	0.000112236	1.2909	0.136233	0.149938
		PSMB1	2.75655e-05	3.49656e-05	1.26238	0.177769	0.178623
		DPYSL5	3.33744e-05	3.69163e-05	1.13422	0.113367	0.11056
		SPTAN1	0.000956035	0.00128981	1.08486	0.0510578	0.0634954
		YWHAB	0.000289599	0.000345867	1.27662	0.166989	0.156221
	Mixed module (Apoptosis)	PLEC	0.000192786	0.000266151	1.28523	0.183287	0.196881
		DIABLO	8.45055e-06	1.50493e-05	1.30687	0.199729	0.272172
		PSMB1	2.75655e-05	3.49656e-05	1.26238	0.177769	0.178623
		SPTAN1	0.000956035	0.00128981	1.08486	0.0510578	0.0634954
		YWHAB	0.000289599	0.000345867	1.27662	0.166989	0.156221
		YWHAE	0.000435143	0.000370514	1.12162	0.116823	0.0886859
		YWHAH	0.000132533	0.00019107	1.33337	0.228295	0.24684
		YWHAZ	0.00051629	0.000555074	1.35526	0.155762	0.123565
	Mixed module (Rho GTPase effectors)	ARPC2	3.28998e-05	3.18202e-05	1.14166	0.0959969	0.0813262
		ARPC1A	1.96502e-05	2.00193e-05	1.29746	0.187044	0.14687
		CLASP1	5.12234e-06	1.08361e-05	1.36544	0.124572	0.192996
		MYH9	3.46478e-05	5.22843e-05	1.1818	0.116365	0.148585
		PAFAH1B1	3.40444e-05	2.40491e-05	1.16184	0.132773	0.0807263
		MAPK1	7.89973e-05	0.000112236	1.2909	0.136233	0.149938
		YWHAB	0.000289599	0.000345867	1.27662	0.166989	0.156221
		YWHAE	0.000435143	0.000370514	1.12162	0.116823	0.0886859
		YWHAH	0.000132533	0.00019107	1.33337	0.228295	0.24684
		YWHAZ	0.00051629	0.000555074	1.35526	0.155762	0.123565
	Mixed module (Signalling by Rho GTPases)	ARPC1A	1.96502e-05	2.00193e-05	1.29746	0.187044	0.14687
		CLASP1	5.12234e-06	1.08361e-05	1.36544	0.124572	0.192996
		ARHGDIA	2.08835e-05	3.08083e-05	1.36267	0.167251	0.181069
		MYH9	3.46478e-05	5.22843e-05	1.1818	0.116365	0.148585
		PAFAH1B1	3.40444e-05	2.40491e-05	1.16184	0.132773	0.0807263
		MAPK1	7.89973e-05	0.000112236	1.2909	0.136233	0.149938
		YWHAB	0.000289599	0.000345867	1.27662	0.166989	0.156221
		YWHAE	0.000435143	0.000370514	1.12162	0.116823	0.0886859
		YWHAH	0.000132533	0.00019107	1.33337	0.228295	0.24684
		YWHAZ	0.00051629	0.000555074	1.35526	0.155762	0.123565
	Mixed module (Cell cycle)	DCTN2	5.28688e-05	5.89776e-05	1.29385	0.154151	0.132907
		DCTN1	3.56692e-05	4.3262e-05	1.32939	0.219815	0.200548
		CLASP1	5.12234e-06	1.08361e-05	1.36544	0.124572	0.192996
		NUMA1	7.1986e-06	9.14057e-06	1.27383	0.143884	0.143425
		PAFAH1B1	3.40444e-05	2.40491e-05	1.16184	0.132773	0.0807263
		MAPK1	7.89973e-05	0.000112236	1.2909	0.136233	0.149938
		PSMB1	2.75655e-05	3.49656e-05	1.26238	0.177769	0.178623
		YWHAB	0.000289599	0.000345867	1.27662	0.166989	0.156221
		YWHAE	0.000435143	0.000370514	1.12162	0.116823	0.0886859
		YWHAH	0.000132533	0.00019107	1.33337	0.228295	0.24684
		YWHAZ	0.00051629	0.000555074	1.35526	0.155762	0.123565
